# Supplementary material for: Characterization of long G4-rich enhancer-associated genomic regions engaging in a novel loop:loop ‘G4 Kissing’ interaction
Source: Nucleic Acids Res. 2020 May 8;48(11):5907–25. doi: 10.1093/nar/gkaa357 (PMC7293029; doi:10.1093/nar/gkaa357)
Supplement: gkaa357_Supplemental_Files [file gkaa357_supplemental_files.zip]

Archive with 4 entries (4 files):
- 2ndFINAL Supp Table 10.xlsx
- FINAL Supp Table 2.xlsx
- FINAL Supp Table 7.xlsx
- Supplementary Files.pdf
