# Supplementary material for: Characterization of long G4-rich enhancer-associated genomic regions engaging in a novel loop:loop ‘G4 Kissing’ interaction
Source: Nucleic Acids Res. 2020 May 8;48(11):5907–25. doi: 10.1093/nar/gkaa357 (PMC7293029; doi:10.1093/nar/gkaa357)
Supplement: gkaa357_Supplemental_Files [file gkaa357_supplemental_files.zip › 2ndFINAL Supp Table 10.xlsx]

## Sheet: HiC_LG4
Supplementary Table 10. LG4 Hi-C interactions. List of chromosomal interactions between LG4 loci and other genomic locations. Interaction data was obtained from UCSC Genome Browser using Hi-C and Micro-C track. Columns are as follow: Chrom=Chromosome (or contig, scaffold, etc.). For interchromosomal, use 2 records; chromStart=Start position of lower region. For chromosomal, set to chromStart of t…
#chrom	chromStart	chromEnd	name	score	value	exp	color	sourceChrom	sourceStart	sourceEnd	sourceName	sourceStrand	targetChrom	targetStart	targetEnd	targetName	targetStrand
# Filtering on 0 columns
chr1	3380000	3381000		0	80	.	0	chr1	3380000	3381000		.	chr1	3380000	3381000		.
chr1	978000	979000		0	59	.	0	chr1	978000	979000		.	chr1	978000	979000		.
chr1	1140000	1142000		0	15	.	0	chr1	1140000	1141000		.	chr1	1141000	1142000		.
chr1	1141000	1142000		0	109	.	0	chr1	1141000	1142000		.	chr1	1141000	1142000		.
chr1	226957000	226958000		0	110	.	0	chr1	226957000	226958000		.	chr1	226957000	226958000		.
chr1	4333000	4335000		0	18	.	0	chr1	4333000	4334000		.	chr1	4334000	4335000		.
chr1	4333000	4334000		0	3	.	0	chr1	4333000	4334000		.	chr1	4333000	4334000		.
chr1	4334000	4335000		0	60	.	0	chr1	4334000	4335000		.	chr1	4334000	4335000		.
chr1	53502000	53504000		0	52	.	0	chr1	53502000	53503000		.	chr1	53503000	53504000		.
chr1	53503000	53504000		0	137	.	0	chr1	53503000	53504000		.	chr1	53503000	53504000		.
chr1	29727000	29729000		0	48	.	0	chr1	29727000	29728000		.	chr1	29728000	29729000		.
chr1	29727000	29728000		0	18	.	0	chr1	29727000	29728000		.	chr1	29727000	29728000		.
chr1	29728000	29729000		0	70	.	0	chr1	29728000	29729000		.	chr1	29728000	29729000		.
chr1	15683000	15685000		0	1	.	0	chr1	15683000	15684000		.	chr1	15684000	15685000		.
chr1	15683000	15684000		0	82	.	0	chr1	15683000	15684000		.	chr1	15683000	15684000		.
chr1	15684000	15685000		0	9	.	0	chr1	15684000	15685000		.	chr1	15684000	15685000		.
chr1	230396000	230397000		0	86	.	0	chr1	230396000	230397000		.	chr1	230396000	230397000		.
chr10	133567000	133568000		0	4	.	0	chr10	133567000	133568000		.	chr10	133567000	133568000		.
chr10	124507000	124508000		0	27	.	0	chr10	124507000	124508000		.	chr10	124507000	124508000		.
chr10	131624000	131626000		0	36	.	0	chr10	131624000	131625000		.	chr10	131625000	131626000		.
chr10	131625000	131626000		0	2	.	0	chr10	131625000	131626000		.	chr10	131625000	131626000		.
chr10	132449000	132450000		0	86	.	0	chr10	132449000	132450000		.	chr10	132449000	132450000		.
chr10	932000	933000		0	110	.	0	chr10	932000	933000		.	chr10	932000	933000		.
chr10	110227000	110228000		0	9	.	0	chr10	110227000	110228000		.	chr10	110227000	110228000		.
chr10	679000	680000		0	108	.	0	chr10	679000	680000		.	chr10	679000	680000		.
chr10	133334000	133335000		0	24	.	0	chr10	133334000	133335000		.	chr10	133334000	133335000		.
chr10	133041000	133042000		0	19	.	0	chr10	133041000	133042000		.	chr10	133041000	133042000		.
chr10	131044000	131045000		0	74	.	0	chr10	131044000	131045000		.	chr10	131044000	131045000		.
chr10	38737000	38741000		0	2	.	0	chr10	38737000	38738000		.	chr10	38740000	38741000		.
chr10	38738000	38740000		0	12	.	0	chr10	38738000	38739000		.	chr10	38739000	38740000		.
chr10	38738000	38739000		0	1	.	0	chr10	38738000	38739000		.	chr10	38738000	38739000		.
chr10	38739000	38741000		0	57	.	0	chr10	38739000	38740000		.	chr10	38740000	38741000		.
chr10	38739000	38740000		0	48	.	0	chr10	38739000	38740000		.	chr10	38739000	38740000		.
chr10	38740000	38741000		0	1	.	0	chr10	38740000	38741000		.	chr10	38740000	38741000		.
chr10	42234000	42235000		0	1	.	0	chr10	42234000	42235000		.	chr10	42234000	42235000		.
chr10	133136000	133140000		0	1	.	0	chr10	133136000	133137000		.	chr10	133139000	133140000		.
chr10	133136000	133138000		0	25	.	0	chr10	133136000	133137000		.	chr10	133137000	133138000		.
chr10	133137000	133140000		0	1	.	0	chr10	133137000	133138000		.	chr10	133139000	133140000		.
chr10	133137000	133138000		0	16	.	0	chr10	133137000	133138000		.	chr10	133137000	133138000		.
chr10	1239000	1241000		0	1	.	0	chr10	1239000	1240000		.	chr10	1240000	1241000		.
chr10	1240000	1241000		0	95	.	0	chr10	1240000	1241000		.	chr10	1240000	1241000		.
chr11	375000	376000		0	106	.	0	chr11	375000	376000		.	chr11	375000	376000		.
chr11	133707000	133709000		0	22	.	0	chr11	133707000	133708000		.	chr11	133708000	133709000		.
chr11	133707000	133708000		0	60	.	0	chr11	133707000	133708000		.	chr11	133707000	133708000		.
chr11	133708000	133709000		0	80	.	0	chr11	133708000	133709000		.	chr11	133708000	133709000		.
chr11	402000	404000		0	3	.	0	chr11	402000	403000		.	chr11	403000	404000		.
chr11	403000	404000		0	166	.	0	chr11	403000	404000		.	chr11	403000	404000		.
chr11	431000	432000		0	69	.	0	chr11	431000	432000		.	chr11	431000	432000		.
chr11	1353000	1354000		0	97	.	0	chr11	1353000	1354000		.	chr11	1353000	1354000		.
chr11	1551000	1553000		0	61	.	0	chr11	1551000	1552000		.	chr11	1552000	1553000		.
chr11	1552000	1553000		0	14	.	0	chr11	1552000	1553000		.	chr11	1552000	1553000		.
chr12	123912000	123913000		0	75	.	0	chr12	123912000	123913000		.	chr12	123912000	123913000		.
chr12	132412000	132414000		0	8	.	0	chr12	132412000	132413000		.	chr12	132413000	132414000		.
chr12	132412000	132413000		0	10	.	0	chr12	132412000	132413000		.	chr12	132412000	132413000		.
chr12	132413000	132414000		0	1	.	0	chr12	132413000	132414000		.	chr12	132413000	132414000		.
chr12	127125000	127126000		0	65	.	0	chr12	127125000	127126000		.	chr12	127125000	127126000		.
chr12	131431000	131435000		0	7	.	0	chr12	131431000	131432000		.	chr12	131434000	131435000		.
chr12	131431000	131433000		0	1	.	0	chr12	131431000	131432000		.	chr12	131432000	131433000		.
chr12	131431000	131432000		0	67	.	0	chr12	131431000	131432000		.	chr12	131431000	131432000		.
chr12	131433000	131435000		0	3	.	0	chr12	131433000	131434000		.	chr12	131434000	131435000		.
chr12	131434000	131435000		0	44	.	0	chr12	131434000	131435000		.	chr12	131434000	131435000		.
chr12	108850000	108851000		0	81	.	0	chr12	108850000	108851000		.	chr12	108850000	108851000		.
chr12	132314000	132315000		0	144	.	0	chr12	132314000	132315000		.	chr12	132314000	132315000		.
chr12	132689000	132690000		0	111	.	0	chr12	132689000	132690000		.	chr12	132689000	132690000		.
chr12	132540000	132541000		0	98	.	0	chr12	132540000	132541000		.	chr12	132540000	132541000		.
chr12	131393000	131394000		0	31	.	0	chr12	131393000	131394000		.	chr12	131393000	131394000		.
chr12	97989000	97990000		0	69	.	0	chr12	97989000	97990000		.	chr12	97989000	97990000		.
chr12	130338000	130340000		0	24	.	0	chr12	130338000	130339000		.	chr12	130339000	130340000		.
chr12	130338000	130339000		0	3	.	0	chr12	130338000	130339000		.	chr12	130338000	130339000		.
chr12	130339000	130340000		0	14	.	0	chr12	130339000	130340000		.	chr12	130339000	130340000		.
chr12	125495000	125496000		0	97	.	0	chr12	125495000	125496000		.	chr12	125495000	125496000		.
chr12	132136000	132137000		0	34	.	0	chr12	132136000	132137000		.	chr12	132136000	132137000		.
chr12	56717000	56718000		0	49	.	0	chr12	56717000	56718000		.	chr12	56717000	56718000		.
chr12	129858000	129860000		0	22	.	0	chr12	129858000	129859000		.	chr12	129859000	129860000		.
chr12	129859000	129860000		0	93	.	0	chr12	129859000	129860000		.	chr12	129859000	129860000		.
chr13	114156000	114157000		0	56	.	0	chr13	114156000	114157000		.	chr13	114156000	114157000		.
chr13	114006000	114008000		0	9	.	0	chr13	114006000	114007000		.	chr13	114007000	114008000		.
chr13	114007000	114008000		0	92	.	0	chr13	114007000	114008000		.	chr13	114007000	114008000		.
chr13	112197000	112199000		0	39	.	0	chr13	112197000	112198000		.	chr13	112198000	112199000		.
chr13	112197000	112198000		0	122	.	0	chr13	112197000	112198000		.	chr13	112197000	112198000		.
chr13	112198000	112199000		0	171	.	0	chr13	112198000	112199000		.	chr13	112198000	112199000		.
chr13	113565000	113566000		0	145	.	0	chr13	113565000	113566000		.	chr13	113565000	113566000		.
chr14	101782000	101784000		0	1	.	0	chr14	101782000	101783000		.	chr14	101783000	101784000		.
chr14	101783000	101784000		0	44	.	0	chr14	101783000	101784000		.	chr14	101783000	101784000		.
chr14	95928000	95929000		0	84	.	0	chr14	95928000	95929000		.	chr14	95928000	95929000		.
chr14	105186000	105188000		0	4	.	0	chr14	105186000	105187000		.	chr14	105187000	105188000		.
chr14	105186000	105187000		0	1	.	0	chr14	105186000	105187000		.	chr14	105186000	105187000		.
chr14	105187000	105188000		0	49	.	0	chr14	105187000	105188000		.	chr14	105187000	105188000		.
chr14	93059000	93060000		0	26	.	0	chr14	93059000	93060000		.	chr14	93059000	93060000		.
chr14	105591000	105592000		0	1	.	0	chr14	105591000	105592000		.	chr14	105591000	105592000		.
chr14	93987000	93990000		0	12	.	0	chr14	93987000	93988000		.	chr14	93989000	93990000		.
chr14	93987000	93989000		0	4	.	0	chr14	93987000	93988000		.	chr14	93988000	93989000		.
chr14	93987000	93988000		0	93	.	0	chr14	93987000	93988000		.	chr14	93987000	93988000		.
chr14	93988000	93990000		0	42	.	0	chr14	93988000	93989000		.	chr14	93989000	93990000		.
chr14	93989000	93990000		0	89	.	0	chr14	93989000	93990000		.	chr14	93989000	93990000		.
chr14	101710000	101714000		0	10	.	0	chr14	101710000	101711000		.	chr14	101713000	101714000		.
chr14	101710000	101713000		0	8	.	0	chr14	101710000	101711000		.	chr14	101712000	101713000		.
chr14	101710000	101712000		0	5	.	0	chr14	101710000	101711000		.	chr14	101711000	101712000		.
chr14	101710000	101711000		0	146	.	0	chr14	101710000	101711000		.	chr14	101710000	101711000		.
chr14	101711000	101714000		0	1	.	0	chr14	101711000	101712000		.	chr14	101713000	101714000		.
chr14	101711000	101713000		0	10	.	0	chr14	101711000	101712000		.	chr14	101712000	101713000		.
chr14	101711000	101712000		0	89	.	0	chr14	101711000	101712000		.	chr14	101711000	101712000		.
chr14	101712000	101714000		0	18	.	0	chr14	101712000	101713000		.	chr14	101713000	101714000		.
chr14	101712000	101713000		0	87	.	0	chr14	101712000	101713000		.	chr14	101712000	101713000		.
chr14	101713000	101714000		0	38	.	0	chr14	101713000	101714000		.	chr14	101713000	101714000		.
chr14	105717000	105720000		0	1	.	0	chr14	105717000	105718000		.	chr14	105719000	105720000		.
chr14	105717000	105719000		0	6	.	0	chr14	105717000	105718000		.	chr14	105718000	105719000		.
chr14	105717000	105718000		0	4	.	0	chr14	105717000	105718000		.	chr14	105717000	105718000		.
chr14	105718000	105719000		0	5	.	0	chr14	105718000	105719000		.	chr14	105718000	105719000		.
chr15	59611000	59612000		0	61	.	0	chr15	59611000	59612000		.	chr15	59611000	59612000		.
chr15	79439000	79440000		0	40	.	0	chr15	79439000	79440000		.	chr15	79439000	79440000		.
chr15	99928000	99929000		0	7	.	0	chr15	99928000	99929000		.	chr15	99928000	99929000		.
chr15	20303000	20306000		0	1	.	0	chr15	20303000	20304000		.	chr15	20305000	20306000		.
chr15	20303000	20305000		0	7	.	0	chr15	20303000	20304000		.	chr15	20304000	20305000		.
chr15	20303000	20304000		0	2	.	0	chr15	20303000	20304000		.	chr15	20303000	20304000		.
chr15	20304000	20306000		0	1	.	0	chr15	20304000	20305000		.	chr15	20305000	20306000		.
chr15	20304000	20305000		0	53	.	0	chr15	20304000	20305000		.	chr15	20304000	20305000		.
chr16	23982000	23983000		0	38	.	0	chr16	23982000	23983000		.	chr16	23982000	23983000		.
chr16	88547000	88548000		0	38	.	0	chr16	88547000	88548000		.	chr16	88547000	88548000		.
chr16	89853000	89854000		0	106	.	0	chr16	89853000	89854000		.	chr16	89853000	89854000		.
chr16	89619000	89621000		0	50	.	0	chr16	89619000	89620000		.	chr16	89620000	89621000		.
chr16	89620000	89621000		0	173	.	0	chr16	89620000	89621000		.	chr16	89620000	89621000		.
chr16	89003000	89004000		0	147	.	0	chr16	89003000	89004000		.	chr16	89003000	89004000		.
chr16	89604000	89605000		0	65	.	0	chr16	89604000	89605000		.	chr16	89604000	89605000		.
chr16	1308000	1309000		0	74	.	0	chr16	1308000	1309000		.	chr16	1308000	1309000		.
chr16	858000	860000		0	7	.	0	chr16	858000	859000		.	chr16	859000	860000		.
chr16	859000	860000		0	24	.	0	chr16	859000	860000		.	chr16	859000	860000		.
chr16	33711000	33715000		0	1	.	0	chr16	33711000	33712000		.	chr16	33714000	33715000		.
chr16	33711000	33712000		0	1	.	0	chr16	33711000	33712000		.	chr16	33711000	33712000		.
chr16	33713000	33715000		0	2	.	0	chr16	33713000	33714000		.	chr16	33714000	33715000		.
chr16	33713000	33714000		0	2	.	0	chr16	33713000	33714000		.	chr16	33713000	33714000		.
chr17	79005000	79006000		0	79	.	0	chr17	79005000	79006000		.	chr17	79005000	79006000		.
chr17	78541000	78542000		0	70	.	0	chr17	78541000	78542000		.	chr17	78541000	78542000		.
chr17	1053000	1054000		0	35	.	0	chr17	1053000	1054000		.	chr17	1053000	1054000		.
chr17	172000	173000		0	1	.	0	chr17	172000	173000		.	chr17	172000	173000		.
chr17	65488000	65490000		0	30	.	0	chr17	65488000	65489000		.	chr17	65489000	65490000		.
chr17	65489000	65490000		0	73	.	0	chr17	65489000	65490000		.	chr17	65489000	65490000		.
chr17	83173000	83174000		0	61	.	0	chr17	83173000	83174000		.	chr17	83173000	83174000		.
chr18	79746000	79747000		0	46	.	0	chr18	79746000	79747000		.	chr18	79746000	79747000		.
chr18	78614000	78615000		0	53	.	0	chr18	78614000	78615000		.	chr18	78614000	78615000		.
chr18	79887000	79888000		0	117	.	0	chr18	79887000	79888000		.	chr18	79887000	79888000		.
chr18	78653000	78656000		0	4	.	0	chr18	78653000	78654000		.	chr18	78655000	78656000		.
chr18	78653000	78655000		0	25	.	0	chr18	78653000	78654000		.	chr18	78654000	78655000		.
chr18	78653000	78654000		0	11	.	0	chr18	78653000	78654000		.	chr18	78653000	78654000		.
chr18	14171000	14172000		0	40	.	0	chr18	14171000	14172000		.	chr18	14171000	14172000		.
chr18	14172000	14174000		0	1	.	0	chr18	14172000	14173000		.	chr18	14173000	14174000		.
chr18	14173000	14174000		0	47	.	0	chr18	14173000	14174000		.	chr18	14173000	14174000		.
chr19	1050000	1051000		0	7	.	0	chr19	1050000	1051000		.	chr19	1050000	1051000		.
chr19	1149000	1150000		0	132	.	0	chr19	1149000	1150000		.	chr19	1149000	1150000		.
chr19	2419000	2420000		0	37	.	0	chr19	2419000	2420000		.	chr19	2419000	2420000		.
chr19	16777000	16779000		0	1	.	0	chr19	16777000	16778000		.	chr19	16778000	16779000		.
chr19	16778000	16779000		0	56	.	0	chr19	16778000	16779000		.	chr19	16778000	16779000		.
chr19	1629000	1630000		0	151	.	0	chr19	1629000	1630000		.	chr19	1629000	1630000		.
chr19	1035000	1036000		0	44	.	0	chr19	1035000	1036000		.	chr19	1035000	1036000		.
chr19	444000	445000		0	86	.	0	chr19	444000	445000		.	chr19	444000	445000		.
chr19	53991000	53992000		0	128	.	0	chr19	53991000	53992000		.	chr19	53991000	53992000		.
chr19	47802000	47803000		0	47	.	0	chr19	47802000	47803000		.	chr19	47802000	47803000		.
chr19	51311000	51312000		0	4	.	0	chr19	51311000	51312000		.	chr19	51311000	51312000		.
chr19	604000	606000		0	35	.	0	chr19	604000	605000		.	chr19	605000	606000		.
chr19	604000	605000		0	7	.	0	chr19	604000	605000		.	chr19	604000	605000		.
chr19	605000	606000		0	47	.	0	chr19	605000	606000		.	chr19	605000	606000		.
chr19	50975000	50976000		0	53	.	0	chr19	50975000	50976000		.	chr19	50975000	50976000		.
chr19	44801000	44803000		0	21	.	0	chr19	44801000	44802000		.	chr19	44802000	44803000		.
chr19	44802000	44803000		0	103	.	0	chr19	44802000	44803000		.	chr19	44802000	44803000		.
chr19	497000	498000		0	56	.	0	chr19	497000	498000		.	chr19	497000	498000		.
chr19	48835000	48836000		0	71	.	0	chr19	48835000	48836000		.	chr19	48835000	48836000		.
chr19	55208000	55210000		0	6	.	0	chr19	55208000	55209000		.	chr19	55209000	55210000		.
chr19	55209000	55210000		0	240	.	0	chr19	55209000	55210000		.	chr19	55209000	55210000		.
chr19	6533000	6535000		0	34	.	0	chr19	6533000	6534000		.	chr19	6534000	6535000		.
chr19	6533000	6534000		0	130	.	0	chr19	6533000	6534000		.	chr19	6533000	6534000		.
chr19	6534000	6535000		0	72	.	0	chr19	6534000	6535000		.	chr19	6534000	6535000		.
chr19	2713000	2715000		0	4	.	0	chr19	2713000	2714000		.	chr19	2714000	2715000		.
chr19	2713000	2714000		0	98	.	0	chr19	2713000	2714000		.	chr19	2713000	2714000		.
chr19	2714000	2715000		0	71	.	0	chr19	2714000	2715000		.	chr19	2714000	2715000		.
chr19	912000	914000		0	69	.	0	chr19	912000	913000		.	chr19	913000	914000		.
chr19	912000	913000		0	99	.	0	chr19	912000	913000		.	chr19	912000	913000		.
chr19	913000	914000		0	90	.	0	chr19	913000	914000		.	chr19	913000	914000		.
chr19	2014000	2016000		0	6	.	0	chr19	2014000	2015000		.	chr19	2015000	2016000		.
chr19	2014000	2015000		0	169	.	0	chr19	2014000	2015000		.	chr19	2014000	2015000		.
chr19	4122000	4124000		0	41	.	0	chr19	4122000	4123000		.	chr19	4123000	4124000		.
chr19	4122000	4123000		0	86	.	0	chr19	4122000	4123000		.	chr19	4122000	4123000		.
chr19	4123000	4124000		0	122	.	0	chr19	4123000	4124000		.	chr19	4123000	4124000		.
chr2	206173000	206174000		0	71	.	0	chr2	206173000	206174000		.	chr2	206173000	206174000		.
chr2	207000	208000		0	6	.	0	chr2	207000	208000		.	chr2	207000	208000		.
chr2	239707000	239708000		0	57	.	0	chr2	239707000	239708000		.	chr2	239707000	239708000		.
chr2	240732000	240734000		0	54	.	0	chr2	240732000	240733000		.	chr2	240733000	240734000		.
chr2	240732000	240733000		0	88	.	0	chr2	240732000	240733000		.	chr2	240732000	240733000		.
chr2	240733000	240734000		0	82	.	0	chr2	240733000	240734000		.	chr2	240733000	240734000		.
chr2	1588000	1589000		0	88	.	0	chr2	1588000	1589000		.	chr2	1588000	1589000		.
chr2	241767000	241768000		0	24	.	0	chr2	241767000	241768000		.	chr2	241767000	241768000		.
chr2	732000	734000		0	1	.	0	chr2	732000	733000		.	chr2	733000	734000		.
chr2	733000	734000		0	85	.	0	chr2	733000	734000		.	chr2	733000	734000		.
chr2	3438000	3439000		0	101	.	0	chr2	3438000	3439000		.	chr2	3438000	3439000		.
chr2	241806000	241809000		0	2	.	0	chr2	241806000	241807000		.	chr2	241808000	241809000		.
chr2	241807000	241809000		0	3	.	0	chr2	241807000	241808000		.	chr2	241808000	241809000		.
chr2	241808000	241809000		0	91	.	0	chr2	241808000	241809000		.	chr2	241808000	241809000		.
chr2	91982000	91985000		0	1	.	0	chr2	91982000	91983000		.	chr2	91984000	91985000		.
chr2	91982000	91984000		0	5	.	0	chr2	91982000	91983000		.	chr2	91983000	91984000		.
chr2	91982000	91983000		0	7	.	0	chr2	91982000	91983000		.	chr2	91982000	91983000		.
chr20	63836000	63837000		0	86	.	0	chr20	63836000	63837000		.	chr20	63836000	63837000		.
chr20	64287000	64288000		0	9	.	0	chr20	64287000	64288000		.	chr20	64287000	64288000		.
chr20	62499000	62500000		0	118	.	0	chr20	62499000	62500000		.	chr20	62499000	62500000		.
chr20	64118000	64120000		0	8	.	0	chr20	64118000	64119000		.	chr20	64119000	64120000		.
chr20	64119000	64120000		0	41	.	0	chr20	64119000	64120000		.	chr20	64119000	64120000		.
chr20	64094000	64096000		0	13	.	0	chr20	64094000	64095000		.	chr20	64095000	64096000		.
chr20	64094000	64095000		0	1	.	0	chr20	64094000	64095000		.	chr20	64094000	64095000		.
chr20	64095000	64096000		0	74	.	0	chr20	64095000	64096000		.	chr20	64095000	64096000		.
chr20	63133000	63136000		0	2	.	0	chr20	63133000	63134000		.	chr20	63135000	63136000		.
chr20	63133000	63134000		0	166	.	0	chr20	63133000	63134000		.	chr20	63133000	63134000		.
chr21	36497000	36498000		0	52	.	0	chr21	36497000	36498000		.	chr21	36497000	36498000		.
chr21	44262000	44264000		0	9	.	0	chr21	44262000	44263000		.	chr21	44263000	44264000		.
chr21	44262000	44263000		0	55	.	0	chr21	44262000	44263000		.	chr21	44262000	44263000		.
chr21	44263000	44264000		0	130	.	0	chr21	44263000	44264000		.	chr21	44263000	44264000		.
chr21	13985000	13987000		0	4	.	0	chr21	13985000	13986000		.	chr21	13986000	13987000		.
chr21	13985000	13986000		0	68	.	0	chr21	13985000	13986000		.	chr21	13985000	13986000		.
chr22	22289000	22291000		0	1	.	0	chr22	22289000	22290000		.	chr22	22290000	22291000		.
chr22	22291000	22292000		0	1	.	0	chr22	22291000	22292000		.	chr22	22291000	22292000		.
chr22	49936000	49937000		0	97	.	0	chr22	49936000	49937000		.	chr22	49936000	49937000		.
chr22	47343000	47344000		0	116	.	0	chr22	47343000	47344000		.	chr22	47343000	47344000		.
chr22	22558000	22559000		0	55	.	0	chr22	22558000	22559000		.	chr22	22558000	22559000		.
chr22	50057000	50059000		0	54	.	0	chr22	50057000	50058000		.	chr22	50058000	50059000		.
chr22	50057000	50058000		0	103	.	0	chr22	50057000	50058000		.	chr22	50057000	50058000		.
chr22	50058000	50059000		0	53	.	0	chr22	50058000	50059000		.	chr22	50058000	50059000		.
chr22	46568000	46569000		0	40	.	0	chr22	46568000	46569000		.	chr22	46568000	46569000		.
chr22	16528000	16529000		0	17	.	0	chr22	16528000	16529000		.	chr22	16528000	16529000		.
chr3	71436000	71437000		0	88	.	0	chr3	71436000	71437000		.	chr3	71436000	71437000		.
chr3	196695000	196696000		0	1	.	0	chr3	196695000	196696000		.	chr3	196695000	196696000		.
chr3	196100000	196101000		0	61	.	0	chr3	196100000	196101000		.	chr3	196100000	196101000		.
chr3	50374000	50375000		0	22	.	0	chr3	50374000	50375000		.	chr3	50374000	50375000		.
chr3	133418000	133419000		0	56	.	0	chr3	133418000	133419000		.	chr3	133418000	133419000		.
chr4	7442000	7443000		0	9	.	0	chr4	7442000	7443000		.	chr4	7442000	7443000		.
chr4	186058000	186059000		0	67	.	0	chr4	186058000	186059000		.	chr4	186058000	186059000		.
chr4	1046000	1047000		0	162	.	0	chr4	1046000	1047000		.	chr4	1046000	1047000		.
chr4	826000	827000		0	5	.	0	chr4	826000	827000		.	chr4	826000	827000		.
chr4	180567000	180568000		0	44	.	0	chr4	180567000	180568000		.	chr4	180567000	180568000		.
chr5	1100000	10990000		0	1	.	0	chr5	1100000	1110000		.	chr5	10980000	10990000		.
chr5	1100000	10970000		0	1	.	0	chr5	1100000	1110000		.	chr5	10960000	10970000		.
chr5	1100000	10960000		0	1	.	0	chr5	1100000	1110000		.	chr5	10950000	10960000		.
chr5	1100000	10950000		0	1	.	0	chr5	1100000	1110000		.	chr5	10940000	10950000		.
chr5	1100000	10880000		0	1	.	0	chr5	1100000	1110000		.	chr5	10870000	10880000		.
chr5	1100000	10830000		0	1	.	0	chr5	1100000	1110000		.	chr5	10820000	10830000		.
chr5	1100000	10790000		0	1	.	0	chr5	1100000	1110000		.	chr5	10780000	10790000		.
chr5	1100000	10760000		0	2	.	0	chr5	1100000	1110000		.	chr5	10750000	10760000		.
chr5	1100000	10730000		0	1	.	0	chr5	1100000	1110000		.	chr5	10720000	10730000		.
chr5	1100000	10700000		0	1	.	0	chr5	1100000	1110000		.	chr5	10690000	10700000		.
chr5	1100000	10680000		0	3	.	0	chr5	1100000	1110000		.	chr5	10670000	10680000		.
chr5	1100000	10640000		0	1	.	0	chr5	1100000	1110000		.	chr5	10630000	10640000		.
chr5	1100000	10620000		0	1	.	0	chr5	1100000	1110000		.	chr5	10610000	10620000		.
chr5	1100000	10600000		0	1	.	0	chr5	1100000	1110000		.	chr5	10590000	10600000		.
chr5	1100000	10590000		0	1	.	0	chr5	1100000	1110000		.	chr5	10580000	10590000		.
chr5	1100000	10570000		0	2	.	0	chr5	1100000	1110000		.	chr5	10560000	10570000		.
chr5	1100000	10560000		0	1	.	0	chr5	1100000	1110000		.	chr5	10550000	10560000		.
chr5	1100000	10550000		0	1	.	0	chr5	1100000	1110000		.	chr5	10540000	10550000		.
chr5	1100000	10510000		0	1	.	0	chr5	1100000	1110000		.	chr5	10500000	10510000		.
chr5	1100000	10480000		0	2	.	0	chr5	1100000	1110000		.	chr5	10470000	10480000		.
chr5	1100000	10470000		0	3	.	0	chr5	1100000	1110000		.	chr5	10460000	10470000		.
chr5	1100000	10450000		0	1	.	0	chr5	1100000	1110000		.	chr5	10440000	10450000		.
chr5	1100000	10390000		0	2	.	0	chr5	1100000	1110000		.	chr5	10380000	10390000		.
chr5	1100000	10360000		0	1	.	0	chr5	1100000	1110000		.	chr5	10350000	10360000		.
chr5	1100000	10340000		0	1	.	0	chr5	1100000	1110000		.	chr5	10330000	10340000		.
chr5	1100000	10330000		0	2	.	0	chr5	1100000	1110000		.	chr5	10320000	10330000		.
chr5	1100000	10310000		0	3	.	0	chr5	1100000	1110000		.	chr5	10300000	10310000		.
chr5	1100000	10270000		0	2	.	0	chr5	1100000	1110000		.	chr5	10260000	10270000		.
chr5	1100000	10260000		0	1	.	0	chr5	1100000	1110000		.	chr5	10250000	10260000		.
chr5	1100000	10220000		0	1	.	0	chr5	1100000	1110000		.	chr5	10210000	10220000		.
chr5	1100000	10190000		0	1	.	0	chr5	1100000	1110000		.	chr5	10180000	10190000		.
chr5	1100000	10180000		0	1	.	0	chr5	1100000	1110000		.	chr5	10170000	10180000		.
chr5	1100000	10150000		0	1	.	0	chr5	1100000	1110000		.	chr5	10140000	10150000		.
chr5	1100000	10040000		0	1	.	0	chr5	1100000	1110000		.	chr5	10030000	10040000		.
chr5	1100000	10030000		0	1	.	0	chr5	1100000	1110000		.	chr5	10020000	10030000		.
chr5	1100000	10020000		0	1	.	0	chr5	1100000	1110000		.	chr5	10010000	10020000		.
chr5	1100000	10000000		0	1	.	0	chr5	1100000	1110000		.	chr5	9990000	10000000		.
chr5	1100000	9950000		0	1	.	0	chr5	1100000	1110000		.	chr5	9940000	9950000		.
chr5	1100000	9920000		0	1	.	0	chr5	1100000	1110000		.	chr5	9910000	9920000		.
chr5	1100000	9880000		0	3	.	0	chr5	1100000	1110000		.	chr5	9870000	9880000		.
chr5	1100000	9860000		0	1	.	0	chr5	1100000	1110000		.	chr5	9850000	9860000		.
chr5	1100000	9840000		0	1	.	0	chr5	1100000	1110000		.	chr5	9830000	9840000		.
chr5	1100000	9810000		0	1	.	0	chr5	1100000	1110000		.	chr5	9800000	9810000		.
chr5	1100000	9740000		0	1	.	0	chr5	1100000	1110000		.	chr5	9730000	9740000		.
chr5	1100000	9690000		0	1	.	0	chr5	1100000	1110000		.	chr5	9680000	9690000		.
chr5	1100000	9630000		0	2	.	0	chr5	1100000	1110000		.	chr5	9620000	9630000		.
chr5	1100000	9560000		0	1	.	0	chr5	1100000	1110000		.	chr5	9550000	9560000		.
chr5	1100000	9550000		0	1	.	0	chr5	1100000	1110000		.	chr5	9540000	9550000		.
chr5	1100000	9530000		0	1	.	0	chr5	1100000	1110000		.	chr5	9520000	9530000		.
chr5	1100000	9520000		0	2	.	0	chr5	1100000	1110000		.	chr5	9510000	9520000		.
chr5	1100000	9480000		0	1	.	0	chr5	1100000	1110000		.	chr5	9470000	9480000		.
chr5	1100000	9400000		0	1	.	0	chr5	1100000	1110000		.	chr5	9390000	9400000		.
chr5	1100000	9260000		0	1	.	0	chr5	1100000	1110000		.	chr5	9250000	9260000		.
chr5	1100000	9240000		0	1	.	0	chr5	1100000	1110000		.	chr5	9230000	9240000		.
chr5	1100000	9210000		0	1	.	0	chr5	1100000	1110000		.	chr5	9200000	9210000		.
chr5	1100000	9060000		0	2	.	0	chr5	1100000	1110000		.	chr5	9050000	9060000		.
chr5	1100000	9050000		0	1	.	0	chr5	1100000	1110000		.	chr5	9040000	9050000		.
chr5	1100000	8990000		0	1	.	0	chr5	1100000	1110000		.	chr5	8980000	8990000		.
chr5	1100000	8970000		0	1	.	0	chr5	1100000	1110000		.	chr5	8960000	8970000		.
chr5	1100000	8860000		0	1	.	0	chr5	1100000	1110000		.	chr5	8850000	8860000		.
chr5	1100000	8840000		0	1	.	0	chr5	1100000	1110000		.	chr5	8830000	8840000		.
chr5	1100000	8820000		0	1	.	0	chr5	1100000	1110000		.	chr5	8810000	8820000		.
chr5	1100000	8780000		0	1	.	0	chr5	1100000	1110000		.	chr5	8770000	8780000		.
chr5	1100000	8740000		0	1	.	0	chr5	1100000	1110000		.	chr5	8730000	8740000		.
chr5	1100000	8700000		0	1	.	0	chr5	1100000	1110000		.	chr5	8690000	8700000		.
chr5	1100000	8670000		0	2	.	0	chr5	1100000	1110000		.	chr5	8660000	8670000		.
chr5	1100000	8550000		0	1	.	0	chr5	1100000	1110000		.	chr5	8540000	8550000		.
chr5	1100000	8530000		0	1	.	0	chr5	1100000	1110000		.	chr5	8520000	8530000		.
chr5	1100000	8510000		0	1	.	0	chr5	1100000	1110000		.	chr5	8500000	8510000		.
chr5	1100000	8470000		0	1	.	0	chr5	1100000	1110000		.	chr5	8460000	8470000		.
chr5	1100000	8430000		0	1	.	0	chr5	1100000	1110000		.	chr5	8420000	8430000		.
chr5	1100000	8280000		0	1	.	0	chr5	1100000	1110000		.	chr5	8270000	8280000		.
chr5	1100000	8240000		0	1	.	0	chr5	1100000	1110000		.	chr5	8230000	8240000		.
chr5	1100000	8160000		0	2	.	0	chr5	1100000	1110000		.	chr5	8150000	8160000		.
chr5	1100000	8110000		0	1	.	0	chr5	1100000	1110000		.	chr5	8100000	8110000		.
chr5	1100000	8100000		0	1	.	0	chr5	1100000	1110000		.	chr5	8090000	8100000		.
chr5	1100000	8070000		0	1	.	0	chr5	1100000	1110000		.	chr5	8060000	8070000		.
chr5	1100000	8020000		0	1	.	0	chr5	1100000	1110000		.	chr5	8010000	8020000		.
chr5	1100000	8000000		0	2	.	0	chr5	1100000	1110000		.	chr5	7990000	8000000		.
chr5	1100000	7990000		0	1	.	0	chr5	1100000	1110000		.	chr5	7980000	7990000		.
chr5	1100000	7980000		0	2	.	0	chr5	1100000	1110000		.	chr5	7970000	7980000		.
chr5	1100000	7950000		0	1	.	0	chr5	1100000	1110000		.	chr5	7940000	7950000		.
chr5	1100000	7900000		0	1	.	0	chr5	1100000	1110000		.	chr5	7890000	7900000		.
chr5	1100000	7860000		0	2	.	0	chr5	1100000	1110000		.	chr5	7850000	7860000		.
chr5	1100000	7850000		0	2	.	0	chr5	1100000	1110000		.	chr5	7840000	7850000		.
chr5	1100000	7840000		0	1	.	0	chr5	1100000	1110000		.	chr5	7830000	7840000		.
chr5	1100000	7820000		0	1	.	0	chr5	1100000	1110000		.	chr5	7810000	7820000		.
chr5	1100000	7810000		0	1	.	0	chr5	1100000	1110000		.	chr5	7800000	7810000		.
chr5	1100000	7770000		0	1	.	0	chr5	1100000	1110000		.	chr5	7760000	7770000		.
chr5	1100000	7760000		0	1	.	0	chr5	1100000	1110000		.	chr5	7750000	7760000		.
chr5	1100000	7750000		0	2	.	0	chr5	1100000	1110000		.	chr5	7740000	7750000		.
chr5	1100000	7740000		0	4	.	0	chr5	1100000	1110000		.	chr5	7730000	7740000		.
chr5	1100000	7730000		0	2	.	0	chr5	1100000	1110000		.	chr5	7720000	7730000		.
chr5	1100000	7710000		0	1	.	0	chr5	1100000	1110000		.	chr5	7700000	7710000		.
chr5	1100000	7670000		0	1	.	0	chr5	1100000	1110000		.	chr5	7660000	7670000		.
chr5	1100000	7640000		0	1	.	0	chr5	1100000	1110000		.	chr5	7630000	7640000		.
chr5	1100000	7630000		0	2	.	0	chr5	1100000	1110000		.	chr5	7620000	7630000		.
chr5	1100000	7570000		0	1	.	0	chr5	1100000	1110000		.	chr5	7560000	7570000		.
chr5	1100000	7560000		0	1	.	0	chr5	1100000	1110000		.	chr5	7550000	7560000		.
chr5	1100000	7520000		0	2	.	0	chr5	1100000	1110000		.	chr5	7510000	7520000		.
chr5	1100000	7490000		0	1	.	0	chr5	1100000	1110000		.	chr5	7480000	7490000		.
chr5	1100000	7470000		0	2	.	0	chr5	1100000	1110000		.	chr5	7460000	7470000		.
chr5	1100000	7460000		0	1	.	0	chr5	1100000	1110000		.	chr5	7450000	7460000		.
chr5	1100000	7450000		0	1	.	0	chr5	1100000	1110000		.	chr5	7440000	7450000		.
chr5	1100000	7410000		0	1	.	0	chr5	1100000	1110000		.	chr5	7400000	7410000		.
chr5	1100000	7370000		0	1	.	0	chr5	1100000	1110000		.	chr5	7360000	7370000		.
chr5	1100000	7360000		0	1	.	0	chr5	1100000	1110000		.	chr5	7350000	7360000		.
chr5	1100000	7350000		0	1	.	0	chr5	1100000	1110000		.	chr5	7340000	7350000		.
chr5	1100000	7310000		0	1	.	0	chr5	1100000	1110000		.	chr5	7300000	7310000		.
chr5	1100000	7300000		0	3	.	0	chr5	1100000	1110000		.	chr5	7290000	7300000		.
chr5	1100000	7280000		0	1	.	0	chr5	1100000	1110000		.	chr5	7270000	7280000		.
chr5	1100000	7270000		0	1	.	0	chr5	1100000	1110000		.	chr5	7260000	7270000		.
chr5	1100000	7250000		0	1	.	0	chr5	1100000	1110000		.	chr5	7240000	7250000		.
chr5	1100000	7230000		0	2	.	0	chr5	1100000	1110000		.	chr5	7220000	7230000		.
chr5	1100000	7210000		0	1	.	0	chr5	1100000	1110000		.	chr5	7200000	7210000		.
chr5	1100000	7150000		0	1	.	0	chr5	1100000	1110000		.	chr5	7140000	7150000		.
chr5	1100000	7110000		0	2	.	0	chr5	1100000	1110000		.	chr5	7100000	7110000		.
chr5	1100000	7070000		0	1	.	0	chr5	1100000	1110000		.	chr5	7060000	7070000		.
chr5	1100000	7030000		0	2	.	0	chr5	1100000	1110000		.	chr5	7020000	7030000		.
chr5	1100000	7020000		0	2	.	0	chr5	1100000	1110000		.	chr5	7010000	7020000		.
chr5	1100000	6950000		0	1	.	0	chr5	1100000	1110000		.	chr5	6940000	6950000		.
chr5	1100000	6940000		0	3	.	0	chr5	1100000	1110000		.	chr5	6930000	6940000		.
chr5	1100000	6910000		0	2	.	0	chr5	1100000	1110000		.	chr5	6900000	6910000		.
chr5	1100000	6900000		0	1	.	0	chr5	1100000	1110000		.	chr5	6890000	6900000		.
chr5	1100000	6880000		0	1	.	0	chr5	1100000	1110000		.	chr5	6870000	6880000		.
chr5	1100000	6860000		0	1	.	0	chr5	1100000	1110000		.	chr5	6850000	6860000		.
chr5	1100000	6830000		0	2	.	0	chr5	1100000	1110000		.	chr5	6820000	6830000		.
chr5	1100000	6820000		0	3	.	0	chr5	1100000	1110000		.	chr5	6810000	6820000		.
chr5	1100000	6790000		0	2	.	0	chr5	1100000	1110000		.	chr5	6780000	6790000		.
chr5	1100000	6780000		0	1	.	0	chr5	1100000	1110000		.	chr5	6770000	6780000		.
chr5	1100000	6770000		0	1	.	0	chr5	1100000	1110000		.	chr5	6760000	6770000		.
chr5	1100000	6730000		0	1	.	0	chr5	1100000	1110000		.	chr5	6720000	6730000		.
chr5	1100000	6720000		0	1	.	0	chr5	1100000	1110000		.	chr5	6710000	6720000		.
chr5	1100000	6700000		0	3	.	0	chr5	1100000	1110000		.	chr5	6690000	6700000		.
chr5	1100000	6690000		0	1	.	0	chr5	1100000	1110000		.	chr5	6680000	6690000		.
chr5	1100000	6670000		0	1	.	0	chr5	1100000	1110000		.	chr5	6660000	6670000		.
chr5	1100000	6660000		0	2	.	0	chr5	1100000	1110000		.	chr5	6650000	6660000		.
chr5	1100000	6650000		0	3	.	0	chr5	1100000	1110000		.	chr5	6640000	6650000		.
chr5	1100000	6640000		0	1	.	0	chr5	1100000	1110000		.	chr5	6630000	6640000		.
chr5	1100000	6630000		0	1	.	0	chr5	1100000	1110000		.	chr5	6620000	6630000		.
chr5	1100000	6620000		0	1	.	0	chr5	1100000	1110000		.	chr5	6610000	6620000		.
chr5	1100000	6610000		0	1	.	0	chr5	1100000	1110000		.	chr5	6600000	6610000		.
chr5	1100000	6600000		0	1	.	0	chr5	1100000	1110000		.	chr5	6590000	6600000		.
chr5	1100000	6590000		0	1	.	0	chr5	1100000	1110000		.	chr5	6580000	6590000		.
chr5	1100000	6560000		0	2	.	0	chr5	1100000	1110000		.	chr5	6550000	6560000		.
chr5	1100000	6550000		0	1	.	0	chr5	1100000	1110000		.	chr5	6540000	6550000		.
chr5	1100000	6530000		0	1	.	0	chr5	1100000	1110000		.	chr5	6520000	6530000		.
chr5	1100000	6490000		0	1	.	0	chr5	1100000	1110000		.	chr5	6480000	6490000		.
chr5	1100000	6480000		0	2	.	0	chr5	1100000	1110000		.	chr5	6470000	6480000		.
chr5	1100000	6470000		0	3	.	0	chr5	1100000	1110000		.	chr5	6460000	6470000		.
chr5	1100000	6460000		0	2	.	0	chr5	1100000	1110000		.	chr5	6450000	6460000		.
chr5	1100000	6450000		0	1	.	0	chr5	1100000	1110000		.	chr5	6440000	6450000		.
chr5	1100000	6440000		0	1	.	0	chr5	1100000	1110000		.	chr5	6430000	6440000		.
chr5	1100000	6420000		0	2	.	0	chr5	1100000	1110000		.	chr5	6410000	6420000		.
chr5	1100000	6400000		0	2	.	0	chr5	1100000	1110000		.	chr5	6390000	6400000		.
chr5	1100000	6380000		0	1	.	0	chr5	1100000	1110000		.	chr5	6370000	6380000		.
chr5	1100000	6370000		0	1	.	0	chr5	1100000	1110000		.	chr5	6360000	6370000		.
chr5	1100000	6350000		0	2	.	0	chr5	1100000	1110000		.	chr5	6340000	6350000		.
chr5	1100000	6340000		0	3	.	0	chr5	1100000	1110000		.	chr5	6330000	6340000		.
chr5	1100000	6330000		0	3	.	0	chr5	1100000	1110000		.	chr5	6320000	6330000		.
chr5	1100000	6310000		0	2	.	0	chr5	1100000	1110000		.	chr5	6300000	6310000		.
chr5	1100000	6300000		0	1	.	0	chr5	1100000	1110000		.	chr5	6290000	6300000		.
chr5	1100000	6280000		0	1	.	0	chr5	1100000	1110000		.	chr5	6270000	6280000		.
chr5	1100000	6270000		0	3	.	0	chr5	1100000	1110000		.	chr5	6260000	6270000		.
chr5	1100000	6260000		0	1	.	0	chr5	1100000	1110000		.	chr5	6250000	6260000		.
chr5	1100000	6250000		0	1	.	0	chr5	1100000	1110000		.	chr5	6240000	6250000		.
chr5	1100000	6240000		0	2	.	0	chr5	1100000	1110000		.	chr5	6230000	6240000		.
chr5	1100000	6230000		0	1	.	0	chr5	1100000	1110000		.	chr5	6220000	6230000		.
chr5	1100000	6220000		0	1	.	0	chr5	1100000	1110000		.	chr5	6210000	6220000		.
chr5	1100000	6200000		0	2	.	0	chr5	1100000	1110000		.	chr5	6190000	6200000		.
chr5	1100000	6190000		0	3	.	0	chr5	1100000	1110000		.	chr5	6180000	6190000		.
chr5	1100000	6170000		0	2	.	0	chr5	1100000	1110000		.	chr5	6160000	6170000		.
chr5	1100000	6160000		0	1	.	0	chr5	1100000	1110000		.	chr5	6150000	6160000		.
chr5	1100000	6140000		0	1	.	0	chr5	1100000	1110000		.	chr5	6130000	6140000		.
chr5	1100000	6120000		0	1	.	0	chr5	1100000	1110000		.	chr5	6110000	6120000		.
chr5	1100000	6110000		0	1	.	0	chr5	1100000	1110000		.	chr5	6100000	6110000		.
chr5	1100000	6100000		0	1	.	0	chr5	1100000	1110000		.	chr5	6090000	6100000		.
chr5	1100000	6070000		0	1	.	0	chr5	1100000	1110000		.	chr5	6060000	6070000		.
chr5	1100000	6050000		0	2	.	0	chr5	1100000	1110000		.	chr5	6040000	6050000		.
chr5	1100000	6030000		0	2	.	0	chr5	1100000	1110000		.	chr5	6020000	6030000		.
chr5	1100000	6020000		0	1	.	0	chr5	1100000	1110000		.	chr5	6010000	6020000		.
chr5	1100000	6010000		0	1	.	0	chr5	1100000	1110000		.	chr5	6000000	6010000		.
chr5	1100000	5990000		0	1	.	0	chr5	1100000	1110000		.	chr5	5980000	5990000		.
chr5	1100000	5950000		0	1	.	0	chr5	1100000	1110000		.	chr5	5940000	5950000		.
chr5	1100000	5930000		0	1	.	0	chr5	1100000	1110000		.	chr5	5920000	5930000		.
chr5	1100000	5910000		0	1	.	0	chr5	1100000	1110000		.	chr5	5900000	5910000		.
chr5	1100000	5880000		0	1	.	0	chr5	1100000	1110000		.	chr5	5870000	5880000		.
chr5	1100000	5870000		0	1	.	0	chr5	1100000	1110000		.	chr5	5860000	5870000		.
chr5	1100000	5860000		0	1	.	0	chr5	1100000	1110000		.	chr5	5850000	5860000		.
chr5	1100000	5850000		0	1	.	0	chr5	1100000	1110000		.	chr5	5840000	5850000		.
chr5	1100000	5780000		0	1	.	0	chr5	1100000	1110000		.	chr5	5770000	5780000		.
chr5	1100000	5750000		0	1	.	0	chr5	1100000	1110000		.	chr5	5740000	5750000		.
chr5	1100000	5730000		0	1	.	0	chr5	1100000	1110000		.	chr5	5720000	5730000		.
chr5	1100000	5700000		0	1	.	0	chr5	1100000	1110000		.	chr5	5690000	5700000		.
chr5	1100000	5650000		0	1	.	0	chr5	1100000	1110000		.	chr5	5640000	5650000		.
chr5	1100000	5640000		0	1	.	0	chr5	1100000	1110000		.	chr5	5630000	5640000		.
chr5	1100000	5620000		0	1	.	0	chr5	1100000	1110000		.	chr5	5610000	5620000		.
chr5	1100000	5600000		0	1	.	0	chr5	1100000	1110000		.	chr5	5590000	5600000		.
chr5	1100000	5570000		0	1	.	0	chr5	1100000	1110000		.	chr5	5560000	5570000		.
chr5	1100000	5560000		0	1	.	0	chr5	1100000	1110000		.	chr5	5550000	5560000		.
chr5	1100000	5550000		0	1	.	0	chr5	1100000	1110000		.	chr5	5540000	5550000		.
chr5	1100000	5540000		0	1	.	0	chr5	1100000	1110000		.	chr5	5530000	5540000		.
chr5	1100000	5500000		0	1	.	0	chr5	1100000	1110000		.	chr5	5490000	5500000		.
chr5	1100000	5480000		0	1	.	0	chr5	1100000	1110000		.	chr5	5470000	5480000		.
chr5	1100000	5450000		0	2	.	0	chr5	1100000	1110000		.	chr5	5440000	5450000		.
chr5	1100000	5440000		0	1	.	0	chr5	1100000	1110000		.	chr5	5430000	5440000		.
chr5	1100000	5430000		0	2	.	0	chr5	1100000	1110000		.	chr5	5420000	5430000		.
chr5	1100000	5400000		0	1	.	0	chr5	1100000	1110000		.	chr5	5390000	5400000		.
chr5	1100000	5390000		0	1	.	0	chr5	1100000	1110000		.	chr5	5380000	5390000		.
chr5	1100000	5380000		0	1	.	0	chr5	1100000	1110000		.	chr5	5370000	5380000		.
chr5	1100000	5370000		0	2	.	0	chr5	1100000	1110000		.	chr5	5360000	5370000		.
chr5	1100000	5360000		0	1	.	0	chr5	1100000	1110000		.	chr5	5350000	5360000		.
chr5	1100000	5350000		0	2	.	0	chr5	1100000	1110000		.	chr5	5340000	5350000		.
chr5	1100000	5340000		0	2	.	0	chr5	1100000	1110000		.	chr5	5330000	5340000		.
chr5	1100000	5330000		0	2	.	0	chr5	1100000	1110000		.	chr5	5320000	5330000		.
chr5	1100000	5320000		0	1	.	0	chr5	1100000	1110000		.	chr5	5310000	5320000		.
chr5	1100000	5310000		0	2	.	0	chr5	1100000	1110000		.	chr5	5300000	5310000		.
chr5	1100000	5290000		0	1	.	0	chr5	1100000	1110000		.	chr5	5280000	5290000		.
chr5	1100000	5270000		0	2	.	0	chr5	1100000	1110000		.	chr5	5260000	5270000		.
chr5	1100000	5260000		0	1	.	0	chr5	1100000	1110000		.	chr5	5250000	5260000		.
chr5	1100000	5240000		0	3	.	0	chr5	1100000	1110000		.	chr5	5230000	5240000		.
chr5	1100000	5230000		0	1	.	0	chr5	1100000	1110000		.	chr5	5220000	5230000		.
chr5	1100000	5220000		0	3	.	0	chr5	1100000	1110000		.	chr5	5210000	5220000		.
chr5	1100000	5190000		0	1	.	0	chr5	1100000	1110000		.	chr5	5180000	5190000		.
chr5	1100000	5180000		0	1	.	0	chr5	1100000	1110000		.	chr5	5170000	5180000		.
chr5	1100000	5160000		0	1	.	0	chr5	1100000	1110000		.	chr5	5150000	5160000		.
chr5	1100000	5130000		0	3	.	0	chr5	1100000	1110000		.	chr5	5120000	5130000		.
chr5	1100000	5120000		0	1	.	0	chr5	1100000	1110000		.	chr5	5110000	5120000		.
chr5	1100000	5100000		0	3	.	0	chr5	1100000	1110000		.	chr5	5090000	5100000		.
chr5	1100000	5090000		0	2	.	0	chr5	1100000	1110000		.	chr5	5080000	5090000		.
chr5	1100000	5080000		0	3	.	0	chr5	1100000	1110000		.	chr5	5070000	5080000		.
chr5	1100000	5070000		0	2	.	0	chr5	1100000	1110000		.	chr5	5060000	5070000		.
chr5	1100000	5060000		0	2	.	0	chr5	1100000	1110000		.	chr5	5050000	5060000		.
chr5	1100000	5050000		0	1	.	0	chr5	1100000	1110000		.	chr5	5040000	5050000		.
chr5	1100000	5040000		0	1	.	0	chr5	1100000	1110000		.	chr5	5030000	5040000		.
chr5	1100000	5030000		0	1	.	0	chr5	1100000	1110000		.	chr5	5020000	5030000		.
chr5	1100000	4970000		0	3	.	0	chr5	1100000	1110000		.	chr5	4960000	4970000		.
chr5	1100000	4960000		0	1	.	0	chr5	1100000	1110000		.	chr5	4950000	4960000		.
chr5	1100000	4950000		0	2	.	0	chr5	1100000	1110000		.	chr5	4940000	4950000		.
chr5	1100000	4920000		0	1	.	0	chr5	1100000	1110000		.	chr5	4910000	4920000		.
chr5	1100000	4890000		0	2	.	0	chr5	1100000	1110000		.	chr5	4880000	4890000		.
chr5	1100000	4880000		0	2	.	0	chr5	1100000	1110000		.	chr5	4870000	4880000		.
chr5	1100000	4870000		0	2	.	0	chr5	1100000	1110000		.	chr5	4860000	4870000		.
chr5	1100000	4850000		0	1	.	0	chr5	1100000	1110000		.	chr5	4840000	4850000		.
chr5	1100000	4830000		0	1	.	0	chr5	1100000	1110000		.	chr5	4820000	4830000		.
chr5	1100000	4820000		0	2	.	0	chr5	1100000	1110000		.	chr5	4810000	4820000		.
chr5	1100000	4810000		0	2	.	0	chr5	1100000	1110000		.	chr5	4800000	4810000		.
chr5	1100000	4800000		0	1	.	0	chr5	1100000	1110000		.	chr5	4790000	4800000		.
chr5	1100000	4790000		0	1	.	0	chr5	1100000	1110000		.	chr5	4780000	4790000		.
chr5	1100000	4770000		0	1	.	0	chr5	1100000	1110000		.	chr5	4760000	4770000		.
chr5	1100000	4760000		0	1	.	0	chr5	1100000	1110000		.	chr5	4750000	4760000		.
chr5	1100000	4750000		0	1	.	0	chr5	1100000	1110000		.	chr5	4740000	4750000		.
chr5	1100000	4730000		0	2	.	0	chr5	1100000	1110000		.	chr5	4720000	4730000		.
chr5	1100000	4710000		0	1	.	0	chr5	1100000	1110000		.	chr5	4700000	4710000		.
chr5	1100000	4700000		0	1	.	0	chr5	1100000	1110000		.	chr5	4690000	4700000		.
chr5	1100000	4670000		0	1	.	0	chr5	1100000	1110000		.	chr5	4660000	4670000		.
chr5	1100000	4660000		0	3	.	0	chr5	1100000	1110000		.	chr5	4650000	4660000		.
chr5	1100000	4650000		0	1	.	0	chr5	1100000	1110000		.	chr5	4640000	4650000		.
chr5	1100000	4630000		0	1	.	0	chr5	1100000	1110000		.	chr5	4620000	4630000		.
chr5	1100000	4610000		0	1	.	0	chr5	1100000	1110000		.	chr5	4600000	4610000		.
chr5	1100000	4590000		0	2	.	0	chr5	1100000	1110000		.	chr5	4580000	4590000		.
chr5	1100000	4530000		0	2	.	0	chr5	1100000	1110000		.	chr5	4520000	4530000		.
chr5	1100000	4510000		0	1	.	0	chr5	1100000	1110000		.	chr5	4500000	4510000		.
chr5	1100000	4490000		0	2	.	0	chr5	1100000	1110000		.	chr5	4480000	4490000		.
chr5	1100000	4480000		0	1	.	0	chr5	1100000	1110000		.	chr5	4470000	4480000		.
chr5	1100000	4470000		0	2	.	0	chr5	1100000	1110000		.	chr5	4460000	4470000		.
chr5	1100000	4450000		0	1	.	0	chr5	1100000	1110000		.	chr5	4440000	4450000		.
chr5	1100000	4430000		0	2	.	0	chr5	1100000	1110000		.	chr5	4420000	4430000		.
chr5	1100000	4420000		0	1	.	0	chr5	1100000	1110000		.	chr5	4410000	4420000		.
chr5	1100000	4410000		0	1	.	0	chr5	1100000	1110000		.	chr5	4400000	4410000		.
chr5	1100000	4340000		0	2	.	0	chr5	1100000	1110000		.	chr5	4330000	4340000		.
chr5	1100000	4330000		0	2	.	0	chr5	1100000	1110000		.	chr5	4320000	4330000		.
chr5	1100000	4320000		0	1	.	0	chr5	1100000	1110000		.	chr5	4310000	4320000		.
chr5	1100000	4300000		0	1	.	0	chr5	1100000	1110000		.	chr5	4290000	4300000		.
chr5	1100000	4290000		0	2	.	0	chr5	1100000	1110000		.	chr5	4280000	4290000		.
chr5	1100000	4270000		0	1	.	0	chr5	1100000	1110000		.	chr5	4260000	4270000		.
chr5	1100000	4260000		0	1	.	0	chr5	1100000	1110000		.	chr5	4250000	4260000		.
chr5	1100000	4250000		0	2	.	0	chr5	1100000	1110000		.	chr5	4240000	4250000		.
chr5	1100000	4230000		0	3	.	0	chr5	1100000	1110000		.	chr5	4220000	4230000		.
chr5	1100000	4220000		0	2	.	0	chr5	1100000	1110000		.	chr5	4210000	4220000		.
chr5	1100000	4210000		0	1	.	0	chr5	1100000	1110000		.	chr5	4200000	4210000		.
chr5	1100000	4170000		0	1	.	0	chr5	1100000	1110000		.	chr5	4160000	4170000		.
chr5	1100000	4150000		0	1	.	0	chr5	1100000	1110000		.	chr5	4140000	4150000		.
chr5	1100000	4130000		0	1	.	0	chr5	1100000	1110000		.	chr5	4120000	4130000		.
chr5	1100000	4120000		0	1	.	0	chr5	1100000	1110000		.	chr5	4110000	4120000		.
chr5	1100000	4100000		0	2	.	0	chr5	1100000	1110000		.	chr5	4090000	4100000		.
chr5	1100000	4080000		0	1	.	0	chr5	1100000	1110000		.	chr5	4070000	4080000		.
chr5	1100000	4070000		0	1	.	0	chr5	1100000	1110000		.	chr5	4060000	4070000		.
chr5	1100000	4060000		0	1	.	0	chr5	1100000	1110000		.	chr5	4050000	4060000		.
chr5	1100000	4050000		0	3	.	0	chr5	1100000	1110000		.	chr5	4040000	4050000		.
chr5	1100000	4040000		0	1	.	0	chr5	1100000	1110000		.	chr5	4030000	4040000		.
chr5	1100000	4030000		0	3	.	0	chr5	1100000	1110000		.	chr5	4020000	4030000		.
chr5	1100000	4010000		0	2	.	0	chr5	1100000	1110000		.	chr5	4000000	4010000		.
chr5	1100000	4000000		0	1	.	0	chr5	1100000	1110000		.	chr5	3990000	4000000		.
chr5	1100000	3990000		0	1	.	0	chr5	1100000	1110000		.	chr5	3980000	3990000		.
chr5	1100000	3970000		0	1	.	0	chr5	1100000	1110000		.	chr5	3960000	3970000		.
chr5	1100000	3960000		0	1	.	0	chr5	1100000	1110000		.	chr5	3950000	3960000		.
chr5	1100000	3950000		0	1	.	0	chr5	1100000	1110000		.	chr5	3940000	3950000		.
chr5	1100000	3940000		0	2	.	0	chr5	1100000	1110000		.	chr5	3930000	3940000		.
chr5	1100000	3920000		0	2	.	0	chr5	1100000	1110000		.	chr5	3910000	3920000		.
chr5	1100000	3890000		0	1	.	0	chr5	1100000	1110000		.	chr5	3880000	3890000		.
chr5	1100000	3880000		0	2	.	0	chr5	1100000	1110000		.	chr5	3870000	3880000		.
chr5	1100000	3870000		0	1	.	0	chr5	1100000	1110000		.	chr5	3860000	3870000		.
chr5	1100000	3850000		0	3	.	0	chr5	1100000	1110000		.	chr5	3840000	3850000		.
chr5	1100000	3820000		0	1	.	0	chr5	1100000	1110000		.	chr5	3810000	3820000		.
chr5	1100000	3810000		0	1	.	0	chr5	1100000	1110000		.	chr5	3800000	3810000		.
chr5	1100000	3800000		0	1	.	0	chr5	1100000	1110000		.	chr5	3790000	3800000		.
chr5	1100000	3760000		0	2	.	0	chr5	1100000	1110000		.	chr5	3750000	3760000		.
chr5	1100000	3740000		0	1	.	0	chr5	1100000	1110000		.	chr5	3730000	3740000		.
chr5	1100000	3720000		0	2	.	0	chr5	1100000	1110000		.	chr5	3710000	3720000		.
chr5	1100000	3710000		0	1	.	0	chr5	1100000	1110000		.	chr5	3700000	3710000		.
chr5	1100000	3700000		0	2	.	0	chr5	1100000	1110000		.	chr5	3690000	3700000		.
chr5	1100000	3680000		0	1	.	0	chr5	1100000	1110000		.	chr5	3670000	3680000		.
chr5	1100000	3670000		0	1	.	0	chr5	1100000	1110000		.	chr5	3660000	3670000		.
chr5	1100000	3660000		0	3	.	0	chr5	1100000	1110000		.	chr5	3650000	3660000		.
chr5	1100000	3650000		0	1	.	0	chr5	1100000	1110000		.	chr5	3640000	3650000		.
chr5	1100000	3640000		0	1	.	0	chr5	1100000	1110000		.	chr5	3630000	3640000		.
chr5	1100000	3630000		0	3	.	0	chr5	1100000	1110000		.	chr5	3620000	3630000		.
chr5	1100000	3620000		0	1	.	0	chr5	1100000	1110000		.	chr5	3610000	3620000		.
chr5	1100000	3610000		0	3	.	0	chr5	1100000	1110000		.	chr5	3600000	3610000		.
chr5	1100000	3600000		0	2	.	0	chr5	1100000	1110000		.	chr5	3590000	3600000		.
chr5	1100000	3590000		0	2	.	0	chr5	1100000	1110000		.	chr5	3580000	3590000		.
chr5	1100000	3580000		0	4	.	0	chr5	1100000	1110000		.	chr5	3570000	3580000		.
chr5	1100000	3550000		0	1	.	0	chr5	1100000	1110000		.	chr5	3540000	3550000		.
chr5	1100000	3530000		0	1	.	0	chr5	1100000	1110000		.	chr5	3520000	3530000		.
chr5	1100000	3520000		0	3	.	0	chr5	1100000	1110000		.	chr5	3510000	3520000		.
chr5	1100000	3500000		0	3	.	0	chr5	1100000	1110000		.	chr5	3490000	3500000		.
chr5	1100000	3490000		0	1	.	0	chr5	1100000	1110000		.	chr5	3480000	3490000		.
chr5	1100000	3470000		0	1	.	0	chr5	1100000	1110000		.	chr5	3460000	3470000		.
chr5	1100000	3460000		0	1	.	0	chr5	1100000	1110000		.	chr5	3450000	3460000		.
chr5	1100000	3440000		0	2	.	0	chr5	1100000	1110000		.	chr5	3430000	3440000		.
chr5	1100000	3430000		0	1	.	0	chr5	1100000	1110000		.	chr5	3420000	3430000		.
chr5	1100000	3420000		0	2	.	0	chr5	1100000	1110000		.	chr5	3410000	3420000		.
chr5	1100000	3400000		0	2	.	0	chr5	1100000	1110000		.	chr5	3390000	3400000		.
chr5	1100000	3390000		0	3	.	0	chr5	1100000	1110000		.	chr5	3380000	3390000		.
chr5	1100000	3380000		0	2	.	0	chr5	1100000	1110000		.	chr5	3370000	3380000		.
chr5	1100000	3370000		0	1	.	0	chr5	1100000	1110000		.	chr5	3360000	3370000		.
chr5	1100000	3360000		0	2	.	0	chr5	1100000	1110000		.	chr5	3350000	3360000		.
chr5	1100000	3350000		0	3	.	0	chr5	1100000	1110000		.	chr5	3340000	3350000		.
chr5	1100000	3340000		0	1	.	0	chr5	1100000	1110000		.	chr5	3330000	3340000		.
chr5	1100000	3330000		0	3	.	0	chr5	1100000	1110000		.	chr5	3320000	3330000		.
chr5	1100000	3320000		0	4	.	0	chr5	1100000	1110000		.	chr5	3310000	3320000		.
chr5	1100000	3300000		0	2	.	0	chr5	1100000	1110000		.	chr5	3290000	3300000		.
chr5	1100000	3280000		0	1	.	0	chr5	1100000	1110000		.	chr5	3270000	3280000		.
chr5	1100000	3270000		0	1	.	0	chr5	1100000	1110000		.	chr5	3260000	3270000		.
chr5	1100000	3260000		0	4	.	0	chr5	1100000	1110000		.	chr5	3250000	3260000		.
chr5	1100000	3250000		0	2	.	0	chr5	1100000	1110000		.	chr5	3240000	3250000		.
chr5	1100000	3240000		0	1	.	0	chr5	1100000	1110000		.	chr5	3230000	3240000		.
chr5	1100000	3230000		0	1	.	0	chr5	1100000	1110000		.	chr5	3220000	3230000		.
chr5	1100000	3220000		0	2	.	0	chr5	1100000	1110000		.	chr5	3210000	3220000		.
chr5	1100000	3200000		0	1	.	0	chr5	1100000	1110000		.	chr5	3190000	3200000		.
chr5	1100000	3190000		0	1	.	0	chr5	1100000	1110000		.	chr5	3180000	3190000		.
chr5	1100000	3170000		0	4	.	0	chr5	1100000	1110000		.	chr5	3160000	3170000		.
chr5	1100000	3150000		0	1	.	0	chr5	1100000	1110000		.	chr5	3140000	3150000		.
chr5	1100000	3130000		0	1	.	0	chr5	1100000	1110000		.	chr5	3120000	3130000		.
chr5	1100000	3120000		0	1	.	0	chr5	1100000	1110000		.	chr5	3110000	3120000		.
chr5	1100000	3110000		0	4	.	0	chr5	1100000	1110000		.	chr5	3100000	3110000		.
chr5	1100000	3100000		0	1	.	0	chr5	1100000	1110000		.	chr5	3090000	3100000		.
chr5	1100000	3090000		0	2	.	0	chr5	1100000	1110000		.	chr5	3080000	3090000		.
chr5	1100000	3080000		0	1	.	0	chr5	1100000	1110000		.	chr5	3070000	3080000		.
chr5	1100000	3070000		0	3	.	0	chr5	1100000	1110000		.	chr5	3060000	3070000		.
chr5	1100000	3060000		0	1	.	0	chr5	1100000	1110000		.	chr5	3050000	3060000		.
chr5	1100000	3050000		0	2	.	0	chr5	1100000	1110000		.	chr5	3040000	3050000		.
chr5	1100000	3040000		0	1	.	0	chr5	1100000	1110000		.	chr5	3030000	3040000		.
chr5	1100000	3030000		0	2	.	0	chr5	1100000	1110000		.	chr5	3020000	3030000		.
chr5	1100000	3010000		0	3	.	0	chr5	1100000	1110000		.	chr5	3000000	3010000		.
chr5	1100000	3000000		0	2	.	0	chr5	1100000	1110000		.	chr5	2990000	3000000		.
chr5	1100000	2990000		0	1	.	0	chr5	1100000	1110000		.	chr5	2980000	2990000		.
chr5	1100000	2980000		0	4	.	0	chr5	1100000	1110000		.	chr5	2970000	2980000		.
chr5	1100000	2970000		0	1	.	0	chr5	1100000	1110000		.	chr5	2960000	2970000		.
chr5	1100000	2960000		0	1	.	0	chr5	1100000	1110000		.	chr5	2950000	2960000		.
chr5	1100000	2950000		0	2	.	0	chr5	1100000	1110000		.	chr5	2940000	2950000		.
chr5	1100000	2940000		0	2	.	0	chr5	1100000	1110000		.	chr5	2930000	2940000		.
chr5	1100000	2930000		0	1	.	0	chr5	1100000	1110000		.	chr5	2920000	2930000		.
chr5	1100000	2910000		0	2	.	0	chr5	1100000	1110000		.	chr5	2900000	2910000		.
chr5	1100000	2900000		0	3	.	0	chr5	1100000	1110000		.	chr5	2890000	2900000		.
chr5	1100000	2890000		0	1	.	0	chr5	1100000	1110000		.	chr5	2880000	2890000		.
chr5	1100000	2880000		0	1	.	0	chr5	1100000	1110000		.	chr5	2870000	2880000		.
chr5	1100000	2870000		0	2	.	0	chr5	1100000	1110000		.	chr5	2860000	2870000		.
chr5	1100000	2860000		0	1	.	0	chr5	1100000	1110000		.	chr5	2850000	2860000		.
chr5	1100000	2850000		0	1	.	0	chr5	1100000	1110000		.	chr5	2840000	2850000		.
chr5	1100000	2840000		0	2	.	0	chr5	1100000	1110000		.	chr5	2830000	2840000		.
chr5	1100000	2830000		0	2	.	0	chr5	1100000	1110000		.	chr5	2820000	2830000		.
chr5	1100000	2820000		0	1	.	0	chr5	1100000	1110000		.	chr5	2810000	2820000		.
chr5	1100000	2810000		0	3	.	0	chr5	1100000	1110000		.	chr5	2800000	2810000		.
chr5	1100000	2800000		0	1	.	0	chr5	1100000	1110000		.	chr5	2790000	2800000		.
chr5	1100000	2770000		0	2	.	0	chr5	1100000	1110000		.	chr5	2760000	2770000		.
chr5	1100000	2760000		0	4	.	0	chr5	1100000	1110000		.	chr5	2750000	2760000		.
chr5	1100000	2750000		0	2	.	0	chr5	1100000	1110000		.	chr5	2740000	2750000		.
chr5	1100000	2740000		0	4	.	0	chr5	1100000	1110000		.	chr5	2730000	2740000		.
chr5	1100000	2730000		0	1	.	0	chr5	1100000	1110000		.	chr5	2720000	2730000		.
chr5	1100000	2720000		0	2	.	0	chr5	1100000	1110000		.	chr5	2710000	2720000		.
chr5	1100000	2710000		0	2	.	0	chr5	1100000	1110000		.	chr5	2700000	2710000		.
chr5	1100000	2700000		0	2	.	0	chr5	1100000	1110000		.	chr5	2690000	2700000		.
chr5	1100000	2690000		0	2	.	0	chr5	1100000	1110000		.	chr5	2680000	2690000		.
chr5	1100000	2680000		0	4	.	0	chr5	1100000	1110000		.	chr5	2670000	2680000		.
chr5	1100000	2670000		0	4	.	0	chr5	1100000	1110000		.	chr5	2660000	2670000		.
chr5	1100000	2660000		0	2	.	0	chr5	1100000	1110000		.	chr5	2650000	2660000		.
chr5	1100000	2650000		0	2	.	0	chr5	1100000	1110000		.	chr5	2640000	2650000		.
chr5	1100000	2640000		0	2	.	0	chr5	1100000	1110000		.	chr5	2630000	2640000		.
chr5	1100000	2630000		0	6	.	0	chr5	1100000	1110000		.	chr5	2620000	2630000		.
chr5	1100000	2620000		0	2	.	0	chr5	1100000	1110000		.	chr5	2610000	2620000		.
chr5	1100000	2610000		0	1	.	0	chr5	1100000	1110000		.	chr5	2600000	2610000		.
chr5	1100000	2600000		0	2	.	0	chr5	1100000	1110000		.	chr5	2590000	2600000		.
chr5	1100000	2590000		0	1	.	0	chr5	1100000	1110000		.	chr5	2580000	2590000		.
chr5	1100000	2570000		0	2	.	0	chr5	1100000	1110000		.	chr5	2560000	2570000		.
chr5	1100000	2560000		0	4	.	0	chr5	1100000	1110000		.	chr5	2550000	2560000		.
chr5	1100000	2550000		0	2	.	0	chr5	1100000	1110000		.	chr5	2540000	2550000		.
chr5	1100000	2540000		0	4	.	0	chr5	1100000	1110000		.	chr5	2530000	2540000		.
chr5	1100000	2520000		0	1	.	0	chr5	1100000	1110000		.	chr5	2510000	2520000		.
chr5	1100000	2510000		0	4	.	0	chr5	1100000	1110000		.	chr5	2500000	2510000		.
chr5	1100000	2500000		0	3	.	0	chr5	1100000	1110000		.	chr5	2490000	2500000		.
chr5	1100000	2490000		0	1	.	0	chr5	1100000	1110000		.	chr5	2480000	2490000		.
chr5	1100000	2480000		0	4	.	0	chr5	1100000	1110000		.	chr5	2470000	2480000		.
chr5	1100000	2470000		0	2	.	0	chr5	1100000	1110000		.	chr5	2460000	2470000		.
chr5	1100000	2430000		0	5	.	0	chr5	1100000	1110000		.	chr5	2420000	2430000		.
chr5	1100000	2420000		0	3	.	0	chr5	1100000	1110000		.	chr5	2410000	2420000		.
chr5	1100000	2410000		0	3	.	0	chr5	1100000	1110000		.	chr5	2400000	2410000		.
chr5	1100000	2400000		0	4	.	0	chr5	1100000	1110000		.	chr5	2390000	2400000		.
chr5	1100000	2390000		0	1	.	0	chr5	1100000	1110000		.	chr5	2380000	2390000		.
chr5	1100000	2380000		0	2	.	0	chr5	1100000	1110000		.	chr5	2370000	2380000		.
chr5	1100000	2370000		0	1	.	0	chr5	1100000	1110000		.	chr5	2360000	2370000		.
chr5	1100000	2360000		0	1	.	0	chr5	1100000	1110000		.	chr5	2350000	2360000		.
chr5	1100000	2350000		0	3	.	0	chr5	1100000	1110000		.	chr5	2340000	2350000		.
chr5	1100000	2340000		0	2	.	0	chr5	1100000	1110000		.	chr5	2330000	2340000		.
chr5	1100000	2330000		0	4	.	0	chr5	1100000	1110000		.	chr5	2320000	2330000		.
chr5	1100000	2320000		0	2	.	0	chr5	1100000	1110000		.	chr5	2310000	2320000		.
chr5	1100000	2310000		0	3	.	0	chr5	1100000	1110000		.	chr5	2300000	2310000		.
chr5	1100000	2300000		0	5	.	0	chr5	1100000	1110000		.	chr5	2290000	2300000		.
chr5	1100000	2290000		0	2	.	0	chr5	1100000	1110000		.	chr5	2280000	2290000		.
chr5	1100000	2280000		0	2	.	0	chr5	1100000	1110000		.	chr5	2270000	2280000		.
chr5	1100000	2270000		0	3	.	0	chr5	1100000	1110000		.	chr5	2260000	2270000		.
chr5	1100000	2260000		0	3	.	0	chr5	1100000	1110000		.	chr5	2250000	2260000		.
chr5	1100000	2250000		0	4	.	0	chr5	1100000	1110000		.	chr5	2240000	2250000		.
chr5	1100000	2240000		0	3	.	0	chr5	1100000	1110000		.	chr5	2230000	2240000		.
chr5	1100000	2230000		0	5	.	0	chr5	1100000	1110000		.	chr5	2220000	2230000		.
chr5	1100000	2220000		0	1	.	0	chr5	1100000	1110000		.	chr5	2210000	2220000		.
chr5	1100000	2210000		0	1	.	0	chr5	1100000	1110000		.	chr5	2200000	2210000		.
chr5	1100000	2200000		0	5	.	0	chr5	1100000	1110000		.	chr5	2190000	2200000		.
chr5	1100000	2190000		0	3	.	0	chr5	1100000	1110000		.	chr5	2180000	2190000		.
chr5	1100000	2180000		0	1	.	0	chr5	1100000	1110000		.	chr5	2170000	2180000		.
chr5	1100000	2170000		0	5	.	0	chr5	1100000	1110000		.	chr5	2160000	2170000		.
chr5	1100000	2160000		0	2	.	0	chr5	1100000	1110000		.	chr5	2150000	2160000		.
chr5	1100000	2150000		0	2	.	0	chr5	1100000	1110000		.	chr5	2140000	2150000		.
chr5	1100000	2140000		0	4	.	0	chr5	1100000	1110000		.	chr5	2130000	2140000		.
chr5	1100000	2130000		0	2	.	0	chr5	1100000	1110000		.	chr5	2120000	2130000		.
chr5	1100000	2120000		0	5	.	0	chr5	1100000	1110000		.	chr5	2110000	2120000		.
chr5	1100000	2110000		0	2	.	0	chr5	1100000	1110000		.	chr5	2100000	2110000		.
chr5	1100000	2100000		0	5	.	0	chr5	1100000	1110000		.	chr5	2090000	2100000		.
chr5	1100000	2090000		0	1	.	0	chr5	1100000	1110000		.	chr5	2080000	2090000		.
chr5	1100000	2080000		0	5	.	0	chr5	1100000	1110000		.	chr5	2070000	2080000		.
chr5	1100000	2070000		0	6	.	0	chr5	1100000	1110000		.	chr5	2060000	2070000		.
chr5	1100000	2060000		0	6	.	0	chr5	1100000	1110000		.	chr5	2050000	2060000		.
chr5	1100000	2050000		0	8	.	0	chr5	1100000	1110000		.	chr5	2040000	2050000		.
chr5	1100000	2040000		0	12	.	0	chr5	1100000	1110000		.	chr5	2030000	2040000		.
chr5	1100000	2030000		0	7	.	0	chr5	1100000	1110000		.	chr5	2020000	2030000		.
chr5	1100000	2020000		0	11	.	0	chr5	1100000	1110000		.	chr5	2010000	2020000		.
chr5	1100000	2010000		0	8	.	0	chr5	1100000	1110000		.	chr5	2000000	2010000		.
chr5	1100000	2000000		0	9	.	0	chr5	1100000	1110000		.	chr5	1990000	2000000		.
chr5	1100000	1990000		0	5	.	0	chr5	1100000	1110000		.	chr5	1980000	1990000		.
chr5	1100000	1980000		0	1	.	0	chr5	1100000	1110000		.	chr5	1970000	1980000		.
chr5	1100000	1970000		0	10	.	0	chr5	1100000	1110000		.	chr5	1960000	1970000		.
chr5	1100000	1960000		0	3	.	0	chr5	1100000	1110000		.	chr5	1950000	1960000		.
chr5	1100000	1950000		0	5	.	0	chr5	1100000	1110000		.	chr5	1940000	1950000		.
chr5	1100000	1940000		0	8	.	0	chr5	1100000	1110000		.	chr5	1930000	1940000		.
chr5	1100000	1930000		0	10	.	0	chr5	1100000	1110000		.	chr5	1920000	1930000		.
chr5	1100000	1920000		0	9	.	0	chr5	1100000	1110000		.	chr5	1910000	1920000		.
chr5	1100000	1910000		0	13	.	0	chr5	1100000	1110000		.	chr5	1900000	1910000		.
chr5	1100000	1900000		0	9	.	0	chr5	1100000	1110000		.	chr5	1890000	1900000		.
chr5	1100000	1890000		0	9	.	0	chr5	1100000	1110000		.	chr5	1880000	1890000		.
chr5	1100000	1880000		0	6	.	0	chr5	1100000	1110000		.	chr5	1870000	1880000		.
chr5	1100000	1870000		0	20	.	0	chr5	1100000	1110000		.	chr5	1860000	1870000		.
chr5	1100000	1860000		0	21	.	0	chr5	1100000	1110000		.	chr5	1850000	1860000		.
chr5	1100000	1850000		0	7	.	0	chr5	1100000	1110000		.	chr5	1840000	1850000		.
chr5	1100000	1840000		0	19	.	0	chr5	1100000	1110000		.	chr5	1830000	1840000		.
chr5	1100000	1830000		0	8	.	0	chr5	1100000	1110000		.	chr5	1820000	1830000		.
chr5	1100000	1820000		0	10	.	0	chr5	1100000	1110000		.	chr5	1810000	1820000		.
chr5	1100000	1810000		0	13	.	0	chr5	1100000	1110000		.	chr5	1800000	1810000		.
chr5	1100000	1800000		0	9	.	0	chr5	1100000	1110000		.	chr5	1790000	1800000		.
chr5	1100000	1790000		0	15	.	0	chr5	1100000	1110000		.	chr5	1780000	1790000		.
chr5	1100000	1780000		0	13	.	0	chr5	1100000	1110000		.	chr5	1770000	1780000		.
chr5	1100000	1770000		0	11	.	0	chr5	1100000	1110000		.	chr5	1760000	1770000		.
chr5	1100000	1760000		0	12	.	0	chr5	1100000	1110000		.	chr5	1750000	1760000		.
chr5	1100000	1750000		0	11	.	0	chr5	1100000	1110000		.	chr5	1740000	1750000		.
chr5	1100000	1740000		0	23	.	0	chr5	1100000	1110000		.	chr5	1730000	1740000		.
chr5	1100000	1730000		0	10	.	0	chr5	1100000	1110000		.	chr5	1720000	1730000		.
chr5	1100000	1720000		0	3	.	0	chr5	1100000	1110000		.	chr5	1710000	1720000		.
chr5	1100000	1710000		0	18	.	0	chr5	1100000	1110000		.	chr5	1700000	1710000		.
chr5	1100000	1700000		0	12	.	0	chr5	1100000	1110000		.	chr5	1690000	1700000		.
chr5	1100000	1690000		0	10	.	0	chr5	1100000	1110000		.	chr5	1680000	1690000		.
chr5	1100000	1680000		0	14	.	0	chr5	1100000	1110000		.	chr5	1670000	1680000		.
chr5	1100000	1670000		0	20	.	0	chr5	1100000	1110000		.	chr5	1660000	1670000		.
chr5	1100000	1660000		0	33	.	0	chr5	1100000	1110000		.	chr5	1650000	1660000		.
chr5	1100000	1650000		0	29	.	0	chr5	1100000	1110000		.	chr5	1640000	1650000		.
chr5	1100000	1640000		0	43	.	0	chr5	1100000	1110000		.	chr5	1630000	1640000		.
chr5	1100000	1630000		0	28	.	0	chr5	1100000	1110000		.	chr5	1620000	1630000		.
chr5	1100000	1620000		0	20	.	0	chr5	1100000	1110000		.	chr5	1610000	1620000		.
chr5	1100000	1610000		0	22	.	0	chr5	1100000	1110000		.	chr5	1600000	1610000		.
chr5	1100000	1600000		0	25	.	0	chr5	1100000	1110000		.	chr5	1590000	1600000		.
chr5	1100000	1590000		0	11	.	0	chr5	1100000	1110000		.	chr5	1580000	1590000		.
chr5	1100000	1580000		0	25	.	0	chr5	1100000	1110000		.	chr5	1570000	1580000		.
chr5	1100000	1570000		0	17	.	0	chr5	1100000	1110000		.	chr5	1560000	1570000		.
chr5	1100000	1560000		0	39	.	0	chr5	1100000	1110000		.	chr5	1550000	1560000		.
chr5	1100000	1550000		0	33	.	0	chr5	1100000	1110000		.	chr5	1540000	1550000		.
chr5	1100000	1540000		0	21	.	0	chr5	1100000	1110000		.	chr5	1530000	1540000		.
chr5	1100000	1530000		0	37	.	0	chr5	1100000	1110000		.	chr5	1520000	1530000		.
chr5	1100000	1520000		0	28	.	0	chr5	1100000	1110000		.	chr5	1510000	1520000		.
chr5	1100000	1510000		0	57	.	0	chr5	1100000	1110000		.	chr5	1500000	1510000		.
chr5	1100000	1500000		0	59	.	0	chr5	1100000	1110000		.	chr5	1490000	1500000		.
chr5	1100000	1490000		0	59	.	0	chr5	1100000	1110000		.	chr5	1480000	1490000		.
chr5	1100000	1480000		0	71	.	0	chr5	1100000	1110000		.	chr5	1470000	1480000		.
chr5	1100000	1470000		0	74	.	0	chr5	1100000	1110000		.	chr5	1460000	1470000		.
chr5	1100000	1460000		0	28	.	0	chr5	1100000	1110000		.	chr5	1450000	1460000		.
chr5	1100000	1450000		0	59	.	0	chr5	1100000	1110000		.	chr5	1440000	1450000		.
chr5	1100000	1440000		0	60	.	0	chr5	1100000	1110000		.	chr5	1430000	1440000		.
chr5	1100000	1430000		0	25	.	0	chr5	1100000	1110000		.	chr5	1420000	1430000		.
chr5	1100000	1420000		0	53	.	0	chr5	1100000	1110000		.	chr5	1410000	1420000		.
chr5	1100000	1410000		0	52	.	0	chr5	1100000	1110000		.	chr5	1400000	1410000		.
chr5	1100000	1400000		0	48	.	0	chr5	1100000	1110000		.	chr5	1390000	1400000		.
chr5	1100000	1390000		0	48	.	0	chr5	1100000	1110000		.	chr5	1380000	1390000		.
chr5	1100000	1380000		0	27	.	0	chr5	1100000	1110000		.	chr5	1370000	1380000		.
chr5	1100000	1370000		0	36	.	0	chr5	1100000	1110000		.	chr5	1360000	1370000		.
chr5	1100000	1360000		0	36	.	0	chr5	1100000	1110000		.	chr5	1350000	1360000		.
chr5	1100000	1350000		0	50	.	0	chr5	1100000	1110000		.	chr5	1340000	1350000		.
chr5	1100000	1340000		0	64	.	0	chr5	1100000	1110000		.	chr5	1330000	1340000		.
chr5	1100000	1330000		0	48	.	0	chr5	1100000	1110000		.	chr5	1320000	1330000		.
chr5	1100000	1320000		0	83	.	0	chr5	1100000	1110000		.	chr5	1310000	1320000		.
chr5	1100000	1310000		0	34	.	0	chr5	1100000	1110000		.	chr5	1300000	1310000		.
chr5	1100000	1300000		0	64	.	0	chr5	1100000	1110000		.	chr5	1290000	1300000		.
chr5	1100000	1290000		0	39	.	0	chr5	1100000	1110000		.	chr5	1280000	1290000		.
chr5	1100000	1280000		0	55	.	0	chr5	1100000	1110000		.	chr5	1270000	1280000		.
chr5	1100000	1270000		0	71	.	0	chr5	1100000	1110000		.	chr5	1260000	1270000		.
chr5	1100000	1260000		0	82	.	0	chr5	1100000	1110000		.	chr5	1250000	1260000		.
chr5	1100000	1250000		0	115	.	0	chr5	1100000	1110000		.	chr5	1240000	1250000		.
chr5	1100000	1240000		0	112	.	0	chr5	1100000	1110000		.	chr5	1230000	1240000		.
chr5	1100000	1230000		0	115	.	0	chr5	1100000	1110000		.	chr5	1220000	1230000		.
chr5	1100000	1220000		0	94	.	0	chr5	1100000	1110000		.	chr5	1210000	1220000		.
chr5	1100000	1210000		0	154	.	0	chr5	1100000	1110000		.	chr5	1200000	1210000		.
chr5	1100000	1200000		0	89	.	0	chr5	1100000	1110000		.	chr5	1190000	1200000		.
chr5	1100000	1190000		0	101	.	0	chr5	1100000	1110000		.	chr5	1180000	1190000		.
chr5	1100000	1180000		0	185	.	0	chr5	1100000	1110000		.	chr5	1170000	1180000		.
chr5	1100000	1170000		0	214	.	0	chr5	1100000	1110000		.	chr5	1160000	1170000		.
chr5	1100000	1160000		0	256	.	0	chr5	1100000	1110000		.	chr5	1150000	1160000		.
chr5	1100000	1150000		0	313	.	0	chr5	1100000	1110000		.	chr5	1140000	1150000		.
chr5	1100000	1140000		0	387	.	0	chr5	1100000	1110000		.	chr5	1130000	1140000		.
chr5	1100000	1130000		0	526	.	0	chr5	1100000	1110000		.	chr5	1120000	1130000		.
chr5	1100000	1120000		0	776	.	0	chr5	1100000	1110000		.	chr5	1110000	1120000		.
chr5	1100000	1110000		0	1707	.	0	chr5	1100000	1110000		.	chr5	1100000	1110000		.
chr5	1110000	10990000		0	1	.	0	chr5	1110000	1120000		.	chr5	10980000	10990000		.
chr5	1110000	10940000		0	3	.	0	chr5	1110000	1120000		.	chr5	10930000	10940000		.
chr5	1110000	10890000		0	1	.	0	chr5	1110000	1120000		.	chr5	10880000	10890000		.
chr5	1110000	10860000		0	2	.	0	chr5	1110000	1120000		.	chr5	10850000	10860000		.
chr5	1110000	10820000		0	1	.	0	chr5	1110000	1120000		.	chr5	10810000	10820000		.
chr5	1110000	10800000		0	1	.	0	chr5	1110000	1120000		.	chr5	10790000	10800000		.
chr5	1110000	10790000		0	1	.	0	chr5	1110000	1120000		.	chr5	10780000	10790000		.
chr5	1110000	10780000		0	1	.	0	chr5	1110000	1120000		.	chr5	10770000	10780000		.
chr5	1110000	10730000		0	1	.	0	chr5	1110000	1120000		.	chr5	10720000	10730000		.
chr5	1110000	10720000		0	3	.	0	chr5	1110000	1120000		.	chr5	10710000	10720000		.
chr5	1110000	10710000		0	1	.	0	chr5	1110000	1120000		.	chr5	10700000	10710000		.
chr5	1110000	10700000		0	1	.	0	chr5	1110000	1120000		.	chr5	10690000	10700000		.
chr5	1110000	10680000		0	1	.	0	chr5	1110000	1120000		.	chr5	10670000	10680000		.
chr5	1110000	10640000		0	3	.	0	chr5	1110000	1120000		.	chr5	10630000	10640000		.
chr5	1110000	10630000		0	1	.	0	chr5	1110000	1120000		.	chr5	10620000	10630000		.
chr5	1110000	10610000		0	2	.	0	chr5	1110000	1120000		.	chr5	10600000	10610000		.
chr5	1110000	10600000		0	1	.	0	chr5	1110000	1120000		.	chr5	10590000	10600000		.
chr5	1110000	10590000		0	2	.	0	chr5	1110000	1120000		.	chr5	10580000	10590000		.
chr5	1110000	10580000		0	2	.	0	chr5	1110000	1120000		.	chr5	10570000	10580000		.
chr5	1110000	10570000		0	1	.	0	chr5	1110000	1120000		.	chr5	10560000	10570000		.
chr5	1110000	10550000		0	3	.	0	chr5	1110000	1120000		.	chr5	10540000	10550000		.
chr5	1110000	10540000		0	1	.	0	chr5	1110000	1120000		.	chr5	10530000	10540000		.
chr5	1110000	10530000		0	1	.	0	chr5	1110000	1120000		.	chr5	10520000	10530000		.
chr5	1110000	10520000		0	1	.	0	chr5	1110000	1120000		.	chr5	10510000	10520000		.
chr5	1110000	10490000		0	1	.	0	chr5	1110000	1120000		.	chr5	10480000	10490000		.
chr5	1110000	10480000		0	1	.	0	chr5	1110000	1120000		.	chr5	10470000	10480000		.
chr5	1110000	10470000		0	1	.	0	chr5	1110000	1120000		.	chr5	10460000	10470000		.
chr5	1110000	10460000		0	2	.	0	chr5	1110000	1120000		.	chr5	10450000	10460000		.
chr5	1110000	10450000		0	2	.	0	chr5	1110000	1120000		.	chr5	10440000	10450000		.
chr5	1110000	10420000		0	2	.	0	chr5	1110000	1120000		.	chr5	10410000	10420000		.
chr5	1110000	10380000		0	1	.	0	chr5	1110000	1120000		.	chr5	10370000	10380000		.
chr5	1110000	10350000		0	1	.	0	chr5	1110000	1120000		.	chr5	10340000	10350000		.
chr5	1110000	10310000		0	1	.	0	chr5	1110000	1120000		.	chr5	10300000	10310000		.
chr5	1110000	10300000		0	1	.	0	chr5	1110000	1120000		.	chr5	10290000	10300000		.
chr5	1110000	10290000		0	2	.	0	chr5	1110000	1120000		.	chr5	10280000	10290000		.
chr5	1110000	10220000		0	1	.	0	chr5	1110000	1120000		.	chr5	10210000	10220000		.
chr5	1110000	10210000		0	1	.	0	chr5	1110000	1120000		.	chr5	10200000	10210000		.
chr5	1110000	10200000		0	2	.	0	chr5	1110000	1120000		.	chr5	10190000	10200000		.
chr5	1110000	10110000		0	1	.	0	chr5	1110000	1120000		.	chr5	10100000	10110000		.
chr5	1110000	10030000		0	1	.	0	chr5	1110000	1120000		.	chr5	10020000	10030000		.
chr5	1110000	10020000		0	1	.	0	chr5	1110000	1120000		.	chr5	10010000	10020000		.
chr5	1110000	9930000		0	1	.	0	chr5	1110000	1120000		.	chr5	9920000	9930000		.
chr5	1110000	9910000		0	1	.	0	chr5	1110000	1120000		.	chr5	9900000	9910000		.
chr5	1110000	9830000		0	1	.	0	chr5	1110000	1120000		.	chr5	9820000	9830000		.
chr5	1110000	9810000		0	1	.	0	chr5	1110000	1120000		.	chr5	9800000	9810000		.
chr5	1110000	9750000		0	1	.	0	chr5	1110000	1120000		.	chr5	9740000	9750000		.
chr5	1110000	9640000		0	1	.	0	chr5	1110000	1120000		.	chr5	9630000	9640000		.
chr5	1110000	9600000		0	2	.	0	chr5	1110000	1120000		.	chr5	9590000	9600000		.
chr5	1110000	9560000		0	1	.	0	chr5	1110000	1120000		.	chr5	9550000	9560000		.
chr5	1110000	9540000		0	1	.	0	chr5	1110000	1120000		.	chr5	9530000	9540000		.
chr5	1110000	9420000		0	2	.	0	chr5	1110000	1120000		.	chr5	9410000	9420000		.
chr5	1110000	9330000		0	2	.	0	chr5	1110000	1120000		.	chr5	9320000	9330000		.
chr5	1110000	9270000		0	1	.	0	chr5	1110000	1120000		.	chr5	9260000	9270000		.
chr5	1110000	9260000		0	1	.	0	chr5	1110000	1120000		.	chr5	9250000	9260000		.
chr5	1110000	9250000		0	1	.	0	chr5	1110000	1120000		.	chr5	9240000	9250000		.
chr5	1110000	9200000		0	1	.	0	chr5	1110000	1120000		.	chr5	9190000	9200000		.
chr5	1110000	9180000		0	1	.	0	chr5	1110000	1120000		.	chr5	9170000	9180000		.
chr5	1110000	9030000		0	1	.	0	chr5	1110000	1120000		.	chr5	9020000	9030000		.
chr5	1110000	9020000		0	1	.	0	chr5	1110000	1120000		.	chr5	9010000	9020000		.
chr5	1110000	9010000		0	1	.	0	chr5	1110000	1120000		.	chr5	9000000	9010000		.
chr5	1110000	8950000		0	1	.	0	chr5	1110000	1120000		.	chr5	8940000	8950000		.
chr5	1110000	8910000		0	1	.	0	chr5	1110000	1120000		.	chr5	8900000	8910000		.
chr5	1110000	8890000		0	1	.	0	chr5	1110000	1120000		.	chr5	8880000	8890000		.
chr5	1110000	8880000		0	2	.	0	chr5	1110000	1120000		.	chr5	8870000	8880000		.
chr5	1110000	8810000		0	1	.	0	chr5	1110000	1120000		.	chr5	8800000	8810000		.
chr5	1110000	8760000		0	1	.	0	chr5	1110000	1120000		.	chr5	8750000	8760000		.
chr5	1110000	8700000		0	1	.	0	chr5	1110000	1120000		.	chr5	8690000	8700000		.
chr5	1110000	8630000		0	1	.	0	chr5	1110000	1120000		.	chr5	8620000	8630000		.
chr5	1110000	8600000		0	1	.	0	chr5	1110000	1120000		.	chr5	8590000	8600000		.
chr5	1110000	8370000		0	1	.	0	chr5	1110000	1120000		.	chr5	8360000	8370000		.
chr5	1110000	8320000		0	1	.	0	chr5	1110000	1120000		.	chr5	8310000	8320000		.
chr5	1110000	8200000		0	1	.	0	chr5	1110000	1120000		.	chr5	8190000	8200000		.
chr5	1110000	8150000		0	1	.	0	chr5	1110000	1120000		.	chr5	8140000	8150000		.
chr5	1110000	8130000		0	1	.	0	chr5	1110000	1120000		.	chr5	8120000	8130000		.
chr5	1110000	8100000		0	1	.	0	chr5	1110000	1120000		.	chr5	8090000	8100000		.
chr5	1110000	8060000		0	1	.	0	chr5	1110000	1120000		.	chr5	8050000	8060000		.
chr5	1110000	7970000		0	1	.	0	chr5	1110000	1120000		.	chr5	7960000	7970000		.
chr5	1110000	7940000		0	1	.	0	chr5	1110000	1120000		.	chr5	7930000	7940000		.
chr5	1110000	7920000		0	1	.	0	chr5	1110000	1120000		.	chr5	7910000	7920000		.
chr5	1110000	7890000		0	1	.	0	chr5	1110000	1120000		.	chr5	7880000	7890000		.
chr5	1110000	7870000		0	1	.	0	chr5	1110000	1120000		.	chr5	7860000	7870000		.
chr5	1110000	7860000		0	1	.	0	chr5	1110000	1120000		.	chr5	7850000	7860000		.
chr5	1110000	7850000		0	2	.	0	chr5	1110000	1120000		.	chr5	7840000	7850000		.
chr5	1110000	7830000		0	1	.	0	chr5	1110000	1120000		.	chr5	7820000	7830000		.
chr5	1110000	7810000		0	1	.	0	chr5	1110000	1120000		.	chr5	7800000	7810000		.
chr5	1110000	7800000		0	1	.	0	chr5	1110000	1120000		.	chr5	7790000	7800000		.
chr5	1110000	7780000		0	1	.	0	chr5	1110000	1120000		.	chr5	7770000	7780000		.
chr5	1110000	7770000		0	1	.	0	chr5	1110000	1120000		.	chr5	7760000	7770000		.
chr5	1110000	7760000		0	4	.	0	chr5	1110000	1120000		.	chr5	7750000	7760000		.
chr5	1110000	7750000		0	1	.	0	chr5	1110000	1120000		.	chr5	7740000	7750000		.
chr5	1110000	7690000		0	1	.	0	chr5	1110000	1120000		.	chr5	7680000	7690000		.
chr5	1110000	7680000		0	4	.	0	chr5	1110000	1120000		.	chr5	7670000	7680000		.
chr5	1110000	7650000		0	1	.	0	chr5	1110000	1120000		.	chr5	7640000	7650000		.
chr5	1110000	7640000		0	1	.	0	chr5	1110000	1120000		.	chr5	7630000	7640000		.
chr5	1110000	7630000		0	1	.	0	chr5	1110000	1120000		.	chr5	7620000	7630000		.
chr5	1110000	7570000		0	1	.	0	chr5	1110000	1120000		.	chr5	7560000	7570000		.
chr5	1110000	7560000		0	1	.	0	chr5	1110000	1120000		.	chr5	7550000	7560000		.
chr5	1110000	7550000		0	2	.	0	chr5	1110000	1120000		.	chr5	7540000	7550000		.
chr5	1110000	7510000		0	1	.	0	chr5	1110000	1120000		.	chr5	7500000	7510000		.
chr5	1110000	7500000		0	1	.	0	chr5	1110000	1120000		.	chr5	7490000	7500000		.
chr5	1110000	7490000		0	2	.	0	chr5	1110000	1120000		.	chr5	7480000	7490000		.
chr5	1110000	7470000		0	1	.	0	chr5	1110000	1120000		.	chr5	7460000	7470000		.
chr5	1110000	7450000		0	1	.	0	chr5	1110000	1120000		.	chr5	7440000	7450000		.
chr5	1110000	7440000		0	1	.	0	chr5	1110000	1120000		.	chr5	7430000	7440000		.
chr5	1110000	7410000		0	2	.	0	chr5	1110000	1120000		.	chr5	7400000	7410000		.
chr5	1110000	7380000		0	1	.	0	chr5	1110000	1120000		.	chr5	7370000	7380000		.
chr5	1110000	7370000		0	1	.	0	chr5	1110000	1120000		.	chr5	7360000	7370000		.
chr5	1110000	7350000		0	3	.	0	chr5	1110000	1120000		.	chr5	7340000	7350000		.
chr5	1110000	7340000		0	2	.	0	chr5	1110000	1120000		.	chr5	7330000	7340000		.
chr5	1110000	7310000		0	1	.	0	chr5	1110000	1120000		.	chr5	7300000	7310000		.
chr5	1110000	7130000		0	1	.	0	chr5	1110000	1120000		.	chr5	7120000	7130000		.
chr5	1110000	7100000		0	1	.	0	chr5	1110000	1120000		.	chr5	7090000	7100000		.
chr5	1110000	7080000		0	1	.	0	chr5	1110000	1120000		.	chr5	7070000	7080000		.
chr5	1110000	7010000		0	1	.	0	chr5	1110000	1120000		.	chr5	7000000	7010000		.
chr5	1110000	6990000		0	2	.	0	chr5	1110000	1120000		.	chr5	6980000	6990000		.
chr5	1110000	6980000		0	1	.	0	chr5	1110000	1120000		.	chr5	6970000	6980000		.
chr5	1110000	6950000		0	1	.	0	chr5	1110000	1120000		.	chr5	6940000	6950000		.
chr5	1110000	6930000		0	2	.	0	chr5	1110000	1120000		.	chr5	6920000	6930000		.
chr5	1110000	6920000		0	1	.	0	chr5	1110000	1120000		.	chr5	6910000	6920000		.
chr5	1110000	6860000		0	2	.	0	chr5	1110000	1120000		.	chr5	6850000	6860000		.
chr5	1110000	6830000		0	1	.	0	chr5	1110000	1120000		.	chr5	6820000	6830000		.
chr5	1110000	6810000		0	1	.	0	chr5	1110000	1120000		.	chr5	6800000	6810000		.
chr5	1110000	6800000		0	1	.	0	chr5	1110000	1120000		.	chr5	6790000	6800000		.
chr5	1110000	6760000		0	1	.	0	chr5	1110000	1120000		.	chr5	6750000	6760000		.
chr5	1110000	6750000		0	1	.	0	chr5	1110000	1120000		.	chr5	6740000	6750000		.
chr5	1110000	6740000		0	3	.	0	chr5	1110000	1120000		.	chr5	6730000	6740000		.
chr5	1110000	6730000		0	5	.	0	chr5	1110000	1120000		.	chr5	6720000	6730000		.
chr5	1110000	6720000		0	2	.	0	chr5	1110000	1120000		.	chr5	6710000	6720000		.
chr5	1110000	6690000		0	3	.	0	chr5	1110000	1120000		.	chr5	6680000	6690000		.
chr5	1110000	6670000		0	2	.	0	chr5	1110000	1120000		.	chr5	6660000	6670000		.
chr5	1110000	6630000		0	1	.	0	chr5	1110000	1120000		.	chr5	6620000	6630000		.
chr5	1110000	6610000		0	1	.	0	chr5	1110000	1120000		.	chr5	6600000	6610000		.
chr5	1110000	6600000		0	2	.	0	chr5	1110000	1120000		.	chr5	6590000	6600000		.
chr5	1110000	6590000		0	4	.	0	chr5	1110000	1120000		.	chr5	6580000	6590000		.
chr5	1110000	6570000		0	1	.	0	chr5	1110000	1120000		.	chr5	6560000	6570000		.
chr5	1110000	6540000		0	1	.	0	chr5	1110000	1120000		.	chr5	6530000	6540000		.
chr5	1110000	6520000		0	1	.	0	chr5	1110000	1120000		.	chr5	6510000	6520000		.
chr5	1110000	6510000		0	2	.	0	chr5	1110000	1120000		.	chr5	6500000	6510000		.
chr5	1110000	6490000		0	3	.	0	chr5	1110000	1120000		.	chr5	6480000	6490000		.
chr5	1110000	6480000		0	4	.	0	chr5	1110000	1120000		.	chr5	6470000	6480000		.
chr5	1110000	6470000		0	3	.	0	chr5	1110000	1120000		.	chr5	6460000	6470000		.
chr5	1110000	6460000		0	1	.	0	chr5	1110000	1120000		.	chr5	6450000	6460000		.
chr5	1110000	6440000		0	1	.	0	chr5	1110000	1120000		.	chr5	6430000	6440000		.
chr5	1110000	6430000		0	1	.	0	chr5	1110000	1120000		.	chr5	6420000	6430000		.
chr5	1110000	6420000		0	1	.	0	chr5	1110000	1120000		.	chr5	6410000	6420000		.
chr5	1110000	6400000		0	1	.	0	chr5	1110000	1120000		.	chr5	6390000	6400000		.
chr5	1110000	6390000		0	2	.	0	chr5	1110000	1120000		.	chr5	6380000	6390000		.
chr5	1110000	6370000		0	2	.	0	chr5	1110000	1120000		.	chr5	6360000	6370000		.
chr5	1110000	6360000		0	1	.	0	chr5	1110000	1120000		.	chr5	6350000	6360000		.
chr5	1110000	6350000		0	2	.	0	chr5	1110000	1120000		.	chr5	6340000	6350000		.
chr5	1110000	6340000		0	1	.	0	chr5	1110000	1120000		.	chr5	6330000	6340000		.
chr5	1110000	6330000		0	1	.	0	chr5	1110000	1120000		.	chr5	6320000	6330000		.
chr5	1110000	6310000		0	3	.	0	chr5	1110000	1120000		.	chr5	6300000	6310000		.
chr5	1110000	6300000		0	1	.	0	chr5	1110000	1120000		.	chr5	6290000	6300000		.
chr5	1110000	6250000		0	2	.	0	chr5	1110000	1120000		.	chr5	6240000	6250000		.
chr5	1110000	6230000		0	1	.	0	chr5	1110000	1120000		.	chr5	6220000	6230000		.
chr5	1110000	6220000		0	1	.	0	chr5	1110000	1120000		.	chr5	6210000	6220000		.
chr5	1110000	6200000		0	2	.	0	chr5	1110000	1120000		.	chr5	6190000	6200000		.
chr5	1110000	6180000		0	1	.	0	chr5	1110000	1120000		.	chr5	6170000	6180000		.
chr5	1110000	6170000		0	1	.	0	chr5	1110000	1120000		.	chr5	6160000	6170000		.
chr5	1110000	6130000		0	1	.	0	chr5	1110000	1120000		.	chr5	6120000	6130000		.
chr5	1110000	6110000		0	2	.	0	chr5	1110000	1120000		.	chr5	6100000	6110000		.
chr5	1110000	6060000		0	1	.	0	chr5	1110000	1120000		.	chr5	6050000	6060000		.
chr5	1110000	6040000		0	1	.	0	chr5	1110000	1120000		.	chr5	6030000	6040000		.
chr5	1110000	6030000		0	1	.	0	chr5	1110000	1120000		.	chr5	6020000	6030000		.
chr5	1110000	6020000		0	1	.	0	chr5	1110000	1120000		.	chr5	6010000	6020000		.
chr5	1110000	6010000		0	1	.	0	chr5	1110000	1120000		.	chr5	6000000	6010000		.
chr5	1110000	5980000		0	2	.	0	chr5	1110000	1120000		.	chr5	5970000	5980000		.
chr5	1110000	5940000		0	1	.	0	chr5	1110000	1120000		.	chr5	5930000	5940000		.
chr5	1110000	5910000		0	1	.	0	chr5	1110000	1120000		.	chr5	5900000	5910000		.
chr5	1110000	5900000		0	1	.	0	chr5	1110000	1120000		.	chr5	5890000	5900000		.
chr5	1110000	5890000		0	2	.	0	chr5	1110000	1120000		.	chr5	5880000	5890000		.
chr5	1110000	5880000		0	1	.	0	chr5	1110000	1120000		.	chr5	5870000	5880000		.
chr5	1110000	5870000		0	1	.	0	chr5	1110000	1120000		.	chr5	5860000	5870000		.
chr5	1110000	5840000		0	1	.	0	chr5	1110000	1120000		.	chr5	5830000	5840000		.
chr5	1110000	5800000		0	2	.	0	chr5	1110000	1120000		.	chr5	5790000	5800000		.
chr5	1110000	5770000		0	2	.	0	chr5	1110000	1120000		.	chr5	5760000	5770000		.
chr5	1110000	5760000		0	2	.	0	chr5	1110000	1120000		.	chr5	5750000	5760000		.
chr5	1110000	5710000		0	2	.	0	chr5	1110000	1120000		.	chr5	5700000	5710000		.
chr5	1110000	5700000		0	2	.	0	chr5	1110000	1120000		.	chr5	5690000	5700000		.
chr5	1110000	5680000		0	1	.	0	chr5	1110000	1120000		.	chr5	5670000	5680000		.
chr5	1110000	5670000		0	3	.	0	chr5	1110000	1120000		.	chr5	5660000	5670000		.
chr5	1110000	5620000		0	1	.	0	chr5	1110000	1120000		.	chr5	5610000	5620000		.
chr5	1110000	5580000		0	1	.	0	chr5	1110000	1120000		.	chr5	5570000	5580000		.
chr5	1110000	5570000		0	1	.	0	chr5	1110000	1120000		.	chr5	5560000	5570000		.
chr5	1110000	5550000		0	1	.	0	chr5	1110000	1120000		.	chr5	5540000	5550000		.
chr5	1110000	5540000		0	1	.	0	chr5	1110000	1120000		.	chr5	5530000	5540000		.
chr5	1110000	5530000		0	1	.	0	chr5	1110000	1120000		.	chr5	5520000	5530000		.
chr5	1110000	5520000		0	2	.	0	chr5	1110000	1120000		.	chr5	5510000	5520000		.
chr5	1110000	5510000		0	1	.	0	chr5	1110000	1120000		.	chr5	5500000	5510000		.
chr5	1110000	5500000		0	3	.	0	chr5	1110000	1120000		.	chr5	5490000	5500000		.
chr5	1110000	5480000		0	2	.	0	chr5	1110000	1120000		.	chr5	5470000	5480000		.
chr5	1110000	5450000		0	1	.	0	chr5	1110000	1120000		.	chr5	5440000	5450000		.
chr5	1110000	5440000		0	1	.	0	chr5	1110000	1120000		.	chr5	5430000	5440000		.
chr5	1110000	5390000		0	2	.	0	chr5	1110000	1120000		.	chr5	5380000	5390000		.
chr5	1110000	5380000		0	1	.	0	chr5	1110000	1120000		.	chr5	5370000	5380000		.
chr5	1110000	5360000		0	2	.	0	chr5	1110000	1120000		.	chr5	5350000	5360000		.
chr5	1110000	5350000		0	2	.	0	chr5	1110000	1120000		.	chr5	5340000	5350000		.
chr5	1110000	5340000		0	1	.	0	chr5	1110000	1120000		.	chr5	5330000	5340000		.
chr5	1110000	5320000		0	2	.	0	chr5	1110000	1120000		.	chr5	5310000	5320000		.
chr5	1110000	5310000		0	1	.	0	chr5	1110000	1120000		.	chr5	5300000	5310000		.
chr5	1110000	5290000		0	2	.	0	chr5	1110000	1120000		.	chr5	5280000	5290000		.
chr5	1110000	5260000		0	1	.	0	chr5	1110000	1120000		.	chr5	5250000	5260000		.
chr5	1110000	5210000		0	1	.	0	chr5	1110000	1120000		.	chr5	5200000	5210000		.
chr5	1110000	5170000		0	1	.	0	chr5	1110000	1120000		.	chr5	5160000	5170000		.
chr5	1110000	5140000		0	2	.	0	chr5	1110000	1120000		.	chr5	5130000	5140000		.
chr5	1110000	5130000		0	1	.	0	chr5	1110000	1120000		.	chr5	5120000	5130000		.
chr5	1110000	5110000		0	1	.	0	chr5	1110000	1120000		.	chr5	5100000	5110000		.
chr5	1110000	5100000		0	2	.	0	chr5	1110000	1120000		.	chr5	5090000	5100000		.
chr5	1110000	5070000		0	1	.	0	chr5	1110000	1120000		.	chr5	5060000	5070000		.
chr5	1110000	5060000		0	1	.	0	chr5	1110000	1120000		.	chr5	5050000	5060000		.
chr5	1110000	5050000		0	3	.	0	chr5	1110000	1120000		.	chr5	5040000	5050000		.
chr5	1110000	5040000		0	1	.	0	chr5	1110000	1120000		.	chr5	5030000	5040000		.
chr5	1110000	5020000		0	4	.	0	chr5	1110000	1120000		.	chr5	5010000	5020000		.
chr5	1110000	5000000		0	2	.	0	chr5	1110000	1120000		.	chr5	4990000	5000000		.
chr5	1110000	4990000		0	1	.	0	chr5	1110000	1120000		.	chr5	4980000	4990000		.
chr5	1110000	4980000		0	1	.	0	chr5	1110000	1120000		.	chr5	4970000	4980000		.
chr5	1110000	4960000		0	1	.	0	chr5	1110000	1120000		.	chr5	4950000	4960000		.
chr5	1110000	4950000		0	2	.	0	chr5	1110000	1120000		.	chr5	4940000	4950000		.
chr5	1110000	4920000		0	1	.	0	chr5	1110000	1120000		.	chr5	4910000	4920000		.
chr5	1110000	4910000		0	2	.	0	chr5	1110000	1120000		.	chr5	4900000	4910000		.
chr5	1110000	4870000		0	1	.	0	chr5	1110000	1120000		.	chr5	4860000	4870000		.
chr5	1110000	4840000		0	1	.	0	chr5	1110000	1120000		.	chr5	4830000	4840000		.
chr5	1110000	4820000		0	1	.	0	chr5	1110000	1120000		.	chr5	4810000	4820000		.
chr5	1110000	4810000		0	1	.	0	chr5	1110000	1120000		.	chr5	4800000	4810000		.
chr5	1110000	4800000		0	2	.	0	chr5	1110000	1120000		.	chr5	4790000	4800000		.
chr5	1110000	4780000		0	1	.	0	chr5	1110000	1120000		.	chr5	4770000	4780000		.
chr5	1110000	4760000		0	1	.	0	chr5	1110000	1120000		.	chr5	4750000	4760000		.
chr5	1110000	4750000		0	2	.	0	chr5	1110000	1120000		.	chr5	4740000	4750000		.
chr5	1110000	4740000		0	1	.	0	chr5	1110000	1120000		.	chr5	4730000	4740000		.
chr5	1110000	4730000		0	1	.	0	chr5	1110000	1120000		.	chr5	4720000	4730000		.
chr5	1110000	4720000		0	2	.	0	chr5	1110000	1120000		.	chr5	4710000	4720000		.
chr5	1110000	4690000		0	2	.	0	chr5	1110000	1120000		.	chr5	4680000	4690000		.
chr5	1110000	4680000		0	2	.	0	chr5	1110000	1120000		.	chr5	4670000	4680000		.
chr5	1110000	4660000		0	1	.	0	chr5	1110000	1120000		.	chr5	4650000	4660000		.
chr5	1110000	4630000		0	1	.	0	chr5	1110000	1120000		.	chr5	4620000	4630000		.
chr5	1110000	4620000		0	1	.	0	chr5	1110000	1120000		.	chr5	4610000	4620000		.
chr5	1110000	4560000		0	2	.	0	chr5	1110000	1120000		.	chr5	4550000	4560000		.
chr5	1110000	4550000		0	1	.	0	chr5	1110000	1120000		.	chr5	4540000	4550000		.
chr5	1110000	4540000		0	1	.	0	chr5	1110000	1120000		.	chr5	4530000	4540000		.
chr5	1110000	4520000		0	2	.	0	chr5	1110000	1120000		.	chr5	4510000	4520000		.
chr5	1110000	4490000		0	2	.	0	chr5	1110000	1120000		.	chr5	4480000	4490000		.
chr5	1110000	4470000		0	2	.	0	chr5	1110000	1120000		.	chr5	4460000	4470000		.
chr5	1110000	4420000		0	1	.	0	chr5	1110000	1120000		.	chr5	4410000	4420000		.
chr5	1110000	4410000		0	1	.	0	chr5	1110000	1120000		.	chr5	4400000	4410000		.
chr5	1110000	4390000		0	1	.	0	chr5	1110000	1120000		.	chr5	4380000	4390000		.
chr5	1110000	4380000		0	1	.	0	chr5	1110000	1120000		.	chr5	4370000	4380000		.
chr5	1110000	4350000		0	1	.	0	chr5	1110000	1120000		.	chr5	4340000	4350000		.
chr5	1110000	4340000		0	1	.	0	chr5	1110000	1120000		.	chr5	4330000	4340000		.
chr5	1110000	4330000		0	1	.	0	chr5	1110000	1120000		.	chr5	4320000	4330000		.
chr5	1110000	4320000		0	1	.	0	chr5	1110000	1120000		.	chr5	4310000	4320000		.
chr5	1110000	4310000		0	1	.	0	chr5	1110000	1120000		.	chr5	4300000	4310000		.
chr5	1110000	4300000		0	1	.	0	chr5	1110000	1120000		.	chr5	4290000	4300000		.
chr5	1110000	4290000		0	2	.	0	chr5	1110000	1120000		.	chr5	4280000	4290000		.
chr5	1110000	4280000		0	1	.	0	chr5	1110000	1120000		.	chr5	4270000	4280000		.
chr5	1110000	4230000		0	3	.	0	chr5	1110000	1120000		.	chr5	4220000	4230000		.
chr5	1110000	4220000		0	1	.	0	chr5	1110000	1120000		.	chr5	4210000	4220000		.
chr5	1110000	4200000		0	2	.	0	chr5	1110000	1120000		.	chr5	4190000	4200000		.
chr5	1110000	4190000		0	2	.	0	chr5	1110000	1120000		.	chr5	4180000	4190000		.
chr5	1110000	4180000		0	1	.	0	chr5	1110000	1120000		.	chr5	4170000	4180000		.
chr5	1110000	4160000		0	3	.	0	chr5	1110000	1120000		.	chr5	4150000	4160000		.
chr5	1110000	4140000		0	2	.	0	chr5	1110000	1120000		.	chr5	4130000	4140000		.
chr5	1110000	4120000		0	1	.	0	chr5	1110000	1120000		.	chr5	4110000	4120000		.
chr5	1110000	4110000		0	2	.	0	chr5	1110000	1120000		.	chr5	4100000	4110000		.
chr5	1110000	4100000		0	1	.	0	chr5	1110000	1120000		.	chr5	4090000	4100000		.
chr5	1110000	4090000		0	1	.	0	chr5	1110000	1120000		.	chr5	4080000	4090000		.
chr5	1110000	4080000		0	1	.	0	chr5	1110000	1120000		.	chr5	4070000	4080000		.
chr5	1110000	4070000		0	2	.	0	chr5	1110000	1120000		.	chr5	4060000	4070000		.
chr5	1110000	4050000		0	1	.	0	chr5	1110000	1120000		.	chr5	4040000	4050000		.
chr5	1110000	4040000		0	1	.	0	chr5	1110000	1120000		.	chr5	4030000	4040000		.
chr5	1110000	4030000		0	1	.	0	chr5	1110000	1120000		.	chr5	4020000	4030000		.
chr5	1110000	4020000		0	1	.	0	chr5	1110000	1120000		.	chr5	4010000	4020000		.
chr5	1110000	4000000		0	1	.	0	chr5	1110000	1120000		.	chr5	3990000	4000000		.
chr5	1110000	3980000		0	1	.	0	chr5	1110000	1120000		.	chr5	3970000	3980000		.
chr5	1110000	3970000		0	2	.	0	chr5	1110000	1120000		.	chr5	3960000	3970000		.
chr5	1110000	3960000		0	1	.	0	chr5	1110000	1120000		.	chr5	3950000	3960000		.
chr5	1110000	3930000		0	1	.	0	chr5	1110000	1120000		.	chr5	3920000	3930000		.
chr5	1110000	3910000		0	2	.	0	chr5	1110000	1120000		.	chr5	3900000	3910000		.
chr5	1110000	3900000		0	1	.	0	chr5	1110000	1120000		.	chr5	3890000	3900000		.
chr5	1110000	3890000		0	3	.	0	chr5	1110000	1120000		.	chr5	3880000	3890000		.
chr5	1110000	3880000		0	1	.	0	chr5	1110000	1120000		.	chr5	3870000	3880000		.
chr5	1110000	3870000		0	1	.	0	chr5	1110000	1120000		.	chr5	3860000	3870000		.
chr5	1110000	3860000		0	2	.	0	chr5	1110000	1120000		.	chr5	3850000	3860000		.
chr5	1110000	3830000		0	2	.	0	chr5	1110000	1120000		.	chr5	3820000	3830000		.
chr5	1110000	3800000		0	3	.	0	chr5	1110000	1120000		.	chr5	3790000	3800000		.
chr5	1110000	3790000		0	1	.	0	chr5	1110000	1120000		.	chr5	3780000	3790000		.
chr5	1110000	3780000		0	1	.	0	chr5	1110000	1120000		.	chr5	3770000	3780000		.
chr5	1110000	3770000		0	1	.	0	chr5	1110000	1120000		.	chr5	3760000	3770000		.
chr5	1110000	3750000		0	2	.	0	chr5	1110000	1120000		.	chr5	3740000	3750000		.
chr5	1110000	3740000		0	3	.	0	chr5	1110000	1120000		.	chr5	3730000	3740000		.
chr5	1110000	3720000		0	1	.	0	chr5	1110000	1120000		.	chr5	3710000	3720000		.
chr5	1110000	3710000		0	3	.	0	chr5	1110000	1120000		.	chr5	3700000	3710000		.
chr5	1110000	3700000		0	1	.	0	chr5	1110000	1120000		.	chr5	3690000	3700000		.
chr5	1110000	3690000		0	2	.	0	chr5	1110000	1120000		.	chr5	3680000	3690000		.
chr5	1110000	3680000		0	1	.	0	chr5	1110000	1120000		.	chr5	3670000	3680000		.
chr5	1110000	3670000		0	1	.	0	chr5	1110000	1120000		.	chr5	3660000	3670000		.
chr5	1110000	3660000		0	1	.	0	chr5	1110000	1120000		.	chr5	3650000	3660000		.
chr5	1110000	3640000		0	3	.	0	chr5	1110000	1120000		.	chr5	3630000	3640000		.
chr5	1110000	3630000		0	1	.	0	chr5	1110000	1120000		.	chr5	3620000	3630000		.
chr5	1110000	3620000		0	2	.	0	chr5	1110000	1120000		.	chr5	3610000	3620000		.
chr5	1110000	3610000		0	1	.	0	chr5	1110000	1120000		.	chr5	3600000	3610000		.
chr5	1110000	3600000		0	1	.	0	chr5	1110000	1120000		.	chr5	3590000	3600000		.
chr5	1110000	3580000		0	3	.	0	chr5	1110000	1120000		.	chr5	3570000	3580000		.
chr5	1110000	3570000		0	1	.	0	chr5	1110000	1120000		.	chr5	3560000	3570000		.
chr5	1110000	3560000		0	1	.	0	chr5	1110000	1120000		.	chr5	3550000	3560000		.
chr5	1110000	3550000		0	1	.	0	chr5	1110000	1120000		.	chr5	3540000	3550000		.
chr5	1110000	3540000		0	1	.	0	chr5	1110000	1120000		.	chr5	3530000	3540000		.
chr5	1110000	3530000		0	2	.	0	chr5	1110000	1120000		.	chr5	3520000	3530000		.
chr5	1110000	3520000		0	2	.	0	chr5	1110000	1120000		.	chr5	3510000	3520000		.
chr5	1110000	3480000		0	1	.	0	chr5	1110000	1120000		.	chr5	3470000	3480000		.
chr5	1110000	3450000		0	1	.	0	chr5	1110000	1120000		.	chr5	3440000	3450000		.
chr5	1110000	3430000		0	2	.	0	chr5	1110000	1120000		.	chr5	3420000	3430000		.
chr5	1110000	3420000		0	4	.	0	chr5	1110000	1120000		.	chr5	3410000	3420000		.
chr5	1110000	3410000		0	1	.	0	chr5	1110000	1120000		.	chr5	3400000	3410000		.
chr5	1110000	3400000		0	1	.	0	chr5	1110000	1120000		.	chr5	3390000	3400000		.
chr5	1110000	3390000		0	2	.	0	chr5	1110000	1120000		.	chr5	3380000	3390000		.
chr5	1110000	3380000		0	2	.	0	chr5	1110000	1120000		.	chr5	3370000	3380000		.
chr5	1110000	3360000		0	1	.	0	chr5	1110000	1120000		.	chr5	3350000	3360000		.
chr5	1110000	3350000		0	2	.	0	chr5	1110000	1120000		.	chr5	3340000	3350000		.
chr5	1110000	3330000		0	2	.	0	chr5	1110000	1120000		.	chr5	3320000	3330000		.
chr5	1110000	3310000		0	1	.	0	chr5	1110000	1120000		.	chr5	3300000	3310000		.
chr5	1110000	3300000		0	2	.	0	chr5	1110000	1120000		.	chr5	3290000	3300000		.
chr5	1110000	3280000		0	2	.	0	chr5	1110000	1120000		.	chr5	3270000	3280000		.
chr5	1110000	3270000		0	2	.	0	chr5	1110000	1120000		.	chr5	3260000	3270000		.
chr5	1110000	3260000		0	1	.	0	chr5	1110000	1120000		.	chr5	3250000	3260000		.
chr5	1110000	3250000		0	1	.	0	chr5	1110000	1120000		.	chr5	3240000	3250000		.
chr5	1110000	3240000		0	1	.	0	chr5	1110000	1120000		.	chr5	3230000	3240000		.
chr5	1110000	3230000		0	3	.	0	chr5	1110000	1120000		.	chr5	3220000	3230000		.
chr5	1110000	3220000		0	2	.	0	chr5	1110000	1120000		.	chr5	3210000	3220000		.
chr5	1110000	3190000		0	1	.	0	chr5	1110000	1120000		.	chr5	3180000	3190000		.
chr5	1110000	3180000		0	2	.	0	chr5	1110000	1120000		.	chr5	3170000	3180000		.
chr5	1110000	3160000		0	1	.	0	chr5	1110000	1120000		.	chr5	3150000	3160000		.
chr5	1110000	3150000		0	1	.	0	chr5	1110000	1120000		.	chr5	3140000	3150000		.
chr5	1110000	3140000		0	1	.	0	chr5	1110000	1120000		.	chr5	3130000	3140000		.
chr5	1110000	3130000		0	2	.	0	chr5	1110000	1120000		.	chr5	3120000	3130000		.
chr5	1110000	3120000		0	8	.	0	chr5	1110000	1120000		.	chr5	3110000	3120000		.
chr5	1110000	3110000		0	3	.	0	chr5	1110000	1120000		.	chr5	3100000	3110000		.
chr5	1110000	3100000		0	2	.	0	chr5	1110000	1120000		.	chr5	3090000	3100000		.
chr5	1110000	3090000		0	1	.	0	chr5	1110000	1120000		.	chr5	3080000	3090000		.
chr5	1110000	3080000		0	2	.	0	chr5	1110000	1120000		.	chr5	3070000	3080000		.
chr5	1110000	3070000		0	3	.	0	chr5	1110000	1120000		.	chr5	3060000	3070000		.
chr5	1110000	3050000		0	2	.	0	chr5	1110000	1120000		.	chr5	3040000	3050000		.
chr5	1110000	3030000		0	2	.	0	chr5	1110000	1120000		.	chr5	3020000	3030000		.
chr5	1110000	3010000		0	1	.	0	chr5	1110000	1120000		.	chr5	3000000	3010000		.
chr5	1110000	3000000		0	1	.	0	chr5	1110000	1120000		.	chr5	2990000	3000000		.
chr5	1110000	2970000		0	1	.	0	chr5	1110000	1120000		.	chr5	2960000	2970000		.
chr5	1110000	2950000		0	1	.	0	chr5	1110000	1120000		.	chr5	2940000	2950000		.
chr5	1110000	2930000		0	1	.	0	chr5	1110000	1120000		.	chr5	2920000	2930000		.
chr5	1110000	2900000		0	3	.	0	chr5	1110000	1120000		.	chr5	2890000	2900000		.
chr5	1110000	2890000		0	2	.	0	chr5	1110000	1120000		.	chr5	2880000	2890000		.
chr5	1110000	2880000		0	2	.	0	chr5	1110000	1120000		.	chr5	2870000	2880000		.
chr5	1110000	2870000		0	3	.	0	chr5	1110000	1120000		.	chr5	2860000	2870000		.
chr5	1110000	2860000		0	1	.	0	chr5	1110000	1120000		.	chr5	2850000	2860000		.
chr5	1110000	2850000		0	1	.	0	chr5	1110000	1120000		.	chr5	2840000	2850000		.
chr5	1110000	2840000		0	1	.	0	chr5	1110000	1120000		.	chr5	2830000	2840000		.
chr5	1110000	2830000		0	1	.	0	chr5	1110000	1120000		.	chr5	2820000	2830000		.
chr5	1110000	2820000		0	4	.	0	chr5	1110000	1120000		.	chr5	2810000	2820000		.
chr5	1110000	2800000		0	5	.	0	chr5	1110000	1120000		.	chr5	2790000	2800000		.
chr5	1110000	2780000		0	2	.	0	chr5	1110000	1120000		.	chr5	2770000	2780000		.
chr5	1110000	2770000		0	3	.	0	chr5	1110000	1120000		.	chr5	2760000	2770000		.
chr5	1110000	2760000		0	6	.	0	chr5	1110000	1120000		.	chr5	2750000	2760000		.
chr5	1110000	2750000		0	2	.	0	chr5	1110000	1120000		.	chr5	2740000	2750000		.
chr5	1110000	2740000		0	3	.	0	chr5	1110000	1120000		.	chr5	2730000	2740000		.
chr5	1110000	2730000		0	1	.	0	chr5	1110000	1120000		.	chr5	2720000	2730000		.
chr5	1110000	2720000		0	1	.	0	chr5	1110000	1120000		.	chr5	2710000	2720000		.
chr5	1110000	2710000		0	1	.	0	chr5	1110000	1120000		.	chr5	2700000	2710000		.
chr5	1110000	2700000		0	5	.	0	chr5	1110000	1120000		.	chr5	2690000	2700000		.
chr5	1110000	2690000		0	5	.	0	chr5	1110000	1120000		.	chr5	2680000	2690000		.
chr5	1110000	2680000		0	5	.	0	chr5	1110000	1120000		.	chr5	2670000	2680000		.
chr5	1110000	2670000		0	2	.	0	chr5	1110000	1120000		.	chr5	2660000	2670000		.
chr5	1110000	2660000		0	5	.	0	chr5	1110000	1120000		.	chr5	2650000	2660000		.
chr5	1110000	2650000		0	2	.	0	chr5	1110000	1120000		.	chr5	2640000	2650000		.
chr5	1110000	2640000		0	2	.	0	chr5	1110000	1120000		.	chr5	2630000	2640000		.
chr5	1110000	2630000		0	1	.	0	chr5	1110000	1120000		.	chr5	2620000	2630000		.
chr5	1110000	2610000		0	2	.	0	chr5	1110000	1120000		.	chr5	2600000	2610000		.
chr5	1110000	2600000		0	2	.	0	chr5	1110000	1120000		.	chr5	2590000	2600000		.
chr5	1110000	2580000		0	1	.	0	chr5	1110000	1120000		.	chr5	2570000	2580000		.
chr5	1110000	2570000		0	2	.	0	chr5	1110000	1120000		.	chr5	2560000	2570000		.
chr5	1110000	2560000		0	2	.	0	chr5	1110000	1120000		.	chr5	2550000	2560000		.
chr5	1110000	2550000		0	1	.	0	chr5	1110000	1120000		.	chr5	2540000	2550000		.
chr5	1110000	2540000		0	4	.	0	chr5	1110000	1120000		.	chr5	2530000	2540000		.
chr5	1110000	2530000		0	1	.	0	chr5	1110000	1120000		.	chr5	2520000	2530000		.
chr5	1110000	2520000		0	3	.	0	chr5	1110000	1120000		.	chr5	2510000	2520000		.
chr5	1110000	2510000		0	1	.	0	chr5	1110000	1120000		.	chr5	2500000	2510000		.
chr5	1110000	2500000		0	2	.	0	chr5	1110000	1120000		.	chr5	2490000	2500000		.
chr5	1110000	2490000		0	1	.	0	chr5	1110000	1120000		.	chr5	2480000	2490000		.
chr5	1110000	2480000		0	6	.	0	chr5	1110000	1120000		.	chr5	2470000	2480000		.
chr5	1110000	2470000		0	3	.	0	chr5	1110000	1120000		.	chr5	2460000	2470000		.
chr5	1110000	2450000		0	1	.	0	chr5	1110000	1120000		.	chr5	2440000	2450000		.
chr5	1110000	2440000		0	4	.	0	chr5	1110000	1120000		.	chr5	2430000	2440000		.
chr5	1110000	2430000		0	1	.	0	chr5	1110000	1120000		.	chr5	2420000	2430000		.
chr5	1110000	2420000		0	3	.	0	chr5	1110000	1120000		.	chr5	2410000	2420000		.
chr5	1110000	2410000		0	4	.	0	chr5	1110000	1120000		.	chr5	2400000	2410000		.
chr5	1110000	2400000		0	3	.	0	chr5	1110000	1120000		.	chr5	2390000	2400000		.
chr5	1110000	2390000		0	3	.	0	chr5	1110000	1120000		.	chr5	2380000	2390000		.
chr5	1110000	2380000		0	5	.	0	chr5	1110000	1120000		.	chr5	2370000	2380000		.
chr5	1110000	2370000		0	2	.	0	chr5	1110000	1120000		.	chr5	2360000	2370000		.
chr5	1110000	2360000		0	3	.	0	chr5	1110000	1120000		.	chr5	2350000	2360000		.
chr5	1110000	2350000		0	1	.	0	chr5	1110000	1120000		.	chr5	2340000	2350000		.
chr5	1110000	2340000		0	2	.	0	chr5	1110000	1120000		.	chr5	2330000	2340000		.
chr5	1110000	2330000		0	5	.	0	chr5	1110000	1120000		.	chr5	2320000	2330000		.
chr5	1110000	2320000		0	1	.	0	chr5	1110000	1120000		.	chr5	2310000	2320000		.
chr5	1110000	2310000		0	1	.	0	chr5	1110000	1120000		.	chr5	2300000	2310000		.
chr5	1110000	2300000		0	2	.	0	chr5	1110000	1120000		.	chr5	2290000	2300000		.
chr5	1110000	2290000		0	2	.	0	chr5	1110000	1120000		.	chr5	2280000	2290000		.
chr5	1110000	2280000		0	3	.	0	chr5	1110000	1120000		.	chr5	2270000	2280000		.
chr5	1110000	2270000		0	5	.	0	chr5	1110000	1120000		.	chr5	2260000	2270000		.
chr5	1110000	2260000		0	1	.	0	chr5	1110000	1120000		.	chr5	2250000	2260000		.
chr5	1110000	2250000		0	1	.	0	chr5	1110000	1120000		.	chr5	2240000	2250000		.
chr5	1110000	2220000		0	3	.	0	chr5	1110000	1120000		.	chr5	2210000	2220000		.
chr5	1110000	2210000		0	2	.	0	chr5	1110000	1120000		.	chr5	2200000	2210000		.
chr5	1110000	2200000		0	3	.	0	chr5	1110000	1120000		.	chr5	2190000	2200000		.
chr5	1110000	2190000		0	4	.	0	chr5	1110000	1120000		.	chr5	2180000	2190000		.
chr5	1110000	2180000		0	3	.	0	chr5	1110000	1120000		.	chr5	2170000	2180000		.
chr5	1110000	2170000		0	9	.	0	chr5	1110000	1120000		.	chr5	2160000	2170000		.
chr5	1110000	2160000		0	8	.	0	chr5	1110000	1120000		.	chr5	2150000	2160000		.
chr5	1110000	2150000		0	3	.	0	chr5	1110000	1120000		.	chr5	2140000	2150000		.
chr5	1110000	2140000		0	3	.	0	chr5	1110000	1120000		.	chr5	2130000	2140000		.
chr5	1110000	2120000		0	5	.	0	chr5	1110000	1120000		.	chr5	2110000	2120000		.
chr5	1110000	2110000		0	5	.	0	chr5	1110000	1120000		.	chr5	2100000	2110000		.
chr5	1110000	2100000		0	2	.	0	chr5	1110000	1120000		.	chr5	2090000	2100000		.
chr5	1110000	2090000		0	5	.	0	chr5	1110000	1120000		.	chr5	2080000	2090000		.
chr5	1110000	2080000		0	7	.	0	chr5	1110000	1120000		.	chr5	2070000	2080000		.
chr5	1110000	2070000		0	1	.	0	chr5	1110000	1120000		.	chr5	2060000	2070000		.
chr5	1110000	2060000		0	5	.	0	chr5	1110000	1120000		.	chr5	2050000	2060000		.
chr5	1110000	2050000		0	7	.	0	chr5	1110000	1120000		.	chr5	2040000	2050000		.
chr5	1110000	2040000		0	7	.	0	chr5	1110000	1120000		.	chr5	2030000	2040000		.
chr5	1110000	2030000		0	6	.	0	chr5	1110000	1120000		.	chr5	2020000	2030000		.
chr5	1110000	2020000		0	9	.	0	chr5	1110000	1120000		.	chr5	2010000	2020000		.
chr5	1110000	2010000		0	6	.	0	chr5	1110000	1120000		.	chr5	2000000	2010000		.
chr5	1110000	2000000		0	4	.	0	chr5	1110000	1120000		.	chr5	1990000	2000000		.
chr5	1110000	1990000		0	2	.	0	chr5	1110000	1120000		.	chr5	1980000	1990000		.
chr5	1110000	1980000		0	3	.	0	chr5	1110000	1120000		.	chr5	1970000	1980000		.
chr5	1110000	1970000		0	7	.	0	chr5	1110000	1120000		.	chr5	1960000	1970000		.
chr5	1110000	1960000		0	9	.	0	chr5	1110000	1120000		.	chr5	1950000	1960000		.
chr5	1110000	1950000		0	7	.	0	chr5	1110000	1120000		.	chr5	1940000	1950000		.
chr5	1110000	1940000		0	8	.	0	chr5	1110000	1120000		.	chr5	1930000	1940000		.
chr5	1110000	1930000		0	10	.	0	chr5	1110000	1120000		.	chr5	1920000	1930000		.
chr5	1110000	1920000		0	10	.	0	chr5	1110000	1120000		.	chr5	1910000	1920000		.
chr5	1110000	1910000		0	12	.	0	chr5	1110000	1120000		.	chr5	1900000	1910000		.
chr5	1110000	1900000		0	7	.	0	chr5	1110000	1120000		.	chr5	1890000	1900000		.
chr5	1110000	1890000		0	8	.	0	chr5	1110000	1120000		.	chr5	1880000	1890000		.
chr5	1110000	1880000		0	8	.	0	chr5	1110000	1120000		.	chr5	1870000	1880000		.
chr5	1110000	1870000		0	12	.	0	chr5	1110000	1120000		.	chr5	1860000	1870000		.
chr5	1110000	1860000		0	16	.	0	chr5	1110000	1120000		.	chr5	1850000	1860000		.
chr5	1110000	1850000		0	10	.	0	chr5	1110000	1120000		.	chr5	1840000	1850000		.
chr5	1110000	1840000		0	11	.	0	chr5	1110000	1120000		.	chr5	1830000	1840000		.
chr5	1110000	1830000		0	14	.	0	chr5	1110000	1120000		.	chr5	1820000	1830000		.
chr5	1110000	1820000		0	10	.	0	chr5	1110000	1120000		.	chr5	1810000	1820000		.
chr5	1110000	1810000		0	11	.	0	chr5	1110000	1120000		.	chr5	1800000	1810000		.
chr5	1110000	1800000		0	13	.	0	chr5	1110000	1120000		.	chr5	1790000	1800000		.
chr5	1110000	1790000		0	26	.	0	chr5	1110000	1120000		.	chr5	1780000	1790000		.
chr5	1110000	1780000		0	13	.	0	chr5	1110000	1120000		.	chr5	1770000	1780000		.
chr5	1110000	1770000		0	12	.	0	chr5	1110000	1120000		.	chr5	1760000	1770000		.
chr5	1110000	1760000		0	7	.	0	chr5	1110000	1120000		.	chr5	1750000	1760000		.
chr5	1110000	1750000		0	10	.	0	chr5	1110000	1120000		.	chr5	1740000	1750000		.
chr5	1110000	1740000		0	18	.	0	chr5	1110000	1120000		.	chr5	1730000	1740000		.
chr5	1110000	1730000		0	15	.	0	chr5	1110000	1120000		.	chr5	1720000	1730000		.
chr5	1110000	1720000		0	5	.	0	chr5	1110000	1120000		.	chr5	1710000	1720000		.
chr5	1110000	1710000		0	6	.	0	chr5	1110000	1120000		.	chr5	1700000	1710000		.
chr5	1110000	1700000		0	9	.	0	chr5	1110000	1120000		.	chr5	1690000	1700000		.
chr5	1110000	1690000		0	10	.	0	chr5	1110000	1120000		.	chr5	1680000	1690000		.
chr5	1110000	1680000		0	9	.	0	chr5	1110000	1120000		.	chr5	1670000	1680000		.
chr5	1110000	1670000		0	23	.	0	chr5	1110000	1120000		.	chr5	1660000	1670000		.
chr5	1110000	1660000		0	47	.	0	chr5	1110000	1120000		.	chr5	1650000	1660000		.
chr5	1110000	1650000		0	19	.	0	chr5	1110000	1120000		.	chr5	1640000	1650000		.
chr5	1110000	1640000		0	26	.	0	chr5	1110000	1120000		.	chr5	1630000	1640000		.
chr5	1110000	1630000		0	30	.	0	chr5	1110000	1120000		.	chr5	1620000	1630000		.
chr5	1110000	1620000		0	20	.	0	chr5	1110000	1120000		.	chr5	1610000	1620000		.
chr5	1110000	1610000		0	24	.	0	chr5	1110000	1120000		.	chr5	1600000	1610000		.
chr5	1110000	1600000		0	14	.	0	chr5	1110000	1120000		.	chr5	1590000	1600000		.
chr5	1110000	1590000		0	12	.	0	chr5	1110000	1120000		.	chr5	1580000	1590000		.
chr5	1110000	1580000		0	16	.	0	chr5	1110000	1120000		.	chr5	1570000	1580000		.
chr5	1110000	1570000		0	26	.	0	chr5	1110000	1120000		.	chr5	1560000	1570000		.
chr5	1110000	1560000		0	31	.	0	chr5	1110000	1120000		.	chr5	1550000	1560000		.
chr5	1110000	1550000		0	32	.	0	chr5	1110000	1120000		.	chr5	1540000	1550000		.
chr5	1110000	1540000		0	15	.	0	chr5	1110000	1120000		.	chr5	1530000	1540000		.
chr5	1110000	1530000		0	36	.	0	chr5	1110000	1120000		.	chr5	1520000	1530000		.
chr5	1110000	1520000		0	32	.	0	chr5	1110000	1120000		.	chr5	1510000	1520000		.
chr5	1110000	1510000		0	55	.	0	chr5	1110000	1120000		.	chr5	1500000	1510000		.
chr5	1110000	1500000		0	42	.	0	chr5	1110000	1120000		.	chr5	1490000	1500000		.
chr5	1110000	1490000		0	48	.	0	chr5	1110000	1120000		.	chr5	1480000	1490000		.
chr5	1110000	1480000		0	50	.	0	chr5	1110000	1120000		.	chr5	1470000	1480000		.
chr5	1110000	1470000		0	60	.	0	chr5	1110000	1120000		.	chr5	1460000	1470000		.
chr5	1110000	1460000		0	34	.	0	chr5	1110000	1120000		.	chr5	1450000	1460000		.
chr5	1110000	1450000		0	60	.	0	chr5	1110000	1120000		.	chr5	1440000	1450000		.
chr5	1110000	1440000		0	41	.	0	chr5	1110000	1120000		.	chr5	1430000	1440000		.
chr5	1110000	1430000		0	32	.	0	chr5	1110000	1120000		.	chr5	1420000	1430000		.
chr5	1110000	1420000		0	43	.	0	chr5	1110000	1120000		.	chr5	1410000	1420000		.
chr5	1110000	1410000		0	72	.	0	chr5	1110000	1120000		.	chr5	1400000	1410000		.
chr5	1110000	1400000		0	50	.	0	chr5	1110000	1120000		.	chr5	1390000	1400000		.
chr5	1110000	1390000		0	48	.	0	chr5	1110000	1120000		.	chr5	1380000	1390000		.
chr5	1110000	1380000		0	41	.	0	chr5	1110000	1120000		.	chr5	1370000	1380000		.
chr5	1110000	1370000		0	45	.	0	chr5	1110000	1120000		.	chr5	1360000	1370000		.
chr5	1110000	1360000		0	34	.	0	chr5	1110000	1120000		.	chr5	1350000	1360000		.
chr5	1110000	1350000		0	43	.	0	chr5	1110000	1120000		.	chr5	1340000	1350000		.
chr5	1110000	1340000		0	76	.	0	chr5	1110000	1120000		.	chr5	1330000	1340000		.
chr5	1110000	1330000		0	48	.	0	chr5	1110000	1120000		.	chr5	1320000	1330000		.
chr5	1110000	1320000		0	72	.	0	chr5	1110000	1120000		.	chr5	1310000	1320000		.
chr5	1110000	1310000		0	37	.	0	chr5	1110000	1120000		.	chr5	1300000	1310000		.
chr5	1110000	1300000		0	70	.	0	chr5	1110000	1120000		.	chr5	1290000	1300000		.
chr5	1110000	1290000		0	44	.	0	chr5	1110000	1120000		.	chr5	1280000	1290000		.
chr5	1110000	1280000		0	60	.	0	chr5	1110000	1120000		.	chr5	1270000	1280000		.
chr5	1110000	1270000		0	67	.	0	chr5	1110000	1120000		.	chr5	1260000	1270000		.
chr5	1110000	1260000		0	71	.	0	chr5	1110000	1120000		.	chr5	1250000	1260000		.
chr5	1110000	1250000		0	113	.	0	chr5	1110000	1120000		.	chr5	1240000	1250000		.
chr5	1110000	1240000		0	104	.	0	chr5	1110000	1120000		.	chr5	1230000	1240000		.
chr5	1110000	1230000		0	108	.	0	chr5	1110000	1120000		.	chr5	1220000	1230000		.
chr5	1110000	1220000		0	89	.	0	chr5	1110000	1120000		.	chr5	1210000	1220000		.
chr5	1110000	1210000		0	141	.	0	chr5	1110000	1120000		.	chr5	1200000	1210000		.
chr5	1110000	1200000		0	82	.	0	chr5	1110000	1120000		.	chr5	1190000	1200000		.
chr5	1110000	1190000		0	111	.	0	chr5	1110000	1120000		.	chr5	1180000	1190000		.
chr5	1110000	1180000		0	134	.	0	chr5	1110000	1120000		.	chr5	1170000	1180000		.
chr5	1110000	1170000		0	222	.	0	chr5	1110000	1120000		.	chr5	1160000	1170000		.
chr5	1110000	1160000		0	287	.	0	chr5	1110000	1120000		.	chr5	1150000	1160000		.
chr5	1110000	1150000		0	303	.	0	chr5	1110000	1120000		.	chr5	1140000	1150000		.
chr5	1110000	1140000		0	484	.	0	chr5	1110000	1120000		.	chr5	1130000	1140000		.
chr5	1110000	1130000		0	868	.	0	chr5	1110000	1120000		.	chr5	1120000	1130000		.
chr5	1110000	1120000		0	1633	.	0	chr5	1110000	1120000		.	chr5	1110000	1120000		.
chr5	1120000	10890000		0	1	.	0	chr5	1120000	1130000		.	chr5	10880000	10890000		.
chr5	1120000	10840000		0	1	.	0	chr5	1120000	1130000		.	chr5	10830000	10840000		.
chr5	1120000	10820000		0	1	.	0	chr5	1120000	1130000		.	chr5	10810000	10820000		.
chr5	1120000	10810000		0	1	.	0	chr5	1120000	1130000		.	chr5	10800000	10810000		.
chr5	1120000	10760000		0	1	.	0	chr5	1120000	1130000		.	chr5	10750000	10760000		.
chr5	1120000	10740000		0	1	.	0	chr5	1120000	1130000		.	chr5	10730000	10740000		.
chr5	1120000	10720000		0	1	.	0	chr5	1120000	1130000		.	chr5	10710000	10720000		.
chr5	1120000	10710000		0	1	.	0	chr5	1120000	1130000		.	chr5	10700000	10710000		.
chr5	1120000	10700000		0	1	.	0	chr5	1120000	1130000		.	chr5	10690000	10700000		.
chr5	1120000	10680000		0	1	.	0	chr5	1120000	1130000		.	chr5	10670000	10680000		.
chr5	1120000	10670000		0	1	.	0	chr5	1120000	1130000		.	chr5	10660000	10670000		.
chr5	1120000	10650000		0	1	.	0	chr5	1120000	1130000		.	chr5	10640000	10650000		.
chr5	1120000	10640000		0	1	.	0	chr5	1120000	1130000		.	chr5	10630000	10640000		.
chr5	1120000	10610000		0	1	.	0	chr5	1120000	1130000		.	chr5	10600000	10610000		.
chr5	1120000	10600000		0	2	.	0	chr5	1120000	1130000		.	chr5	10590000	10600000		.
chr5	1120000	10590000		0	1	.	0	chr5	1120000	1130000		.	chr5	10580000	10590000		.
chr5	1120000	10580000		0	1	.	0	chr5	1120000	1130000		.	chr5	10570000	10580000		.
chr5	1120000	10560000		0	1	.	0	chr5	1120000	1130000		.	chr5	10550000	10560000		.
chr5	1120000	10550000		0	1	.	0	chr5	1120000	1130000		.	chr5	10540000	10550000		.
chr5	1120000	10540000		0	2	.	0	chr5	1120000	1130000		.	chr5	10530000	10540000		.
chr5	1120000	10520000		0	1	.	0	chr5	1120000	1130000		.	chr5	10510000	10520000		.
chr5	1120000	10500000		0	2	.	0	chr5	1120000	1130000		.	chr5	10490000	10500000		.
chr5	1120000	10490000		0	2	.	0	chr5	1120000	1130000		.	chr5	10480000	10490000		.
chr5	1120000	10450000		0	2	.	0	chr5	1120000	1130000		.	chr5	10440000	10450000		.
chr5	1120000	10430000		0	1	.	0	chr5	1120000	1130000		.	chr5	10420000	10430000		.
chr5	1120000	10420000		0	1	.	0	chr5	1120000	1130000		.	chr5	10410000	10420000		.
chr5	1120000	10410000		0	1	.	0	chr5	1120000	1130000		.	chr5	10400000	10410000		.
chr5	1120000	10380000		0	1	.	0	chr5	1120000	1130000		.	chr5	10370000	10380000		.
chr5	1120000	10340000		0	1	.	0	chr5	1120000	1130000		.	chr5	10330000	10340000		.
chr5	1120000	10310000		0	1	.	0	chr5	1120000	1130000		.	chr5	10300000	10310000		.
chr5	1120000	10250000		0	2	.	0	chr5	1120000	1130000		.	chr5	10240000	10250000		.
chr5	1120000	10230000		0	1	.	0	chr5	1120000	1130000		.	chr5	10220000	10230000		.
chr5	1120000	10220000		0	2	.	0	chr5	1120000	1130000		.	chr5	10210000	10220000		.
chr5	1120000	10200000		0	1	.	0	chr5	1120000	1130000		.	chr5	10190000	10200000		.
chr5	1120000	10180000		0	1	.	0	chr5	1120000	1130000		.	chr5	10170000	10180000		.
chr5	1120000	10170000		0	1	.	0	chr5	1120000	1130000		.	chr5	10160000	10170000		.
chr5	1120000	10160000		0	3	.	0	chr5	1120000	1130000		.	chr5	10150000	10160000		.
chr5	1120000	10150000		0	1	.	0	chr5	1120000	1130000		.	chr5	10140000	10150000		.
chr5	1120000	10140000		0	2	.	0	chr5	1120000	1130000		.	chr5	10130000	10140000		.
chr5	1120000	10110000		0	1	.	0	chr5	1120000	1130000		.	chr5	10100000	10110000		.
chr5	1120000	10090000		0	1	.	0	chr5	1120000	1130000		.	chr5	10080000	10090000		.
chr5	1120000	10080000		0	1	.	0	chr5	1120000	1130000		.	chr5	10070000	10080000		.
chr5	1120000	10060000		0	1	.	0	chr5	1120000	1130000		.	chr5	10050000	10060000		.
chr5	1120000	9930000		0	1	.	0	chr5	1120000	1130000		.	chr5	9920000	9930000		.
chr5	1120000	9810000		0	1	.	0	chr5	1120000	1130000		.	chr5	9800000	9810000		.
chr5	1120000	9790000		0	1	.	0	chr5	1120000	1130000		.	chr5	9780000	9790000		.
chr5	1120000	9740000		0	2	.	0	chr5	1120000	1130000		.	chr5	9730000	9740000		.
chr5	1120000	9720000		0	1	.	0	chr5	1120000	1130000		.	chr5	9710000	9720000		.
chr5	1120000	9700000		0	1	.	0	chr5	1120000	1130000		.	chr5	9690000	9700000		.
chr5	1120000	9640000		0	1	.	0	chr5	1120000	1130000		.	chr5	9630000	9640000		.
chr5	1120000	9630000		0	2	.	0	chr5	1120000	1130000		.	chr5	9620000	9630000		.
chr5	1120000	9580000		0	1	.	0	chr5	1120000	1130000		.	chr5	9570000	9580000		.
chr5	1120000	9550000		0	1	.	0	chr5	1120000	1130000		.	chr5	9540000	9550000		.
chr5	1120000	9530000		0	1	.	0	chr5	1120000	1130000		.	chr5	9520000	9530000		.
chr5	1120000	9520000		0	1	.	0	chr5	1120000	1130000		.	chr5	9510000	9520000		.
chr5	1120000	9510000		0	1	.	0	chr5	1120000	1130000		.	chr5	9500000	9510000		.
chr5	1120000	9490000		0	2	.	0	chr5	1120000	1130000		.	chr5	9480000	9490000		.
chr5	1120000	9480000		0	1	.	0	chr5	1120000	1130000		.	chr5	9470000	9480000		.
chr5	1120000	9370000		0	1	.	0	chr5	1120000	1130000		.	chr5	9360000	9370000		.
chr5	1120000	9350000		0	1	.	0	chr5	1120000	1130000		.	chr5	9340000	9350000		.
chr5	1120000	9330000		0	1	.	0	chr5	1120000	1130000		.	chr5	9320000	9330000		.
chr5	1120000	9310000		0	1	.	0	chr5	1120000	1130000		.	chr5	9300000	9310000		.
chr5	1120000	9290000		0	2	.	0	chr5	1120000	1130000		.	chr5	9280000	9290000		.
chr5	1120000	9280000		0	1	.	0	chr5	1120000	1130000		.	chr5	9270000	9280000		.
chr5	1120000	9180000		0	1	.	0	chr5	1120000	1130000		.	chr5	9170000	9180000		.
chr5	1120000	9140000		0	1	.	0	chr5	1120000	1130000		.	chr5	9130000	9140000		.
chr5	1120000	9120000		0	1	.	0	chr5	1120000	1130000		.	chr5	9110000	9120000		.
chr5	1120000	9090000		0	2	.	0	chr5	1120000	1130000		.	chr5	9080000	9090000		.
chr5	1120000	9030000		0	1	.	0	chr5	1120000	1130000		.	chr5	9020000	9030000		.
chr5	1120000	9010000		0	1	.	0	chr5	1120000	1130000		.	chr5	9000000	9010000		.
chr5	1120000	8970000		0	1	.	0	chr5	1120000	1130000		.	chr5	8960000	8970000		.
chr5	1120000	8910000		0	1	.	0	chr5	1120000	1130000		.	chr5	8900000	8910000		.
chr5	1120000	8880000		0	1	.	0	chr5	1120000	1130000		.	chr5	8870000	8880000		.
chr5	1120000	8830000		0	1	.	0	chr5	1120000	1130000		.	chr5	8820000	8830000		.
chr5	1120000	8790000		0	1	.	0	chr5	1120000	1130000		.	chr5	8780000	8790000		.
chr5	1120000	8760000		0	2	.	0	chr5	1120000	1130000		.	chr5	8750000	8760000		.
chr5	1120000	8680000		0	1	.	0	chr5	1120000	1130000		.	chr5	8670000	8680000		.
chr5	1120000	8650000		0	1	.	0	chr5	1120000	1130000		.	chr5	8640000	8650000		.
chr5	1120000	8620000		0	1	.	0	chr5	1120000	1130000		.	chr5	8610000	8620000		.
chr5	1120000	8570000		0	1	.	0	chr5	1120000	1130000		.	chr5	8560000	8570000		.
chr5	1120000	8550000		0	1	.	0	chr5	1120000	1130000		.	chr5	8540000	8550000		.
chr5	1120000	8520000		0	1	.	0	chr5	1120000	1130000		.	chr5	8510000	8520000		.
chr5	1120000	8420000		0	1	.	0	chr5	1120000	1130000		.	chr5	8410000	8420000		.
chr5	1120000	8410000		0	1	.	0	chr5	1120000	1130000		.	chr5	8400000	8410000		.
chr5	1120000	8390000		0	1	.	0	chr5	1120000	1130000		.	chr5	8380000	8390000		.
chr5	1120000	8340000		0	1	.	0	chr5	1120000	1130000		.	chr5	8330000	8340000		.
chr5	1120000	8290000		0	1	.	0	chr5	1120000	1130000		.	chr5	8280000	8290000		.
chr5	1120000	8240000		0	1	.	0	chr5	1120000	1130000		.	chr5	8230000	8240000		.
chr5	1120000	8190000		0	2	.	0	chr5	1120000	1130000		.	chr5	8180000	8190000		.
chr5	1120000	8180000		0	1	.	0	chr5	1120000	1130000		.	chr5	8170000	8180000		.
chr5	1120000	8130000		0	1	.	0	chr5	1120000	1130000		.	chr5	8120000	8130000		.
chr5	1120000	8100000		0	1	.	0	chr5	1120000	1130000		.	chr5	8090000	8100000		.
chr5	1120000	8080000		0	1	.	0	chr5	1120000	1130000		.	chr5	8070000	8080000		.
chr5	1120000	8030000		0	1	.	0	chr5	1120000	1130000		.	chr5	8020000	8030000		.
chr5	1120000	8000000		0	1	.	0	chr5	1120000	1130000		.	chr5	7990000	8000000		.
chr5	1120000	7910000		0	1	.	0	chr5	1120000	1130000		.	chr5	7900000	7910000		.
chr5	1120000	7890000		0	1	.	0	chr5	1120000	1130000		.	chr5	7880000	7890000		.
chr5	1120000	7870000		0	1	.	0	chr5	1120000	1130000		.	chr5	7860000	7870000		.
chr5	1120000	7860000		0	1	.	0	chr5	1120000	1130000		.	chr5	7850000	7860000		.
chr5	1120000	7850000		0	1	.	0	chr5	1120000	1130000		.	chr5	7840000	7850000		.
chr5	1120000	7840000		0	1	.	0	chr5	1120000	1130000		.	chr5	7830000	7840000		.
chr5	1120000	7820000		0	1	.	0	chr5	1120000	1130000		.	chr5	7810000	7820000		.
chr5	1120000	7810000		0	1	.	0	chr5	1120000	1130000		.	chr5	7800000	7810000		.
chr5	1120000	7800000		0	1	.	0	chr5	1120000	1130000		.	chr5	7790000	7800000		.
chr5	1120000	7790000		0	1	.	0	chr5	1120000	1130000		.	chr5	7780000	7790000		.
chr5	1120000	7780000		0	1	.	0	chr5	1120000	1130000		.	chr5	7770000	7780000		.
chr5	1120000	7750000		0	1	.	0	chr5	1120000	1130000		.	chr5	7740000	7750000		.
chr5	1120000	7720000		0	1	.	0	chr5	1120000	1130000		.	chr5	7710000	7720000		.
chr5	1120000	7710000		0	1	.	0	chr5	1120000	1130000		.	chr5	7700000	7710000		.
chr5	1120000	7700000		0	1	.	0	chr5	1120000	1130000		.	chr5	7690000	7700000		.
chr5	1120000	7660000		0	1	.	0	chr5	1120000	1130000		.	chr5	7650000	7660000		.
chr5	1120000	7600000		0	1	.	0	chr5	1120000	1130000		.	chr5	7590000	7600000		.
chr5	1120000	7590000		0	1	.	0	chr5	1120000	1130000		.	chr5	7580000	7590000		.
chr5	1120000	7570000		0	1	.	0	chr5	1120000	1130000		.	chr5	7560000	7570000		.
chr5	1120000	7550000		0	1	.	0	chr5	1120000	1130000		.	chr5	7540000	7550000		.
chr5	1120000	7520000		0	3	.	0	chr5	1120000	1130000		.	chr5	7510000	7520000		.
chr5	1120000	7510000		0	2	.	0	chr5	1120000	1130000		.	chr5	7500000	7510000		.
chr5	1120000	7490000		0	2	.	0	chr5	1120000	1130000		.	chr5	7480000	7490000		.
chr5	1120000	7470000		0	1	.	0	chr5	1120000	1130000		.	chr5	7460000	7470000		.
chr5	1120000	7460000		0	1	.	0	chr5	1120000	1130000		.	chr5	7450000	7460000		.
chr5	1120000	7450000		0	1	.	0	chr5	1120000	1130000		.	chr5	7440000	7450000		.
chr5	1120000	7430000		0	2	.	0	chr5	1120000	1130000		.	chr5	7420000	7430000		.
chr5	1120000	7390000		0	1	.	0	chr5	1120000	1130000		.	chr5	7380000	7390000		.
chr5	1120000	7380000		0	1	.	0	chr5	1120000	1130000		.	chr5	7370000	7380000		.
chr5	1120000	7360000		0	1	.	0	chr5	1120000	1130000		.	chr5	7350000	7360000		.
chr5	1120000	7350000		0	1	.	0	chr5	1120000	1130000		.	chr5	7340000	7350000		.
chr5	1120000	7320000		0	1	.	0	chr5	1120000	1130000		.	chr5	7310000	7320000		.
chr5	1120000	7290000		0	1	.	0	chr5	1120000	1130000		.	chr5	7280000	7290000		.
chr5	1120000	7260000		0	2	.	0	chr5	1120000	1130000		.	chr5	7250000	7260000		.
chr5	1120000	7220000		0	2	.	0	chr5	1120000	1130000		.	chr5	7210000	7220000		.
chr5	1120000	7210000		0	3	.	0	chr5	1120000	1130000		.	chr5	7200000	7210000		.
chr5	1120000	7160000		0	2	.	0	chr5	1120000	1130000		.	chr5	7150000	7160000		.
chr5	1120000	7120000		0	1	.	0	chr5	1120000	1130000		.	chr5	7110000	7120000		.
chr5	1120000	7100000		0	3	.	0	chr5	1120000	1130000		.	chr5	7090000	7100000		.
chr5	1120000	7080000		0	1	.	0	chr5	1120000	1130000		.	chr5	7070000	7080000		.
chr5	1120000	7060000		0	1	.	0	chr5	1120000	1130000		.	chr5	7050000	7060000		.
chr5	1120000	7040000		0	1	.	0	chr5	1120000	1130000		.	chr5	7030000	7040000		.
chr5	1120000	7020000		0	1	.	0	chr5	1120000	1130000		.	chr5	7010000	7020000		.
chr5	1120000	7000000		0	1	.	0	chr5	1120000	1130000		.	chr5	6990000	7000000		.
chr5	1120000	6940000		0	1	.	0	chr5	1120000	1130000		.	chr5	6930000	6940000		.
chr5	1120000	6920000		0	1	.	0	chr5	1120000	1130000		.	chr5	6910000	6920000		.
chr5	1120000	6910000		0	1	.	0	chr5	1120000	1130000		.	chr5	6900000	6910000		.
chr5	1120000	6900000		0	1	.	0	chr5	1120000	1130000		.	chr5	6890000	6900000		.
chr5	1120000	6880000		0	1	.	0	chr5	1120000	1130000		.	chr5	6870000	6880000		.
chr5	1120000	6860000		0	2	.	0	chr5	1120000	1130000		.	chr5	6850000	6860000		.
chr5	1120000	6840000		0	2	.	0	chr5	1120000	1130000		.	chr5	6830000	6840000		.
chr5	1120000	6830000		0	1	.	0	chr5	1120000	1130000		.	chr5	6820000	6830000		.
chr5	1120000	6820000		0	1	.	0	chr5	1120000	1130000		.	chr5	6810000	6820000		.
chr5	1120000	6810000		0	1	.	0	chr5	1120000	1130000		.	chr5	6800000	6810000		.
chr5	1120000	6800000		0	2	.	0	chr5	1120000	1130000		.	chr5	6790000	6800000		.
chr5	1120000	6780000		0	1	.	0	chr5	1120000	1130000		.	chr5	6770000	6780000		.
chr5	1120000	6770000		0	2	.	0	chr5	1120000	1130000		.	chr5	6760000	6770000		.
chr5	1120000	6760000		0	1	.	0	chr5	1120000	1130000		.	chr5	6750000	6760000		.
chr5	1120000	6740000		0	1	.	0	chr5	1120000	1130000		.	chr5	6730000	6740000		.
chr5	1120000	6730000		0	1	.	0	chr5	1120000	1130000		.	chr5	6720000	6730000		.
chr5	1120000	6710000		0	1	.	0	chr5	1120000	1130000		.	chr5	6700000	6710000		.
chr5	1120000	6670000		0	2	.	0	chr5	1120000	1130000		.	chr5	6660000	6670000		.
chr5	1120000	6650000		0	1	.	0	chr5	1120000	1130000		.	chr5	6640000	6650000		.
chr5	1120000	6640000		0	1	.	0	chr5	1120000	1130000		.	chr5	6630000	6640000		.
chr5	1120000	6620000		0	2	.	0	chr5	1120000	1130000		.	chr5	6610000	6620000		.
chr5	1120000	6610000		0	1	.	0	chr5	1120000	1130000		.	chr5	6600000	6610000		.
chr5	1120000	6600000		0	2	.	0	chr5	1120000	1130000		.	chr5	6590000	6600000		.
chr5	1120000	6570000		0	2	.	0	chr5	1120000	1130000		.	chr5	6560000	6570000		.
chr5	1120000	6550000		0	1	.	0	chr5	1120000	1130000		.	chr5	6540000	6550000		.
chr5	1120000	6530000		0	2	.	0	chr5	1120000	1130000		.	chr5	6520000	6530000		.
chr5	1120000	6500000		0	2	.	0	chr5	1120000	1130000		.	chr5	6490000	6500000		.
chr5	1120000	6490000		0	1	.	0	chr5	1120000	1130000		.	chr5	6480000	6490000		.
chr5	1120000	6460000		0	1	.	0	chr5	1120000	1130000		.	chr5	6450000	6460000		.
chr5	1120000	6410000		0	1	.	0	chr5	1120000	1130000		.	chr5	6400000	6410000		.
chr5	1120000	6400000		0	1	.	0	chr5	1120000	1130000		.	chr5	6390000	6400000		.
chr5	1120000	6390000		0	3	.	0	chr5	1120000	1130000		.	chr5	6380000	6390000		.
chr5	1120000	6370000		0	1	.	0	chr5	1120000	1130000		.	chr5	6360000	6370000		.
chr5	1120000	6350000		0	1	.	0	chr5	1120000	1130000		.	chr5	6340000	6350000		.
chr5	1120000	6340000		0	1	.	0	chr5	1120000	1130000		.	chr5	6330000	6340000		.
chr5	1120000	6290000		0	1	.	0	chr5	1120000	1130000		.	chr5	6280000	6290000		.
chr5	1120000	6280000		0	1	.	0	chr5	1120000	1130000		.	chr5	6270000	6280000		.
chr5	1120000	6270000		0	2	.	0	chr5	1120000	1130000		.	chr5	6260000	6270000		.
chr5	1120000	6240000		0	1	.	0	chr5	1120000	1130000		.	chr5	6230000	6240000		.
chr5	1120000	6230000		0	1	.	0	chr5	1120000	1130000		.	chr5	6220000	6230000		.
chr5	1120000	6220000		0	1	.	0	chr5	1120000	1130000		.	chr5	6210000	6220000		.
chr5	1120000	6180000		0	1	.	0	chr5	1120000	1130000		.	chr5	6170000	6180000		.
chr5	1120000	6150000		0	1	.	0	chr5	1120000	1130000		.	chr5	6140000	6150000		.
chr5	1120000	6140000		0	1	.	0	chr5	1120000	1130000		.	chr5	6130000	6140000		.
chr5	1120000	6040000		0	1	.	0	chr5	1120000	1130000		.	chr5	6030000	6040000		.
chr5	1120000	6010000		0	3	.	0	chr5	1120000	1130000		.	chr5	6000000	6010000		.
chr5	1120000	5990000		0	2	.	0	chr5	1120000	1130000		.	chr5	5980000	5990000		.
chr5	1120000	5960000		0	1	.	0	chr5	1120000	1130000		.	chr5	5950000	5960000		.
chr5	1120000	5930000		0	1	.	0	chr5	1120000	1130000		.	chr5	5920000	5930000		.
chr5	1120000	5900000		0	1	.	0	chr5	1120000	1130000		.	chr5	5890000	5900000		.
chr5	1120000	5890000		0	1	.	0	chr5	1120000	1130000		.	chr5	5880000	5890000		.
chr5	1120000	5870000		0	2	.	0	chr5	1120000	1130000		.	chr5	5860000	5870000		.
chr5	1120000	5860000		0	2	.	0	chr5	1120000	1130000		.	chr5	5850000	5860000		.
chr5	1120000	5840000		0	1	.	0	chr5	1120000	1130000		.	chr5	5830000	5840000		.
chr5	1120000	5830000		0	1	.	0	chr5	1120000	1130000		.	chr5	5820000	5830000		.
chr5	1120000	5810000		0	2	.	0	chr5	1120000	1130000		.	chr5	5800000	5810000		.
chr5	1120000	5790000		0	1	.	0	chr5	1120000	1130000		.	chr5	5780000	5790000		.
chr5	1120000	5760000		0	1	.	0	chr5	1120000	1130000		.	chr5	5750000	5760000		.
chr5	1120000	5750000		0	1	.	0	chr5	1120000	1130000		.	chr5	5740000	5750000		.
chr5	1120000	5710000		0	1	.	0	chr5	1120000	1130000		.	chr5	5700000	5710000		.
chr5	1120000	5670000		0	1	.	0	chr5	1120000	1130000		.	chr5	5660000	5670000		.
chr5	1120000	5630000		0	1	.	0	chr5	1120000	1130000		.	chr5	5620000	5630000		.
chr5	1120000	5600000		0	2	.	0	chr5	1120000	1130000		.	chr5	5590000	5600000		.
chr5	1120000	5590000		0	2	.	0	chr5	1120000	1130000		.	chr5	5580000	5590000		.
chr5	1120000	5560000		0	1	.	0	chr5	1120000	1130000		.	chr5	5550000	5560000		.
chr5	1120000	5550000		0	2	.	0	chr5	1120000	1130000		.	chr5	5540000	5550000		.
chr5	1120000	5470000		0	1	.	0	chr5	1120000	1130000		.	chr5	5460000	5470000		.
chr5	1120000	5450000		0	2	.	0	chr5	1120000	1130000		.	chr5	5440000	5450000		.
chr5	1120000	5430000		0	3	.	0	chr5	1120000	1130000		.	chr5	5420000	5430000		.
chr5	1120000	5420000		0	2	.	0	chr5	1120000	1130000		.	chr5	5410000	5420000		.
chr5	1120000	5390000		0	2	.	0	chr5	1120000	1130000		.	chr5	5380000	5390000		.
chr5	1120000	5380000		0	1	.	0	chr5	1120000	1130000		.	chr5	5370000	5380000		.
chr5	1120000	5370000		0	2	.	0	chr5	1120000	1130000		.	chr5	5360000	5370000		.
chr5	1120000	5350000		0	1	.	0	chr5	1120000	1130000		.	chr5	5340000	5350000		.
chr5	1120000	5340000		0	2	.	0	chr5	1120000	1130000		.	chr5	5330000	5340000		.
chr5	1120000	5330000		0	1	.	0	chr5	1120000	1130000		.	chr5	5320000	5330000		.
chr5	1120000	5310000		0	3	.	0	chr5	1120000	1130000		.	chr5	5300000	5310000		.
chr5	1120000	5300000		0	2	.	0	chr5	1120000	1130000		.	chr5	5290000	5300000		.
chr5	1120000	5280000		0	2	.	0	chr5	1120000	1130000		.	chr5	5270000	5280000		.
chr5	1120000	5240000		0	1	.	0	chr5	1120000	1130000		.	chr5	5230000	5240000		.
chr5	1120000	5230000		0	1	.	0	chr5	1120000	1130000		.	chr5	5220000	5230000		.
chr5	1120000	5220000		0	1	.	0	chr5	1120000	1130000		.	chr5	5210000	5220000		.
chr5	1120000	5210000		0	2	.	0	chr5	1120000	1130000		.	chr5	5200000	5210000		.
chr5	1120000	5190000		0	3	.	0	chr5	1120000	1130000		.	chr5	5180000	5190000		.
chr5	1120000	5130000		0	2	.	0	chr5	1120000	1130000		.	chr5	5120000	5130000		.
chr5	1120000	5120000		0	1	.	0	chr5	1120000	1130000		.	chr5	5110000	5120000		.
chr5	1120000	5090000		0	1	.	0	chr5	1120000	1130000		.	chr5	5080000	5090000		.
chr5	1120000	5070000		0	3	.	0	chr5	1120000	1130000		.	chr5	5060000	5070000		.
chr5	1120000	5060000		0	2	.	0	chr5	1120000	1130000		.	chr5	5050000	5060000		.
chr5	1120000	5050000		0	3	.	0	chr5	1120000	1130000		.	chr5	5040000	5050000		.
chr5	1120000	5040000		0	1	.	0	chr5	1120000	1130000		.	chr5	5030000	5040000		.
chr5	1120000	5020000		0	1	.	0	chr5	1120000	1130000		.	chr5	5010000	5020000		.
chr5	1120000	5000000		0	2	.	0	chr5	1120000	1130000		.	chr5	4990000	5000000		.
chr5	1120000	4990000		0	2	.	0	chr5	1120000	1130000		.	chr5	4980000	4990000		.
chr5	1120000	4980000		0	1	.	0	chr5	1120000	1130000		.	chr5	4970000	4980000		.
chr5	1120000	4970000		0	1	.	0	chr5	1120000	1130000		.	chr5	4960000	4970000		.
chr5	1120000	4960000		0	1	.	0	chr5	1120000	1130000		.	chr5	4950000	4960000		.
chr5	1120000	4950000		0	2	.	0	chr5	1120000	1130000		.	chr5	4940000	4950000		.
chr5	1120000	4940000		0	2	.	0	chr5	1120000	1130000		.	chr5	4930000	4940000		.
chr5	1120000	4930000		0	3	.	0	chr5	1120000	1130000		.	chr5	4920000	4930000		.
chr5	1120000	4920000		0	2	.	0	chr5	1120000	1130000		.	chr5	4910000	4920000		.
chr5	1120000	4900000		0	1	.	0	chr5	1120000	1130000		.	chr5	4890000	4900000		.
chr5	1120000	4880000		0	1	.	0	chr5	1120000	1130000		.	chr5	4870000	4880000		.
chr5	1120000	4860000		0	1	.	0	chr5	1120000	1130000		.	chr5	4850000	4860000		.
chr5	1120000	4840000		0	1	.	0	chr5	1120000	1130000		.	chr5	4830000	4840000		.
chr5	1120000	4810000		0	1	.	0	chr5	1120000	1130000		.	chr5	4800000	4810000		.
chr5	1120000	4800000		0	1	.	0	chr5	1120000	1130000		.	chr5	4790000	4800000		.
chr5	1120000	4760000		0	1	.	0	chr5	1120000	1130000		.	chr5	4750000	4760000		.
chr5	1120000	4680000		0	4	.	0	chr5	1120000	1130000		.	chr5	4670000	4680000		.
chr5	1120000	4610000		0	1	.	0	chr5	1120000	1130000		.	chr5	4600000	4610000		.
chr5	1120000	4600000		0	1	.	0	chr5	1120000	1130000		.	chr5	4590000	4600000		.
chr5	1120000	4570000		0	1	.	0	chr5	1120000	1130000		.	chr5	4560000	4570000		.
chr5	1120000	4560000		0	2	.	0	chr5	1120000	1130000		.	chr5	4550000	4560000		.
chr5	1120000	4540000		0	1	.	0	chr5	1120000	1130000		.	chr5	4530000	4540000		.
chr5	1120000	4530000		0	1	.	0	chr5	1120000	1130000		.	chr5	4520000	4530000		.
chr5	1120000	4520000		0	1	.	0	chr5	1120000	1130000		.	chr5	4510000	4520000		.
chr5	1120000	4510000		0	1	.	0	chr5	1120000	1130000		.	chr5	4500000	4510000		.
chr5	1120000	4480000		0	1	.	0	chr5	1120000	1130000		.	chr5	4470000	4480000		.
chr5	1120000	4470000		0	3	.	0	chr5	1120000	1130000		.	chr5	4460000	4470000		.
chr5	1120000	4450000		0	2	.	0	chr5	1120000	1130000		.	chr5	4440000	4450000		.
chr5	1120000	4440000		0	2	.	0	chr5	1120000	1130000		.	chr5	4430000	4440000		.
chr5	1120000	4430000		0	1	.	0	chr5	1120000	1130000		.	chr5	4420000	4430000		.
chr5	1120000	4410000		0	4	.	0	chr5	1120000	1130000		.	chr5	4400000	4410000		.
chr5	1120000	4380000		0	1	.	0	chr5	1120000	1130000		.	chr5	4370000	4380000		.
chr5	1120000	4370000		0	2	.	0	chr5	1120000	1130000		.	chr5	4360000	4370000		.
chr5	1120000	4340000		0	2	.	0	chr5	1120000	1130000		.	chr5	4330000	4340000		.
chr5	1120000	4330000		0	1	.	0	chr5	1120000	1130000		.	chr5	4320000	4330000		.
chr5	1120000	4320000		0	1	.	0	chr5	1120000	1130000		.	chr5	4310000	4320000		.
chr5	1120000	4290000		0	1	.	0	chr5	1120000	1130000		.	chr5	4280000	4290000		.
chr5	1120000	4270000		0	3	.	0	chr5	1120000	1130000		.	chr5	4260000	4270000		.
chr5	1120000	4260000		0	1	.	0	chr5	1120000	1130000		.	chr5	4250000	4260000		.
chr5	1120000	4220000		0	3	.	0	chr5	1120000	1130000		.	chr5	4210000	4220000		.
chr5	1120000	4200000		0	1	.	0	chr5	1120000	1130000		.	chr5	4190000	4200000		.
chr5	1120000	4190000		0	2	.	0	chr5	1120000	1130000		.	chr5	4180000	4190000		.
chr5	1120000	4180000		0	1	.	0	chr5	1120000	1130000		.	chr5	4170000	4180000		.
chr5	1120000	4170000		0	2	.	0	chr5	1120000	1130000		.	chr5	4160000	4170000		.
chr5	1120000	4160000		0	1	.	0	chr5	1120000	1130000		.	chr5	4150000	4160000		.
chr5	1120000	4150000		0	1	.	0	chr5	1120000	1130000		.	chr5	4140000	4150000		.
chr5	1120000	4140000		0	1	.	0	chr5	1120000	1130000		.	chr5	4130000	4140000		.
chr5	1120000	4130000		0	1	.	0	chr5	1120000	1130000		.	chr5	4120000	4130000		.
chr5	1120000	4120000		0	1	.	0	chr5	1120000	1130000		.	chr5	4110000	4120000		.
chr5	1120000	4090000		0	2	.	0	chr5	1120000	1130000		.	chr5	4080000	4090000		.
chr5	1120000	4050000		0	1	.	0	chr5	1120000	1130000		.	chr5	4040000	4050000		.
chr5	1120000	4030000		0	1	.	0	chr5	1120000	1130000		.	chr5	4020000	4030000		.
chr5	1120000	4010000		0	1	.	0	chr5	1120000	1130000		.	chr5	4000000	4010000		.
chr5	1120000	3990000		0	2	.	0	chr5	1120000	1130000		.	chr5	3980000	3990000		.
chr5	1120000	3980000		0	1	.	0	chr5	1120000	1130000		.	chr5	3970000	3980000		.
chr5	1120000	3970000		0	1	.	0	chr5	1120000	1130000		.	chr5	3960000	3970000		.
chr5	1120000	3960000		0	2	.	0	chr5	1120000	1130000		.	chr5	3950000	3960000		.
chr5	1120000	3930000		0	1	.	0	chr5	1120000	1130000		.	chr5	3920000	3930000		.
chr5	1120000	3910000		0	2	.	0	chr5	1120000	1130000		.	chr5	3900000	3910000		.
chr5	1120000	3900000		0	1	.	0	chr5	1120000	1130000		.	chr5	3890000	3900000		.
chr5	1120000	3890000		0	1	.	0	chr5	1120000	1130000		.	chr5	3880000	3890000		.
chr5	1120000	3880000		0	2	.	0	chr5	1120000	1130000		.	chr5	3870000	3880000		.
chr5	1120000	3870000		0	1	.	0	chr5	1120000	1130000		.	chr5	3860000	3870000		.
chr5	1120000	3860000		0	2	.	0	chr5	1120000	1130000		.	chr5	3850000	3860000		.
chr5	1120000	3840000		0	1	.	0	chr5	1120000	1130000		.	chr5	3830000	3840000		.
chr5	1120000	3830000		0	2	.	0	chr5	1120000	1130000		.	chr5	3820000	3830000		.
chr5	1120000	3810000		0	1	.	0	chr5	1120000	1130000		.	chr5	3800000	3810000		.
chr5	1120000	3790000		0	1	.	0	chr5	1120000	1130000		.	chr5	3780000	3790000		.
chr5	1120000	3770000		0	1	.	0	chr5	1120000	1130000		.	chr5	3760000	3770000		.
chr5	1120000	3720000		0	1	.	0	chr5	1120000	1130000		.	chr5	3710000	3720000		.
chr5	1120000	3710000		0	1	.	0	chr5	1120000	1130000		.	chr5	3700000	3710000		.
chr5	1120000	3690000		0	1	.	0	chr5	1120000	1130000		.	chr5	3680000	3690000		.
chr5	1120000	3680000		0	2	.	0	chr5	1120000	1130000		.	chr5	3670000	3680000		.
chr5	1120000	3670000		0	1	.	0	chr5	1120000	1130000		.	chr5	3660000	3670000		.
chr5	1120000	3650000		0	1	.	0	chr5	1120000	1130000		.	chr5	3640000	3650000		.
chr5	1120000	3640000		0	1	.	0	chr5	1120000	1130000		.	chr5	3630000	3640000		.
chr5	1120000	3630000		0	1	.	0	chr5	1120000	1130000		.	chr5	3620000	3630000		.
chr5	1120000	3620000		0	1	.	0	chr5	1120000	1130000		.	chr5	3610000	3620000		.
chr5	1120000	3610000		0	4	.	0	chr5	1120000	1130000		.	chr5	3600000	3610000		.
chr5	1120000	3600000		0	1	.	0	chr5	1120000	1130000		.	chr5	3590000	3600000		.
chr5	1120000	3590000		0	3	.	0	chr5	1120000	1130000		.	chr5	3580000	3590000		.
chr5	1120000	3580000		0	1	.	0	chr5	1120000	1130000		.	chr5	3570000	3580000		.
chr5	1120000	3570000		0	4	.	0	chr5	1120000	1130000		.	chr5	3560000	3570000		.
chr5	1120000	3560000		0	2	.	0	chr5	1120000	1130000		.	chr5	3550000	3560000		.
chr5	1120000	3550000		0	1	.	0	chr5	1120000	1130000		.	chr5	3540000	3550000		.
chr5	1120000	3540000		0	2	.	0	chr5	1120000	1130000		.	chr5	3530000	3540000		.
chr5	1120000	3530000		0	2	.	0	chr5	1120000	1130000		.	chr5	3520000	3530000		.
chr5	1120000	3520000		0	3	.	0	chr5	1120000	1130000		.	chr5	3510000	3520000		.
chr5	1120000	3500000		0	1	.	0	chr5	1120000	1130000		.	chr5	3490000	3500000		.
chr5	1120000	3490000		0	3	.	0	chr5	1120000	1130000		.	chr5	3480000	3490000		.
chr5	1120000	3470000		0	1	.	0	chr5	1120000	1130000		.	chr5	3460000	3470000		.
chr5	1120000	3450000		0	1	.	0	chr5	1120000	1130000		.	chr5	3440000	3450000		.
chr5	1120000	3440000		0	1	.	0	chr5	1120000	1130000		.	chr5	3430000	3440000		.
chr5	1120000	3430000		0	1	.	0	chr5	1120000	1130000		.	chr5	3420000	3430000		.
chr5	1120000	3410000		0	3	.	0	chr5	1120000	1130000		.	chr5	3400000	3410000		.
chr5	1120000	3400000		0	1	.	0	chr5	1120000	1130000		.	chr5	3390000	3400000		.
chr5	1120000	3390000		0	1	.	0	chr5	1120000	1130000		.	chr5	3380000	3390000		.
chr5	1120000	3380000		0	1	.	0	chr5	1120000	1130000		.	chr5	3370000	3380000		.
chr5	1120000	3370000		0	2	.	0	chr5	1120000	1130000		.	chr5	3360000	3370000		.
chr5	1120000	3360000		0	1	.	0	chr5	1120000	1130000		.	chr5	3350000	3360000		.
chr5	1120000	3340000		0	3	.	0	chr5	1120000	1130000		.	chr5	3330000	3340000		.
chr5	1120000	3330000		0	1	.	0	chr5	1120000	1130000		.	chr5	3320000	3330000		.
chr5	1120000	3320000		0	1	.	0	chr5	1120000	1130000		.	chr5	3310000	3320000		.
chr5	1120000	3310000		0	4	.	0	chr5	1120000	1130000		.	chr5	3300000	3310000		.
chr5	1120000	3280000		0	1	.	0	chr5	1120000	1130000		.	chr5	3270000	3280000		.
chr5	1120000	3260000		0	1	.	0	chr5	1120000	1130000		.	chr5	3250000	3260000		.
chr5	1120000	3230000		0	1	.	0	chr5	1120000	1130000		.	chr5	3220000	3230000		.
chr5	1120000	3190000		0	1	.	0	chr5	1120000	1130000		.	chr5	3180000	3190000		.
chr5	1120000	3180000		0	3	.	0	chr5	1120000	1130000		.	chr5	3170000	3180000		.
chr5	1120000	3170000		0	3	.	0	chr5	1120000	1130000		.	chr5	3160000	3170000		.
chr5	1120000	3160000		0	2	.	0	chr5	1120000	1130000		.	chr5	3150000	3160000		.
chr5	1120000	3150000		0	2	.	0	chr5	1120000	1130000		.	chr5	3140000	3150000		.
chr5	1120000	3140000		0	1	.	0	chr5	1120000	1130000		.	chr5	3130000	3140000		.
chr5	1120000	3130000		0	3	.	0	chr5	1120000	1130000		.	chr5	3120000	3130000		.
chr5	1120000	3120000		0	4	.	0	chr5	1120000	1130000		.	chr5	3110000	3120000		.
chr5	1120000	3110000		0	4	.	0	chr5	1120000	1130000		.	chr5	3100000	3110000		.
chr5	1120000	3080000		0	1	.	0	chr5	1120000	1130000		.	chr5	3070000	3080000		.
chr5	1120000	3070000		0	2	.	0	chr5	1120000	1130000		.	chr5	3060000	3070000		.
chr5	1120000	3060000		0	3	.	0	chr5	1120000	1130000		.	chr5	3050000	3060000		.
chr5	1120000	3050000		0	1	.	0	chr5	1120000	1130000		.	chr5	3040000	3050000		.
chr5	1120000	3040000		0	4	.	0	chr5	1120000	1130000		.	chr5	3030000	3040000		.
chr5	1120000	3020000		0	2	.	0	chr5	1120000	1130000		.	chr5	3010000	3020000		.
chr5	1120000	3010000		0	2	.	0	chr5	1120000	1130000		.	chr5	3000000	3010000		.
chr5	1120000	2990000		0	1	.	0	chr5	1120000	1130000		.	chr5	2980000	2990000		.
chr5	1120000	2980000		0	1	.	0	chr5	1120000	1130000		.	chr5	2970000	2980000		.
chr5	1120000	2950000		0	1	.	0	chr5	1120000	1130000		.	chr5	2940000	2950000		.
chr5	1120000	2940000		0	2	.	0	chr5	1120000	1130000		.	chr5	2930000	2940000		.
chr5	1120000	2930000		0	2	.	0	chr5	1120000	1130000		.	chr5	2920000	2930000		.
chr5	1120000	2920000		0	1	.	0	chr5	1120000	1130000		.	chr5	2910000	2920000		.
chr5	1120000	2910000		0	5	.	0	chr5	1120000	1130000		.	chr5	2900000	2910000		.
chr5	1120000	2890000		0	2	.	0	chr5	1120000	1130000		.	chr5	2880000	2890000		.
chr5	1120000	2880000		0	6	.	0	chr5	1120000	1130000		.	chr5	2870000	2880000		.
chr5	1120000	2870000		0	2	.	0	chr5	1120000	1130000		.	chr5	2860000	2870000		.
chr5	1120000	2860000		0	2	.	0	chr5	1120000	1130000		.	chr5	2850000	2860000		.
chr5	1120000	2850000		0	2	.	0	chr5	1120000	1130000		.	chr5	2840000	2850000		.
chr5	1120000	2840000		0	2	.	0	chr5	1120000	1130000		.	chr5	2830000	2840000		.
chr5	1120000	2820000		0	4	.	0	chr5	1120000	1130000		.	chr5	2810000	2820000		.
chr5	1120000	2790000		0	1	.	0	chr5	1120000	1130000		.	chr5	2780000	2790000		.
chr5	1120000	2780000		0	1	.	0	chr5	1120000	1130000		.	chr5	2770000	2780000		.
chr5	1120000	2770000		0	2	.	0	chr5	1120000	1130000		.	chr5	2760000	2770000		.
chr5	1120000	2760000		0	3	.	0	chr5	1120000	1130000		.	chr5	2750000	2760000		.
chr5	1120000	2750000		0	5	.	0	chr5	1120000	1130000		.	chr5	2740000	2750000		.
chr5	1120000	2740000		0	3	.	0	chr5	1120000	1130000		.	chr5	2730000	2740000		.
chr5	1120000	2730000		0	4	.	0	chr5	1120000	1130000		.	chr5	2720000	2730000		.
chr5	1120000	2720000		0	1	.	0	chr5	1120000	1130000		.	chr5	2710000	2720000		.
chr5	1120000	2710000		0	3	.	0	chr5	1120000	1130000		.	chr5	2700000	2710000		.
chr5	1120000	2700000		0	1	.	0	chr5	1120000	1130000		.	chr5	2690000	2700000		.
chr5	1120000	2690000		0	4	.	0	chr5	1120000	1130000		.	chr5	2680000	2690000		.
chr5	1120000	2670000		0	3	.	0	chr5	1120000	1130000		.	chr5	2660000	2670000		.
chr5	1120000	2660000		0	2	.	0	chr5	1120000	1130000		.	chr5	2650000	2660000		.
chr5	1120000	2650000		0	3	.	0	chr5	1120000	1130000		.	chr5	2640000	2650000		.
chr5	1120000	2640000		0	2	.	0	chr5	1120000	1130000		.	chr5	2630000	2640000		.
chr5	1120000	2630000		0	5	.	0	chr5	1120000	1130000		.	chr5	2620000	2630000		.
chr5	1120000	2600000		0	1	.	0	chr5	1120000	1130000		.	chr5	2590000	2600000		.
chr5	1120000	2580000		0	2	.	0	chr5	1120000	1130000		.	chr5	2570000	2580000		.
chr5	1120000	2570000		0	1	.	0	chr5	1120000	1130000		.	chr5	2560000	2570000		.
chr5	1120000	2560000		0	2	.	0	chr5	1120000	1130000		.	chr5	2550000	2560000		.
chr5	1120000	2550000		0	2	.	0	chr5	1120000	1130000		.	chr5	2540000	2550000		.
chr5	1120000	2540000		0	1	.	0	chr5	1120000	1130000		.	chr5	2530000	2540000		.
chr5	1120000	2530000		0	3	.	0	chr5	1120000	1130000		.	chr5	2520000	2530000		.
chr5	1120000	2520000		0	7	.	0	chr5	1120000	1130000		.	chr5	2510000	2520000		.
chr5	1120000	2500000		0	5	.	0	chr5	1120000	1130000		.	chr5	2490000	2500000		.
chr5	1120000	2490000		0	1	.	0	chr5	1120000	1130000		.	chr5	2480000	2490000		.
chr5	1120000	2480000		0	4	.	0	chr5	1120000	1130000		.	chr5	2470000	2480000		.
chr5	1120000	2470000		0	4	.	0	chr5	1120000	1130000		.	chr5	2460000	2470000		.
chr5	1120000	2460000		0	2	.	0	chr5	1120000	1130000		.	chr5	2450000	2460000		.
chr5	1120000	2450000		0	1	.	0	chr5	1120000	1130000		.	chr5	2440000	2450000		.
chr5	1120000	2440000		0	1	.	0	chr5	1120000	1130000		.	chr5	2430000	2440000		.
chr5	1120000	2430000		0	1	.	0	chr5	1120000	1130000		.	chr5	2420000	2430000		.
chr5	1120000	2420000		0	4	.	0	chr5	1120000	1130000		.	chr5	2410000	2420000		.
chr5	1120000	2410000		0	1	.	0	chr5	1120000	1130000		.	chr5	2400000	2410000		.
chr5	1120000	2400000		0	1	.	0	chr5	1120000	1130000		.	chr5	2390000	2400000		.
chr5	1120000	2380000		0	4	.	0	chr5	1120000	1130000		.	chr5	2370000	2380000		.
chr5	1120000	2370000		0	1	.	0	chr5	1120000	1130000		.	chr5	2360000	2370000		.
chr5	1120000	2360000		0	1	.	0	chr5	1120000	1130000		.	chr5	2350000	2360000		.
chr5	1120000	2350000		0	3	.	0	chr5	1120000	1130000		.	chr5	2340000	2350000		.
chr5	1120000	2340000		0	8	.	0	chr5	1120000	1130000		.	chr5	2330000	2340000		.
chr5	1120000	2330000		0	2	.	0	chr5	1120000	1130000		.	chr5	2320000	2330000		.
chr5	1120000	2320000		0	1	.	0	chr5	1120000	1130000		.	chr5	2310000	2320000		.
chr5	1120000	2310000		0	3	.	0	chr5	1120000	1130000		.	chr5	2300000	2310000		.
chr5	1120000	2300000		0	7	.	0	chr5	1120000	1130000		.	chr5	2290000	2300000		.
chr5	1120000	2290000		0	5	.	0	chr5	1120000	1130000		.	chr5	2280000	2290000		.
chr5	1120000	2280000		0	2	.	0	chr5	1120000	1130000		.	chr5	2270000	2280000		.
chr5	1120000	2260000		0	3	.	0	chr5	1120000	1130000		.	chr5	2250000	2260000		.
chr5	1120000	2250000		0	5	.	0	chr5	1120000	1130000		.	chr5	2240000	2250000		.
chr5	1120000	2230000		0	3	.	0	chr5	1120000	1130000		.	chr5	2220000	2230000		.
chr5	1120000	2220000		0	4	.	0	chr5	1120000	1130000		.	chr5	2210000	2220000		.
chr5	1120000	2210000		0	2	.	0	chr5	1120000	1130000		.	chr5	2200000	2210000		.
chr5	1120000	2200000		0	1	.	0	chr5	1120000	1130000		.	chr5	2190000	2200000		.
chr5	1120000	2190000		0	2	.	0	chr5	1120000	1130000		.	chr5	2180000	2190000		.
chr5	1120000	2180000		0	3	.	0	chr5	1120000	1130000		.	chr5	2170000	2180000		.
chr5	1120000	2170000		0	5	.	0	chr5	1120000	1130000		.	chr5	2160000	2170000		.
chr5	1120000	2160000		0	4	.	0	chr5	1120000	1130000		.	chr5	2150000	2160000		.
chr5	1120000	2150000		0	6	.	0	chr5	1120000	1130000		.	chr5	2140000	2150000		.
chr5	1120000	2140000		0	9	.	0	chr5	1120000	1130000		.	chr5	2130000	2140000		.
chr5	1120000	2130000		0	2	.	0	chr5	1120000	1130000		.	chr5	2120000	2130000		.
chr5	1120000	2120000		0	1	.	0	chr5	1120000	1130000		.	chr5	2110000	2120000		.
chr5	1120000	2110000		0	2	.	0	chr5	1120000	1130000		.	chr5	2100000	2110000		.
chr5	1120000	2100000		0	6	.	0	chr5	1120000	1130000		.	chr5	2090000	2100000		.
chr5	1120000	2090000		0	1	.	0	chr5	1120000	1130000		.	chr5	2080000	2090000		.
chr5	1120000	2080000		0	1	.	0	chr5	1120000	1130000		.	chr5	2070000	2080000		.
chr5	1120000	2070000		0	5	.	0	chr5	1120000	1130000		.	chr5	2060000	2070000		.
chr5	1120000	2060000		0	5	.	0	chr5	1120000	1130000		.	chr5	2050000	2060000		.
chr5	1120000	2050000		0	9	.	0	chr5	1120000	1130000		.	chr5	2040000	2050000		.
chr5	1120000	2040000		0	10	.	0	chr5	1120000	1130000		.	chr5	2030000	2040000		.
chr5	1120000	2030000		0	2	.	0	chr5	1120000	1130000		.	chr5	2020000	2030000		.
chr5	1120000	2020000		0	4	.	0	chr5	1120000	1130000		.	chr5	2010000	2020000		.
chr5	1120000	2010000		0	7	.	0	chr5	1120000	1130000		.	chr5	2000000	2010000		.
chr5	1120000	2000000		0	8	.	0	chr5	1120000	1130000		.	chr5	1990000	2000000		.
chr5	1120000	1990000		0	6	.	0	chr5	1120000	1130000		.	chr5	1980000	1990000		.
chr5	1120000	1980000		0	9	.	0	chr5	1120000	1130000		.	chr5	1970000	1980000		.
chr5	1120000	1970000		0	7	.	0	chr5	1120000	1130000		.	chr5	1960000	1970000		.
chr5	1120000	1960000		0	4	.	0	chr5	1120000	1130000		.	chr5	1950000	1960000		.
chr5	1120000	1950000		0	5	.	0	chr5	1120000	1130000		.	chr5	1940000	1950000		.
chr5	1120000	1940000		0	9	.	0	chr5	1120000	1130000		.	chr5	1930000	1940000		.
chr5	1120000	1930000		0	12	.	0	chr5	1120000	1130000		.	chr5	1920000	1930000		.
chr5	1120000	1920000		0	9	.	0	chr5	1120000	1130000		.	chr5	1910000	1920000		.
chr5	1120000	1910000		0	9	.	0	chr5	1120000	1130000		.	chr5	1900000	1910000		.
chr5	1120000	1900000		0	5	.	0	chr5	1120000	1130000		.	chr5	1890000	1900000		.
chr5	1120000	1890000		0	7	.	0	chr5	1120000	1130000		.	chr5	1880000	1890000		.
chr5	1120000	1880000		0	4	.	0	chr5	1120000	1130000		.	chr5	1870000	1880000		.
chr5	1120000	1870000		0	17	.	0	chr5	1120000	1130000		.	chr5	1860000	1870000		.
chr5	1120000	1860000		0	12	.	0	chr5	1120000	1130000		.	chr5	1850000	1860000		.
chr5	1120000	1850000		0	14	.	0	chr5	1120000	1130000		.	chr5	1840000	1850000		.
chr5	1120000	1840000		0	13	.	0	chr5	1120000	1130000		.	chr5	1830000	1840000		.
chr5	1120000	1830000		0	8	.	0	chr5	1120000	1130000		.	chr5	1820000	1830000		.
chr5	1120000	1820000		0	12	.	0	chr5	1120000	1130000		.	chr5	1810000	1820000		.
chr5	1120000	1810000		0	16	.	0	chr5	1120000	1130000		.	chr5	1800000	1810000		.
chr5	1120000	1800000		0	12	.	0	chr5	1120000	1130000		.	chr5	1790000	1800000		.
chr5	1120000	1790000		0	11	.	0	chr5	1120000	1130000		.	chr5	1780000	1790000		.
chr5	1120000	1780000		0	11	.	0	chr5	1120000	1130000		.	chr5	1770000	1780000		.
chr5	1120000	1770000		0	8	.	0	chr5	1120000	1130000		.	chr5	1760000	1770000		.
chr5	1120000	1760000		0	10	.	0	chr5	1120000	1130000		.	chr5	1750000	1760000		.
chr5	1120000	1750000		0	10	.	0	chr5	1120000	1130000		.	chr5	1740000	1750000		.
chr5	1120000	1740000		0	14	.	0	chr5	1120000	1130000		.	chr5	1730000	1740000		.
chr5	1120000	1730000		0	19	.	0	chr5	1120000	1130000		.	chr5	1720000	1730000		.
chr5	1120000	1720000		0	3	.	0	chr5	1120000	1130000		.	chr5	1710000	1720000		.
chr5	1120000	1710000		0	12	.	0	chr5	1120000	1130000		.	chr5	1700000	1710000		.
chr5	1120000	1700000		0	17	.	0	chr5	1120000	1130000		.	chr5	1690000	1700000		.
chr5	1120000	1690000		0	5	.	0	chr5	1120000	1130000		.	chr5	1680000	1690000		.
chr5	1120000	1680000		0	7	.	0	chr5	1120000	1130000		.	chr5	1670000	1680000		.
chr5	1120000	1670000		0	19	.	0	chr5	1120000	1130000		.	chr5	1660000	1670000		.
chr5	1120000	1660000		0	35	.	0	chr5	1120000	1130000		.	chr5	1650000	1660000		.
chr5	1120000	1650000		0	25	.	0	chr5	1120000	1130000		.	chr5	1640000	1650000		.
chr5	1120000	1640000		0	29	.	0	chr5	1120000	1130000		.	chr5	1630000	1640000		.
chr5	1120000	1630000		0	32	.	0	chr5	1120000	1130000		.	chr5	1620000	1630000		.
chr5	1120000	1620000		0	20	.	0	chr5	1120000	1130000		.	chr5	1610000	1620000		.
chr5	1120000	1610000		0	31	.	0	chr5	1120000	1130000		.	chr5	1600000	1610000		.
chr5	1120000	1600000		0	15	.	0	chr5	1120000	1130000		.	chr5	1590000	1600000		.
chr5	1120000	1590000		0	12	.	0	chr5	1120000	1130000		.	chr5	1580000	1590000		.
chr5	1120000	1580000		0	17	.	0	chr5	1120000	1130000		.	chr5	1570000	1580000		.
chr5	1120000	1570000		0	28	.	0	chr5	1120000	1130000		.	chr5	1560000	1570000		.
chr5	1120000	1560000		0	36	.	0	chr5	1120000	1130000		.	chr5	1550000	1560000		.
chr5	1120000	1550000		0	44	.	0	chr5	1120000	1130000		.	chr5	1540000	1550000		.
chr5	1120000	1540000		0	17	.	0	chr5	1120000	1130000		.	chr5	1530000	1540000		.
chr5	1120000	1530000		0	44	.	0	chr5	1120000	1130000		.	chr5	1520000	1530000		.
chr5	1120000	1520000		0	37	.	0	chr5	1120000	1130000		.	chr5	1510000	1520000		.
chr5	1120000	1510000		0	34	.	0	chr5	1120000	1130000		.	chr5	1500000	1510000		.
chr5	1120000	1500000		0	47	.	0	chr5	1120000	1130000		.	chr5	1490000	1500000		.
chr5	1120000	1490000		0	46	.	0	chr5	1120000	1130000		.	chr5	1480000	1490000		.
chr5	1120000	1480000		0	57	.	0	chr5	1120000	1130000		.	chr5	1470000	1480000		.
chr5	1120000	1470000		0	71	.	0	chr5	1120000	1130000		.	chr5	1460000	1470000		.
chr5	1120000	1460000		0	23	.	0	chr5	1120000	1130000		.	chr5	1450000	1460000		.
chr5	1120000	1450000		0	53	.	0	chr5	1120000	1130000		.	chr5	1440000	1450000		.
chr5	1120000	1440000		0	41	.	0	chr5	1120000	1130000		.	chr5	1430000	1440000		.
chr5	1120000	1430000		0	24	.	0	chr5	1120000	1130000		.	chr5	1420000	1430000		.
chr5	1120000	1420000		0	45	.	0	chr5	1120000	1130000		.	chr5	1410000	1420000		.
chr5	1120000	1410000		0	67	.	0	chr5	1120000	1130000		.	chr5	1400000	1410000		.
chr5	1120000	1400000		0	48	.	0	chr5	1120000	1130000		.	chr5	1390000	1400000		.
chr5	1120000	1390000		0	44	.	0	chr5	1120000	1130000		.	chr5	1380000	1390000		.
chr5	1120000	1380000		0	30	.	0	chr5	1120000	1130000		.	chr5	1370000	1380000		.
chr5	1120000	1370000		0	44	.	0	chr5	1120000	1130000		.	chr5	1360000	1370000		.
chr5	1120000	1360000		0	25	.	0	chr5	1120000	1130000		.	chr5	1350000	1360000		.
chr5	1120000	1350000		0	38	.	0	chr5	1120000	1130000		.	chr5	1340000	1350000		.
chr5	1120000	1340000		0	70	.	0	chr5	1120000	1130000		.	chr5	1330000	1340000		.
chr5	1120000	1330000		0	40	.	0	chr5	1120000	1130000		.	chr5	1320000	1330000		.
chr5	1120000	1320000		0	75	.	0	chr5	1120000	1130000		.	chr5	1310000	1320000		.
chr5	1120000	1310000		0	42	.	0	chr5	1120000	1130000		.	chr5	1300000	1310000		.
chr5	1120000	1300000		0	50	.	0	chr5	1120000	1130000		.	chr5	1290000	1300000		.
chr5	1120000	1290000		0	29	.	0	chr5	1120000	1130000		.	chr5	1280000	1290000		.
chr5	1120000	1280000		0	56	.	0	chr5	1120000	1130000		.	chr5	1270000	1280000		.
chr5	1120000	1270000		0	74	.	0	chr5	1120000	1130000		.	chr5	1260000	1270000		.
chr5	1120000	1260000		0	78	.	0	chr5	1120000	1130000		.	chr5	1250000	1260000		.
chr5	1120000	1250000		0	107	.	0	chr5	1120000	1130000		.	chr5	1240000	1250000		.
chr5	1120000	1240000		0	103	.	0	chr5	1120000	1130000		.	chr5	1230000	1240000		.
chr5	1120000	1230000		0	115	.	0	chr5	1120000	1130000		.	chr5	1220000	1230000		.
chr5	1120000	1220000		0	88	.	0	chr5	1120000	1130000		.	chr5	1210000	1220000		.
chr5	1120000	1210000		0	122	.	0	chr5	1120000	1130000		.	chr5	1200000	1210000		.
chr5	1120000	1200000		0	113	.	0	chr5	1120000	1130000		.	chr5	1190000	1200000		.
chr5	1120000	1190000		0	108	.	0	chr5	1120000	1130000		.	chr5	1180000	1190000		.
chr5	1120000	1180000		0	197	.	0	chr5	1120000	1130000		.	chr5	1170000	1180000		.
chr5	1120000	1170000		0	225	.	0	chr5	1120000	1130000		.	chr5	1160000	1170000		.
chr5	1120000	1160000		0	290	.	0	chr5	1120000	1130000		.	chr5	1150000	1160000		.
chr5	1120000	1150000		0	359	.	0	chr5	1120000	1130000		.	chr5	1140000	1150000		.
chr5	1120000	1140000		0	645	.	0	chr5	1120000	1130000		.	chr5	1130000	1140000		.
chr5	1120000	1130000		0	1609	.	0	chr5	1120000	1130000		.	chr5	1120000	1130000		.
chr5	1130000	10970000		0	1	.	0	chr5	1130000	1140000		.	chr5	10960000	10970000		.
chr5	1130000	10920000		0	1	.	0	chr5	1130000	1140000		.	chr5	10910000	10920000		.
chr5	1130000	10870000		0	1	.	0	chr5	1130000	1140000		.	chr5	10860000	10870000		.
chr5	1130000	10820000		0	2	.	0	chr5	1130000	1140000		.	chr5	10810000	10820000		.
chr5	1130000	10810000		0	1	.	0	chr5	1130000	1140000		.	chr5	10800000	10810000		.
chr5	1130000	10710000		0	3	.	0	chr5	1130000	1140000		.	chr5	10700000	10710000		.
chr5	1130000	10700000		0	1	.	0	chr5	1130000	1140000		.	chr5	10690000	10700000		.
chr5	1130000	10690000		0	2	.	0	chr5	1130000	1140000		.	chr5	10680000	10690000		.
chr5	1130000	10670000		0	1	.	0	chr5	1130000	1140000		.	chr5	10660000	10670000		.
chr5	1130000	10660000		0	1	.	0	chr5	1130000	1140000		.	chr5	10650000	10660000		.
chr5	1130000	10650000		0	1	.	0	chr5	1130000	1140000		.	chr5	10640000	10650000		.
chr5	1130000	10640000		0	1	.	0	chr5	1130000	1140000		.	chr5	10630000	10640000		.
chr5	1130000	10620000		0	1	.	0	chr5	1130000	1140000		.	chr5	10610000	10620000		.
chr5	1130000	10610000		0	1	.	0	chr5	1130000	1140000		.	chr5	10600000	10610000		.
chr5	1130000	10590000		0	1	.	0	chr5	1130000	1140000		.	chr5	10580000	10590000		.
chr5	1130000	10580000		0	1	.	0	chr5	1130000	1140000		.	chr5	10570000	10580000		.
chr5	1130000	10560000		0	2	.	0	chr5	1130000	1140000		.	chr5	10550000	10560000		.
chr5	1130000	10550000		0	2	.	0	chr5	1130000	1140000		.	chr5	10540000	10550000		.
chr5	1130000	10510000		0	2	.	0	chr5	1130000	1140000		.	chr5	10500000	10510000		.
chr5	1130000	10490000		0	2	.	0	chr5	1130000	1140000		.	chr5	10480000	10490000		.
chr5	1130000	10480000		0	1	.	0	chr5	1130000	1140000		.	chr5	10470000	10480000		.
chr5	1130000	10470000		0	1	.	0	chr5	1130000	1140000		.	chr5	10460000	10470000		.
chr5	1130000	10460000		0	1	.	0	chr5	1130000	1140000		.	chr5	10450000	10460000		.
chr5	1130000	10410000		0	1	.	0	chr5	1130000	1140000		.	chr5	10400000	10410000		.
chr5	1130000	10400000		0	1	.	0	chr5	1130000	1140000		.	chr5	10390000	10400000		.
chr5	1130000	10310000		0	1	.	0	chr5	1130000	1140000		.	chr5	10300000	10310000		.
chr5	1130000	10280000		0	1	.	0	chr5	1130000	1140000		.	chr5	10270000	10280000		.
chr5	1130000	10270000		0	1	.	0	chr5	1130000	1140000		.	chr5	10260000	10270000		.
chr5	1130000	10250000		0	1	.	0	chr5	1130000	1140000		.	chr5	10240000	10250000		.
chr5	1130000	10220000		0	3	.	0	chr5	1130000	1140000		.	chr5	10210000	10220000		.
chr5	1130000	10200000		0	1	.	0	chr5	1130000	1140000		.	chr5	10190000	10200000		.
chr5	1130000	10160000		0	1	.	0	chr5	1130000	1140000		.	chr5	10150000	10160000		.
chr5	1130000	10150000		0	1	.	0	chr5	1130000	1140000		.	chr5	10140000	10150000		.
chr5	1130000	10140000		0	1	.	0	chr5	1130000	1140000		.	chr5	10130000	10140000		.
chr5	1130000	10130000		0	2	.	0	chr5	1130000	1140000		.	chr5	10120000	10130000		.
chr5	1130000	10070000		0	1	.	0	chr5	1130000	1140000		.	chr5	10060000	10070000		.
chr5	1130000	9970000		0	1	.	0	chr5	1130000	1140000		.	chr5	9960000	9970000		.
chr5	1130000	9850000		0	1	.	0	chr5	1130000	1140000		.	chr5	9840000	9850000		.
chr5	1130000	9800000		0	1	.	0	chr5	1130000	1140000		.	chr5	9790000	9800000		.
chr5	1130000	9790000		0	1	.	0	chr5	1130000	1140000		.	chr5	9780000	9790000		.
chr5	1130000	9710000		0	2	.	0	chr5	1130000	1140000		.	chr5	9700000	9710000		.
chr5	1130000	9550000		0	1	.	0	chr5	1130000	1140000		.	chr5	9540000	9550000		.
chr5	1130000	9540000		0	1	.	0	chr5	1130000	1140000		.	chr5	9530000	9540000		.
chr5	1130000	9530000		0	2	.	0	chr5	1130000	1140000		.	chr5	9520000	9530000		.
chr5	1130000	9470000		0	1	.	0	chr5	1130000	1140000		.	chr5	9460000	9470000		.
chr5	1130000	9440000		0	1	.	0	chr5	1130000	1140000		.	chr5	9430000	9440000		.
chr5	1130000	9430000		0	1	.	0	chr5	1130000	1140000		.	chr5	9420000	9430000		.
chr5	1130000	9420000		0	1	.	0	chr5	1130000	1140000		.	chr5	9410000	9420000		.
chr5	1130000	9400000		0	1	.	0	chr5	1130000	1140000		.	chr5	9390000	9400000		.
chr5	1130000	9110000		0	2	.	0	chr5	1130000	1140000		.	chr5	9100000	9110000		.
chr5	1130000	9030000		0	1	.	0	chr5	1130000	1140000		.	chr5	9020000	9030000		.
chr5	1130000	9020000		0	1	.	0	chr5	1130000	1140000		.	chr5	9010000	9020000		.
chr5	1130000	8980000		0	1	.	0	chr5	1130000	1140000		.	chr5	8970000	8980000		.
chr5	1130000	8930000		0	1	.	0	chr5	1130000	1140000		.	chr5	8920000	8930000		.
chr5	1130000	8900000		0	1	.	0	chr5	1130000	1140000		.	chr5	8890000	8900000		.
chr5	1130000	8870000		0	1	.	0	chr5	1130000	1140000		.	chr5	8860000	8870000		.
chr5	1130000	8820000		0	1	.	0	chr5	1130000	1140000		.	chr5	8810000	8820000		.
chr5	1130000	8800000		0	2	.	0	chr5	1130000	1140000		.	chr5	8790000	8800000		.
chr5	1130000	8730000		0	1	.	0	chr5	1130000	1140000		.	chr5	8720000	8730000		.
chr5	1130000	8680000		0	1	.	0	chr5	1130000	1140000		.	chr5	8670000	8680000		.
chr5	1130000	8650000		0	1	.	0	chr5	1130000	1140000		.	chr5	8640000	8650000		.
chr5	1130000	8580000		0	2	.	0	chr5	1130000	1140000		.	chr5	8570000	8580000		.
chr5	1130000	8570000		0	1	.	0	chr5	1130000	1140000		.	chr5	8560000	8570000		.
chr5	1130000	8520000		0	1	.	0	chr5	1130000	1140000		.	chr5	8510000	8520000		.
chr5	1130000	8500000		0	1	.	0	chr5	1130000	1140000		.	chr5	8490000	8500000		.
chr5	1130000	8470000		0	1	.	0	chr5	1130000	1140000		.	chr5	8460000	8470000		.
chr5	1130000	8440000		0	1	.	0	chr5	1130000	1140000		.	chr5	8430000	8440000		.
chr5	1130000	8390000		0	1	.	0	chr5	1130000	1140000		.	chr5	8380000	8390000		.
chr5	1130000	8240000		0	1	.	0	chr5	1130000	1140000		.	chr5	8230000	8240000		.
chr5	1130000	8220000		0	1	.	0	chr5	1130000	1140000		.	chr5	8210000	8220000		.
chr5	1130000	8200000		0	1	.	0	chr5	1130000	1140000		.	chr5	8190000	8200000		.
chr5	1130000	8190000		0	1	.	0	chr5	1130000	1140000		.	chr5	8180000	8190000		.
chr5	1130000	8140000		0	1	.	0	chr5	1130000	1140000		.	chr5	8130000	8140000		.
chr5	1130000	8080000		0	1	.	0	chr5	1130000	1140000		.	chr5	8070000	8080000		.
chr5	1130000	8050000		0	2	.	0	chr5	1130000	1140000		.	chr5	8040000	8050000		.
chr5	1130000	7990000		0	1	.	0	chr5	1130000	1140000		.	chr5	7980000	7990000		.
chr5	1130000	7980000		0	1	.	0	chr5	1130000	1140000		.	chr5	7970000	7980000		.
chr5	1130000	7920000		0	1	.	0	chr5	1130000	1140000		.	chr5	7910000	7920000		.
chr5	1130000	7880000		0	1	.	0	chr5	1130000	1140000		.	chr5	7870000	7880000		.
chr5	1130000	7840000		0	1	.	0	chr5	1130000	1140000		.	chr5	7830000	7840000		.
chr5	1130000	7820000		0	1	.	0	chr5	1130000	1140000		.	chr5	7810000	7820000		.
chr5	1130000	7810000		0	1	.	0	chr5	1130000	1140000		.	chr5	7800000	7810000		.
chr5	1130000	7800000		0	1	.	0	chr5	1130000	1140000		.	chr5	7790000	7800000		.
chr5	1130000	7770000		0	1	.	0	chr5	1130000	1140000		.	chr5	7760000	7770000		.
chr5	1130000	7740000		0	2	.	0	chr5	1130000	1140000		.	chr5	7730000	7740000		.
chr5	1130000	7730000		0	1	.	0	chr5	1130000	1140000		.	chr5	7720000	7730000		.
chr5	1130000	7710000		0	1	.	0	chr5	1130000	1140000		.	chr5	7700000	7710000		.
chr5	1130000	7690000		0	1	.	0	chr5	1130000	1140000		.	chr5	7680000	7690000		.
chr5	1130000	7680000		0	2	.	0	chr5	1130000	1140000		.	chr5	7670000	7680000		.
chr5	1130000	7650000		0	1	.	0	chr5	1130000	1140000		.	chr5	7640000	7650000		.
chr5	1130000	7620000		0	2	.	0	chr5	1130000	1140000		.	chr5	7610000	7620000		.
chr5	1130000	7590000		0	1	.	0	chr5	1130000	1140000		.	chr5	7580000	7590000		.
chr5	1130000	7570000		0	2	.	0	chr5	1130000	1140000		.	chr5	7560000	7570000		.
chr5	1130000	7550000		0	1	.	0	chr5	1130000	1140000		.	chr5	7540000	7550000		.
chr5	1130000	7530000		0	2	.	0	chr5	1130000	1140000		.	chr5	7520000	7530000		.
chr5	1130000	7490000		0	1	.	0	chr5	1130000	1140000		.	chr5	7480000	7490000		.
chr5	1130000	7470000		0	1	.	0	chr5	1130000	1140000		.	chr5	7460000	7470000		.
chr5	1130000	7430000		0	2	.	0	chr5	1130000	1140000		.	chr5	7420000	7430000		.
chr5	1130000	7410000		0	2	.	0	chr5	1130000	1140000		.	chr5	7400000	7410000		.
chr5	1130000	7400000		0	1	.	0	chr5	1130000	1140000		.	chr5	7390000	7400000		.
chr5	1130000	7360000		0	1	.	0	chr5	1130000	1140000		.	chr5	7350000	7360000		.
chr5	1130000	7340000		0	2	.	0	chr5	1130000	1140000		.	chr5	7330000	7340000		.
chr5	1130000	7310000		0	1	.	0	chr5	1130000	1140000		.	chr5	7300000	7310000		.
chr5	1130000	7280000		0	2	.	0	chr5	1130000	1140000		.	chr5	7270000	7280000		.
chr5	1130000	7260000		0	1	.	0	chr5	1130000	1140000		.	chr5	7250000	7260000		.
chr5	1130000	7250000		0	2	.	0	chr5	1130000	1140000		.	chr5	7240000	7250000		.
chr5	1130000	7210000		0	1	.	0	chr5	1130000	1140000		.	chr5	7200000	7210000		.
chr5	1130000	7160000		0	1	.	0	chr5	1130000	1140000		.	chr5	7150000	7160000		.
chr5	1130000	7140000		0	2	.	0	chr5	1130000	1140000		.	chr5	7130000	7140000		.
chr5	1130000	7130000		0	2	.	0	chr5	1130000	1140000		.	chr5	7120000	7130000		.
chr5	1130000	7090000		0	1	.	0	chr5	1130000	1140000		.	chr5	7080000	7090000		.
chr5	1130000	7080000		0	1	.	0	chr5	1130000	1140000		.	chr5	7070000	7080000		.
chr5	1130000	7020000		0	1	.	0	chr5	1130000	1140000		.	chr5	7010000	7020000		.
chr5	1130000	6990000		0	1	.	0	chr5	1130000	1140000		.	chr5	6980000	6990000		.
chr5	1130000	6960000		0	1	.	0	chr5	1130000	1140000		.	chr5	6950000	6960000		.
chr5	1130000	6930000		0	1	.	0	chr5	1130000	1140000		.	chr5	6920000	6930000		.
chr5	1130000	6830000		0	1	.	0	chr5	1130000	1140000		.	chr5	6820000	6830000		.
chr5	1130000	6800000		0	1	.	0	chr5	1130000	1140000		.	chr5	6790000	6800000		.
chr5	1130000	6770000		0	2	.	0	chr5	1130000	1140000		.	chr5	6760000	6770000		.
chr5	1130000	6760000		0	2	.	0	chr5	1130000	1140000		.	chr5	6750000	6760000		.
chr5	1130000	6730000		0	3	.	0	chr5	1130000	1140000		.	chr5	6720000	6730000		.
chr5	1130000	6720000		0	1	.	0	chr5	1130000	1140000		.	chr5	6710000	6720000		.
chr5	1130000	6700000		0	1	.	0	chr5	1130000	1140000		.	chr5	6690000	6700000		.
chr5	1130000	6660000		0	2	.	0	chr5	1130000	1140000		.	chr5	6650000	6660000		.
chr5	1130000	6610000		0	1	.	0	chr5	1130000	1140000		.	chr5	6600000	6610000		.
chr5	1130000	6590000		0	1	.	0	chr5	1130000	1140000		.	chr5	6580000	6590000		.
chr5	1130000	6570000		0	1	.	0	chr5	1130000	1140000		.	chr5	6560000	6570000		.
chr5	1130000	6550000		0	1	.	0	chr5	1130000	1140000		.	chr5	6540000	6550000		.
chr5	1130000	6530000		0	1	.	0	chr5	1130000	1140000		.	chr5	6520000	6530000		.
chr5	1130000	6520000		0	1	.	0	chr5	1130000	1140000		.	chr5	6510000	6520000		.
chr5	1130000	6510000		0	1	.	0	chr5	1130000	1140000		.	chr5	6500000	6510000		.
chr5	1130000	6490000		0	2	.	0	chr5	1130000	1140000		.	chr5	6480000	6490000		.
chr5	1130000	6480000		0	2	.	0	chr5	1130000	1140000		.	chr5	6470000	6480000		.
chr5	1130000	6470000		0	1	.	0	chr5	1130000	1140000		.	chr5	6460000	6470000		.
chr5	1130000	6460000		0	1	.	0	chr5	1130000	1140000		.	chr5	6450000	6460000		.
chr5	1130000	6430000		0	1	.	0	chr5	1130000	1140000		.	chr5	6420000	6430000		.
chr5	1130000	6420000		0	1	.	0	chr5	1130000	1140000		.	chr5	6410000	6420000		.
chr5	1130000	6410000		0	2	.	0	chr5	1130000	1140000		.	chr5	6400000	6410000		.
chr5	1130000	6390000		0	1	.	0	chr5	1130000	1140000		.	chr5	6380000	6390000		.
chr5	1130000	6350000		0	1	.	0	chr5	1130000	1140000		.	chr5	6340000	6350000		.
chr5	1130000	6330000		0	1	.	0	chr5	1130000	1140000		.	chr5	6320000	6330000		.
chr5	1130000	6320000		0	1	.	0	chr5	1130000	1140000		.	chr5	6310000	6320000		.
chr5	1130000	6260000		0	2	.	0	chr5	1130000	1140000		.	chr5	6250000	6260000		.
chr5	1130000	6250000		0	1	.	0	chr5	1130000	1140000		.	chr5	6240000	6250000		.
chr5	1130000	6190000		0	2	.	0	chr5	1130000	1140000		.	chr5	6180000	6190000		.
chr5	1130000	6180000		0	1	.	0	chr5	1130000	1140000		.	chr5	6170000	6180000		.
chr5	1130000	6170000		0	2	.	0	chr5	1130000	1140000		.	chr5	6160000	6170000		.
chr5	1130000	6130000		0	1	.	0	chr5	1130000	1140000		.	chr5	6120000	6130000		.
chr5	1130000	6090000		0	1	.	0	chr5	1130000	1140000		.	chr5	6080000	6090000		.
chr5	1130000	6070000		0	1	.	0	chr5	1130000	1140000		.	chr5	6060000	6070000		.
chr5	1130000	5970000		0	2	.	0	chr5	1130000	1140000		.	chr5	5960000	5970000		.
chr5	1130000	5960000		0	2	.	0	chr5	1130000	1140000		.	chr5	5950000	5960000		.
chr5	1130000	5890000		0	1	.	0	chr5	1130000	1140000		.	chr5	5880000	5890000		.
chr5	1130000	5870000		0	1	.	0	chr5	1130000	1140000		.	chr5	5860000	5870000		.
chr5	1130000	5850000		0	1	.	0	chr5	1130000	1140000		.	chr5	5840000	5850000		.
chr5	1130000	5800000		0	1	.	0	chr5	1130000	1140000		.	chr5	5790000	5800000		.
chr5	1130000	5780000		0	2	.	0	chr5	1130000	1140000		.	chr5	5770000	5780000		.
chr5	1130000	5740000		0	1	.	0	chr5	1130000	1140000		.	chr5	5730000	5740000		.
chr5	1130000	5730000		0	1	.	0	chr5	1130000	1140000		.	chr5	5720000	5730000		.
chr5	1130000	5720000		0	1	.	0	chr5	1130000	1140000		.	chr5	5710000	5720000		.
chr5	1130000	5710000		0	1	.	0	chr5	1130000	1140000		.	chr5	5700000	5710000		.
chr5	1130000	5660000		0	1	.	0	chr5	1130000	1140000		.	chr5	5650000	5660000		.
chr5	1130000	5630000		0	1	.	0	chr5	1130000	1140000		.	chr5	5620000	5630000		.
chr5	1130000	5600000		0	1	.	0	chr5	1130000	1140000		.	chr5	5590000	5600000		.
chr5	1130000	5570000		0	1	.	0	chr5	1130000	1140000		.	chr5	5560000	5570000		.
chr5	1130000	5550000		0	1	.	0	chr5	1130000	1140000		.	chr5	5540000	5550000		.
chr5	1130000	5530000		0	1	.	0	chr5	1130000	1140000		.	chr5	5520000	5530000		.
chr5	1130000	5500000		0	1	.	0	chr5	1130000	1140000		.	chr5	5490000	5500000		.
[truncated: 63,536 more rows]

## Sheet: HiC_Control Seqs
Supplementary Table 10. LG4 Control Sequences Hi-C interactions. List of chromosomal interactions between LG4 size matched control sequences and other genomic locations. Interaction data was obtained from UCSC Genome Browser using Hi-C and Micro-C track. Columns are as follow: Chrom=Chromosome (or contig, scaffold, etc.). For interchromosomal, use 2 records; chromStart=Start position of lower reg…
#chrom	chromStart	chromEnd	name	score	value	exp	color	sourceChrom	sourceStart	sourceEnd	sourceName	sourceStrand	targetChrom	targetStart	targetEnd	targetName	targetStrand
# Filtering on 0 columns
chr22	12531000	12533000		0	1	.	0	chr22	12531000	12532000		.	chr22	12532000	12533000		.
chrY	14218000	14219000		0	18	.	0	chrY	14218000	14219000		.	chrY	14218000	14219000		.
chr13	17517000	17518000		0	2	.	0	chr13	17517000	17518000		.	chr13	17517000	17518000		.
chrX	95522000	95524000		0	2	.	0	chrX	95522000	95523000		.	chrX	95523000	95524000		.
chrX	95523000	95524000		0	36	.	0	chrX	95523000	95524000		.	chrX	95523000	95524000		.
chr4	98019000	98022000		0	1	.	0	chr4	98019000	98020000		.	chr4	98021000	98022000		.
chr4	98019000	98020000		0	1	.	0	chr4	98019000	98020000		.	chr4	98019000	98020000		.
chr4	98020000	98021000		0	11	.	0	chr4	98020000	98021000		.	chr4	98020000	98021000		.
chr4	98022000	98024000		0	1	.	0	chr4	98022000	98023000		.	chr4	98023000	98024000		.
chr4	98023000	98024000		0	21	.	0	chr4	98023000	98024000		.	chr4	98023000	98024000		.
chrX	117413000	117416000		0	1	.	0	chrX	117413000	117414000		.	chrX	117415000	117416000		.
chrX	117413000	117415000		0	1	.	0	chrX	117413000	117414000		.	chrX	117414000	117415000		.
chrX	117413000	117414000		0	42	.	0	chrX	117413000	117414000		.	chrX	117413000	117414000		.
chrX	117414000	117418000		0	1	.	0	chrX	117414000	117415000		.	chrX	117417000	117418000		.
chrX	117414000	117417000		0	2	.	0	chrX	117414000	117415000		.	chrX	117416000	117417000		.
chrX	117415000	117417000		0	1	.	0	chrX	117415000	117416000		.	chrX	117416000	117417000		.
chrX	117415000	117416000		0	37	.	0	chrX	117415000	117416000		.	chrX	117415000	117416000		.
chrX	117416000	117418000		0	1	.	0	chrX	117416000	117417000		.	chrX	117417000	117418000		.
chrX	117416000	117417000		0	11	.	0	chrX	117416000	117417000		.	chrX	117416000	117417000		.
chr3	105831000	105836000		0	5	.	0	chr3	105831000	105832000		.	chr3	105835000	105836000		.
chr3	105831000	105835000		0	3	.	0	chr3	105831000	105832000		.	chr3	105834000	105835000		.
chr3	105831000	105834000		0	3	.	0	chr3	105831000	105832000		.	chr3	105833000	105834000		.
chr3	105831000	105833000		0	7	.	0	chr3	105831000	105832000		.	chr3	105832000	105833000		.
chr3	105831000	105832000		0	87	.	0	chr3	105831000	105832000		.	chr3	105831000	105832000		.
chr3	105832000	105836000		0	2	.	0	chr3	105832000	105833000		.	chr3	105835000	105836000		.
chr3	105832000	105835000		0	5	.	0	chr3	105832000	105833000		.	chr3	105834000	105835000		.
chr3	105832000	105834000		0	14	.	0	chr3	105832000	105833000		.	chr3	105833000	105834000		.
chr3	105832000	105833000		0	86	.	0	chr3	105832000	105833000		.	chr3	105832000	105833000		.
chr3	105833000	105836000		0	1	.	0	chr3	105833000	105834000		.	chr3	105835000	105836000		.
chr3	105833000	105835000		0	4	.	0	chr3	105833000	105834000		.	chr3	105834000	105835000		.
chr3	105833000	105834000		0	34	.	0	chr3	105833000	105834000		.	chr3	105833000	105834000		.
chr3	105834000	105836000		0	7	.	0	chr3	105834000	105835000		.	chr3	105835000	105836000		.
chr3	105834000	105835000		0	29	.	0	chr3	105834000	105835000		.	chr3	105834000	105835000		.
chr3	105835000	105836000		0	47	.	0	chr3	105835000	105836000		.	chr3	105835000	105836000		.
chr8	123515000	123520000		0	3	.	0	chr8	123515000	123516000		.	chr8	123519000	123520000		.
chr8	123515000	123518000		0	9	.	0	chr8	123515000	123516000		.	chr8	123517000	123518000		.
chr8	123515000	123517000		0	7	.	0	chr8	123515000	123516000		.	chr8	123516000	123517000		.
chr8	123515000	123516000		0	5	.	0	chr8	123515000	123516000		.	chr8	123515000	123516000		.
chr8	123516000	123520000		0	8	.	0	chr8	123516000	123517000		.	chr8	123519000	123520000		.
chr8	123516000	123519000		0	3	.	0	chr8	123516000	123517000		.	chr8	123518000	123519000		.
chr8	123516000	123518000		0	59	.	0	chr8	123516000	123517000		.	chr8	123517000	123518000		.
chr8	123516000	123517000		0	113	.	0	chr8	123516000	123517000		.	chr8	123516000	123517000		.
chr8	123517000	123520000		0	6	.	0	chr8	123517000	123518000		.	chr8	123519000	123520000		.
chr8	123517000	123519000		0	2	.	0	chr8	123517000	123518000		.	chr8	123518000	123519000		.
chr8	123517000	123518000		0	57	.	0	chr8	123517000	123518000		.	chr8	123517000	123518000		.
chr8	123518000	123520000		0	60	.	0	chr8	123518000	123519000		.	chr8	123519000	123520000		.
chr8	123519000	123520000		0	59	.	0	chr8	123519000	123520000		.	chr8	123519000	123520000		.
chr2	46856000	46861000		0	1	.	0	chr2	46856000	46857000		.	chr2	46860000	46861000		.
chr2	46856000	46860000		0	6	.	0	chr2	46856000	46857000		.	chr2	46859000	46860000		.
chr2	46856000	46859000		0	12	.	0	chr2	46856000	46857000		.	chr2	46858000	46859000		.
chr2	46856000	46858000		0	38	.	0	chr2	46856000	46857000		.	chr2	46857000	46858000		.
chr2	46856000	46857000		0	130	.	0	chr2	46856000	46857000		.	chr2	46856000	46857000		.
chr2	46857000	46860000		0	2	.	0	chr2	46857000	46858000		.	chr2	46859000	46860000		.
chr2	46857000	46859000		0	24	.	0	chr2	46857000	46858000		.	chr2	46858000	46859000		.
chr2	46857000	46858000		0	58	.	0	chr2	46857000	46858000		.	chr2	46857000	46858000		.
chr2	46858000	46860000		0	64	.	0	chr2	46858000	46859000		.	chr2	46859000	46860000		.
chr2	46858000	46859000		0	68	.	0	chr2	46858000	46859000		.	chr2	46858000	46859000		.
chr2	46859000	46860000		0	5	.	0	chr2	46859000	46860000		.	chr2	46859000	46860000		.
chr4	7957000	7958000		0	24	.	0	chr4	7957000	7958000		.	chr4	7957000	7958000		.
chr2	174632000	174635000		0	12	.	0	chr2	174632000	174633000		.	chr2	174634000	174635000		.
chr2	174632000	174634000		0	6	.	0	chr2	174632000	174633000		.	chr2	174633000	174634000		.
chr2	174632000	174633000		0	48	.	0	chr2	174632000	174633000		.	chr2	174632000	174633000		.
chr2	174633000	174635000		0	22	.	0	chr2	174633000	174634000		.	chr2	174634000	174635000		.
chr2	174633000	174634000		0	50	.	0	chr2	174633000	174634000		.	chr2	174633000	174634000		.
chr2	174634000	174635000		0	88	.	0	chr2	174634000	174635000		.	chr2	174634000	174635000		.
chr14	45251000	45252000		0	39	.	0	chr14	45251000	45252000		.	chr14	45251000	45252000		.
chr3	44516000	44521000		0	5	.	0	chr3	44516000	44517000		.	chr3	44520000	44521000		.
chr3	44516000	44520000		0	5	.	0	chr3	44516000	44517000		.	chr3	44519000	44520000		.
chr3	44516000	44519000		0	2	.	0	chr3	44516000	44517000		.	chr3	44518000	44519000		.
chr3	44516000	44517000		0	43	.	0	chr3	44516000	44517000		.	chr3	44516000	44517000		.
chr3	44517000	44521000		0	5	.	0	chr3	44517000	44518000		.	chr3	44520000	44521000		.
chr3	44517000	44520000		0	4	.	0	chr3	44517000	44518000		.	chr3	44519000	44520000		.
chr3	44517000	44519000		0	7	.	0	chr3	44517000	44518000		.	chr3	44518000	44519000		.
chr3	44518000	44521000		0	4	.	0	chr3	44518000	44519000		.	chr3	44520000	44521000		.
chr3	44518000	44520000		0	9	.	0	chr3	44518000	44519000		.	chr3	44519000	44520000		.
chr3	44518000	44519000		0	40	.	0	chr3	44518000	44519000		.	chr3	44518000	44519000		.
chr3	44519000	44521000		0	44	.	0	chr3	44519000	44520000		.	chr3	44520000	44521000		.
chr3	44519000	44520000		0	93	.	0	chr3	44519000	44520000		.	chr3	44519000	44520000		.
chr3	44520000	44521000		0	18	.	0	chr3	44520000	44521000		.	chr3	44520000	44521000		.
chr17	14048000	14052000		0	4	.	0	chr17	14048000	14049000		.	chr17	14051000	14052000		.
chr17	14048000	14051000		0	7	.	0	chr17	14048000	14049000		.	chr17	14050000	14051000		.
chr17	14048000	14050000		0	27	.	0	chr17	14048000	14049000		.	chr17	14049000	14050000		.
chr17	14048000	14049000		0	57	.	0	chr17	14048000	14049000		.	chr17	14048000	14049000		.
chr17	14049000	14053000		0	2	.	0	chr17	14049000	14050000		.	chr17	14052000	14053000		.
chr17	14049000	14052000		0	8	.	0	chr17	14049000	14050000		.	chr17	14051000	14052000		.
chr17	14049000	14051000		0	16	.	0	chr17	14049000	14050000		.	chr17	14050000	14051000		.
chr17	14049000	14050000		0	59	.	0	chr17	14049000	14050000		.	chr17	14049000	14050000		.
chr17	14050000	14053000		0	3	.	0	chr17	14050000	14051000		.	chr17	14052000	14053000		.
chr17	14050000	14052000		0	43	.	0	chr17	14050000	14051000		.	chr17	14051000	14052000		.
chr17	14050000	14051000		0	87	.	0	chr17	14050000	14051000		.	chr17	14050000	14051000		.
chr17	14051000	14053000		0	10	.	0	chr17	14051000	14052000		.	chr17	14052000	14053000		.
chr17	14051000	14052000		0	88	.	0	chr17	14051000	14052000		.	chr17	14051000	14052000		.
chr17	14052000	14053000		0	28	.	0	chr17	14052000	14053000		.	chr17	14052000	14053000		.
chr8	1758000	1763000		0	5	.	0	chr8	1758000	1759000		.	chr8	1762000	1763000		.
chr8	1758000	1762000		0	5	.	0	chr8	1758000	1759000		.	chr8	1761000	1762000		.
chr8	1758000	1761000		0	6	.	0	chr8	1758000	1759000		.	chr8	1760000	1761000		.
chr8	1758000	1760000		0	28	.	0	chr8	1758000	1759000		.	chr8	1759000	1760000		.
chr8	1758000	1759000		0	84	.	0	chr8	1758000	1759000		.	chr8	1758000	1759000		.
chr8	1759000	1763000		0	9	.	0	chr8	1759000	1760000		.	chr8	1762000	1763000		.
chr8	1759000	1762000		0	4	.	0	chr8	1759000	1760000		.	chr8	1761000	1762000		.
chr8	1759000	1761000		0	12	.	0	chr8	1759000	1760000		.	chr8	1760000	1761000		.
chr8	1759000	1760000		0	82	.	0	chr8	1759000	1760000		.	chr8	1759000	1760000		.
chr8	1760000	1763000		0	12	.	0	chr8	1760000	1761000		.	chr8	1762000	1763000		.
chr8	1760000	1762000		0	14	.	0	chr8	1760000	1761000		.	chr8	1761000	1762000		.
chr8	1760000	1761000		0	159	.	0	chr8	1760000	1761000		.	chr8	1760000	1761000		.
chr8	1761000	1763000		0	35	.	0	chr8	1761000	1762000		.	chr8	1762000	1763000		.
chr8	1761000	1762000		0	21	.	0	chr8	1761000	1762000		.	chr8	1761000	1762000		.
chr8	1762000	1763000		0	90	.	0	chr8	1762000	1763000		.	chr8	1762000	1763000		.
chr4	34165000	34171000		0	1	.	0	chr4	34165000	34166000		.	chr4	34170000	34171000		.
chr4	34165000	34170000		0	1	.	0	chr4	34165000	34166000		.	chr4	34169000	34170000		.
chr4	34165000	34169000		0	1	.	0	chr4	34165000	34166000		.	chr4	34168000	34169000		.
chr4	34165000	34168000		0	2	.	0	chr4	34165000	34166000		.	chr4	34167000	34168000		.
chr4	34165000	34167000		0	1	.	0	chr4	34165000	34166000		.	chr4	34166000	34167000		.
chr4	34165000	34166000		0	56	.	0	chr4	34165000	34166000		.	chr4	34165000	34166000		.
chr4	34166000	34171000		0	1	.	0	chr4	34166000	34167000		.	chr4	34170000	34171000		.
chr4	34166000	34170000		0	1	.	0	chr4	34166000	34167000		.	chr4	34169000	34170000		.
chr4	34166000	34168000		0	5	.	0	chr4	34166000	34167000		.	chr4	34167000	34168000		.
chr4	34166000	34167000		0	35	.	0	chr4	34166000	34167000		.	chr4	34166000	34167000		.
chr4	34167000	34171000		0	4	.	0	chr4	34167000	34168000		.	chr4	34170000	34171000		.
chr4	34167000	34170000		0	1	.	0	chr4	34167000	34168000		.	chr4	34169000	34170000		.
chr4	34167000	34169000		0	36	.	0	chr4	34167000	34168000		.	chr4	34168000	34169000		.
chr4	34167000	34168000		0	24	.	0	chr4	34167000	34168000		.	chr4	34167000	34168000		.
chr4	34168000	34171000		0	2	.	0	chr4	34168000	34169000		.	chr4	34170000	34171000		.
chr4	34168000	34169000		0	5	.	0	chr4	34168000	34169000		.	chr4	34168000	34169000		.
chr4	34169000	34171000		0	18	.	0	chr4	34169000	34170000		.	chr4	34170000	34171000		.
chr4	34169000	34170000		0	61	.	0	chr4	34169000	34170000		.	chr4	34169000	34170000		.
chr4	34170000	34171000		0	29	.	0	chr4	34170000	34171000		.	chr4	34170000	34171000		.
chr8	74570000	74575000		0	6	.	0	chr8	74570000	74571000		.	chr8	74574000	74575000		.
chr8	74570000	74574000		0	1	.	0	chr8	74570000	74571000		.	chr8	74573000	74574000		.
chr8	74570000	74573000		0	4	.	0	chr8	74570000	74571000		.	chr8	74572000	74573000		.
chr8	74570000	74572000		0	43	.	0	chr8	74570000	74571000		.	chr8	74571000	74572000		.
chr8	74570000	74571000		0	17	.	0	chr8	74570000	74571000		.	chr8	74570000	74571000		.
chr8	74571000	74575000		0	12	.	0	chr8	74571000	74572000		.	chr8	74574000	74575000		.
chr8	74571000	74574000		0	3	.	0	chr8	74571000	74572000		.	chr8	74573000	74574000		.
chr8	74571000	74573000		0	4	.	0	chr8	74571000	74572000		.	chr8	74572000	74573000		.
chr8	74571000	74572000		0	56	.	0	chr8	74571000	74572000		.	chr8	74571000	74572000		.
chr8	74572000	74575000		0	9	.	0	chr8	74572000	74573000		.	chr8	74574000	74575000		.
chr8	74572000	74574000		0	8	.	0	chr8	74572000	74573000		.	chr8	74573000	74574000		.
chr8	74572000	74573000		0	89	.	0	chr8	74572000	74573000		.	chr8	74572000	74573000		.
chr8	74573000	74575000		0	21	.	0	chr8	74573000	74574000		.	chr8	74574000	74575000		.
chr8	74573000	74574000		0	54	.	0	chr8	74573000	74574000		.	chr8	74573000	74574000		.
chr8	74574000	74575000		0	126	.	0	chr8	74574000	74575000		.	chr8	74574000	74575000		.
chr17	78910000	78915000		0	2	.	0	chr17	78910000	78911000		.	chr17	78914000	78915000		.
chr17	78910000	78914000		0	5	.	0	chr17	78910000	78911000		.	chr17	78913000	78914000		.
chr17	78910000	78913000		0	11	.	0	chr17	78910000	78911000		.	chr17	78912000	78913000		.
chr17	78910000	78912000		0	21	.	0	chr17	78910000	78911000		.	chr17	78911000	78912000		.
chr17	78910000	78911000		0	89	.	0	chr17	78910000	78911000		.	chr17	78910000	78911000		.
chr17	78911000	78915000		0	3	.	0	chr17	78911000	78912000		.	chr17	78914000	78915000		.
chr17	78911000	78914000		0	7	.	0	chr17	78911000	78912000		.	chr17	78913000	78914000		.
chr17	78911000	78913000		0	41	.	0	chr17	78911000	78912000		.	chr17	78912000	78913000		.
chr17	78911000	78912000		0	64	.	0	chr17	78911000	78912000		.	chr17	78911000	78912000		.
chr17	78912000	78915000		0	4	.	0	chr17	78912000	78913000		.	chr17	78914000	78915000		.
chr17	78912000	78914000		0	14	.	0	chr17	78912000	78913000		.	chr17	78913000	78914000		.
chr17	78912000	78913000		0	146	.	0	chr17	78912000	78913000		.	chr17	78912000	78913000		.
chr17	78913000	78915000		0	2	.	0	chr17	78913000	78914000		.	chr17	78914000	78915000		.
chr17	78913000	78914000		0	8	.	0	chr17	78913000	78914000		.	chr17	78913000	78914000		.
chr17	78914000	78915000		0	15	.	0	chr17	78914000	78915000		.	chr17	78914000	78915000		.
chr4	3556000	3559000		0	4	.	0	chr4	3556000	3557000		.	chr4	3558000	3559000		.
chr4	3556000	3558000		0	1	.	0	chr4	3556000	3557000		.	chr4	3557000	3558000		.
chr4	3556000	3557000		0	56	.	0	chr4	3556000	3557000		.	chr4	3556000	3557000		.
chr4	3557000	3559000		0	36	.	0	chr4	3557000	3558000		.	chr4	3558000	3559000		.
chr4	3558000	3559000		0	63	.	0	chr4	3558000	3559000		.	chr4	3558000	3559000		.
chr12	25744000	25749000		0	3	.	0	chr12	25744000	25745000		.	chr12	25748000	25749000		.
chr12	25744000	25748000		0	1	.	0	chr12	25744000	25745000		.	chr12	25747000	25748000		.
chr12	25744000	25747000		0	1	.	0	chr12	25744000	25745000		.	chr12	25746000	25747000		.
chr12	25744000	25746000		0	9	.	0	chr12	25744000	25745000		.	chr12	25745000	25746000		.
chr12	25744000	25745000		0	57	.	0	chr12	25744000	25745000		.	chr12	25744000	25745000		.
chr12	25745000	25749000		0	1	.	0	chr12	25745000	25746000		.	chr12	25748000	25749000		.
chr12	25745000	25748000		0	2	.	0	chr12	25745000	25746000		.	chr12	25747000	25748000		.
chr12	25745000	25747000		0	4	.	0	chr12	25745000	25746000		.	chr12	25746000	25747000		.
chr12	25745000	25746000		0	64	.	0	chr12	25745000	25746000		.	chr12	25745000	25746000		.
chr12	25746000	25749000		0	1	.	0	chr12	25746000	25747000		.	chr12	25748000	25749000		.
chr12	25746000	25748000		0	5	.	0	chr12	25746000	25747000		.	chr12	25747000	25748000		.
chr12	25746000	25747000		0	44	.	0	chr12	25746000	25747000		.	chr12	25746000	25747000		.
chr12	25747000	25749000		0	13	.	0	chr12	25747000	25748000		.	chr12	25748000	25749000		.
chr12	25747000	25748000		0	114	.	0	chr12	25747000	25748000		.	chr12	25747000	25748000		.
chr12	25748000	25749000		0	18	.	0	chr12	25748000	25749000		.	chr12	25748000	25749000		.
chr17	61153000	61157000		0	1	.	0	chr17	61153000	61154000		.	chr17	61156000	61157000		.
chr17	61153000	61156000		0	1	.	0	chr17	61153000	61154000		.	chr17	61155000	61156000		.
chr17	61154000	61158000		0	1	.	0	chr17	61154000	61155000		.	chr17	61157000	61158000		.
chr17	61154000	61157000		0	3	.	0	chr17	61154000	61155000		.	chr17	61156000	61157000		.
chr17	61154000	61156000		0	12	.	0	chr17	61154000	61155000		.	chr17	61155000	61156000		.
chr17	61154000	61155000		0	35	.	0	chr17	61154000	61155000		.	chr17	61154000	61155000		.
chr17	61155000	61158000		0	1	.	0	chr17	61155000	61156000		.	chr17	61157000	61158000		.
chr17	61155000	61157000		0	8	.	0	chr17	61155000	61156000		.	chr17	61156000	61157000		.
chr17	61155000	61156000		0	69	.	0	chr17	61155000	61156000		.	chr17	61155000	61156000		.
chr17	61156000	61158000		0	25	.	0	chr17	61156000	61157000		.	chr17	61157000	61158000		.
chr17	61156000	61157000		0	67	.	0	chr17	61156000	61157000		.	chr17	61156000	61157000		.
chr17	61157000	61158000		0	25	.	0	chr17	61157000	61158000		.	chr17	61157000	61158000		.
chr19	12744000	12749000		0	8	.	0	chr19	12744000	12745000		.	chr19	12748000	12749000		.
chr19	12744000	12748000		0	11	.	0	chr19	12744000	12745000		.	chr19	12747000	12748000		.
chr19	12744000	12747000		0	9	.	0	chr19	12744000	12745000		.	chr19	12746000	12747000		.
chr19	12744000	12746000		0	37	.	0	chr19	12744000	12745000		.	chr19	12745000	12746000		.
chr19	12744000	12745000		0	57	.	0	chr19	12744000	12745000		.	chr19	12744000	12745000		.
chr19	12745000	12749000		0	20	.	0	chr19	12745000	12746000		.	chr19	12748000	12749000		.
chr19	12745000	12748000		0	16	.	0	chr19	12745000	12746000		.	chr19	12747000	12748000		.
chr19	12745000	12747000		0	78	.	0	chr19	12745000	12746000		.	chr19	12746000	12747000		.
chr19	12745000	12746000		0	93	.	0	chr19	12745000	12746000		.	chr19	12745000	12746000		.
chr19	12746000	12749000		0	7	.	0	chr19	12746000	12747000		.	chr19	12748000	12749000		.
chr19	12746000	12748000		0	9	.	0	chr19	12746000	12747000		.	chr19	12747000	12748000		.
chr19	12746000	12747000		0	84	.	0	chr19	12746000	12747000		.	chr19	12746000	12747000		.
chr19	12747000	12749000		0	27	.	0	chr19	12747000	12748000		.	chr19	12748000	12749000		.
chr19	12747000	12748000		0	121	.	0	chr19	12747000	12748000		.	chr19	12747000	12748000		.
chr19	12748000	12749000		0	78	.	0	chr19	12748000	12749000		.	chr19	12748000	12749000		.
chr5	81507000	81512000		0	5	.	0	chr5	81507000	81508000		.	chr5	81511000	81512000		.
chr5	81507000	81511000		0	2	.	0	chr5	81507000	81508000		.	chr5	81510000	81511000		.
chr5	81507000	81509000		0	21	.	0	chr5	81507000	81508000		.	chr5	81508000	81509000		.
chr5	81507000	81508000		0	63	.	0	chr5	81507000	81508000		.	chr5	81507000	81508000		.
chr5	81508000	81511000		0	2	.	0	chr5	81508000	81509000		.	chr5	81510000	81511000		.
chr5	81508000	81510000		0	4	.	0	chr5	81508000	81509000		.	chr5	81509000	81510000		.
chr5	81508000	81509000		0	66	.	0	chr5	81508000	81509000		.	chr5	81508000	81509000		.
chr5	81509000	81512000		0	1	.	0	chr5	81509000	81510000		.	chr5	81511000	81512000		.
chr5	81509000	81511000		0	3	.	0	chr5	81509000	81510000		.	chr5	81510000	81511000		.
chr5	81509000	81510000		0	92	.	0	chr5	81509000	81510000		.	chr5	81509000	81510000		.
chr5	81510000	81512000		0	18	.	0	chr5	81510000	81511000		.	chr5	81511000	81512000		.
chr5	81510000	81511000		0	32	.	0	chr5	81510000	81511000		.	chr5	81510000	81511000		.
chr5	81511000	81512000		0	45	.	0	chr5	81511000	81512000		.	chr5	81511000	81512000		.
chr1	21332000	21337000		0	8	.	0	chr1	21332000	21333000		.	chr1	21336000	21337000		.
chr1	21332000	21336000		0	4	.	0	chr1	21332000	21333000		.	chr1	21335000	21336000		.
chr1	21332000	21335000		0	7	.	0	chr1	21332000	21333000		.	chr1	21334000	21335000		.
chr1	21332000	21334000		0	85	.	0	chr1	21332000	21333000		.	chr1	21333000	21334000		.
chr1	21332000	21333000		0	117	.	0	chr1	21332000	21333000		.	chr1	21332000	21333000		.
chr1	21333000	21337000		0	6	.	0	chr1	21333000	21334000		.	chr1	21336000	21337000		.
chr1	21333000	21336000		0	14	.	0	chr1	21333000	21334000		.	chr1	21335000	21336000		.
chr1	21333000	21335000		0	13	.	0	chr1	21333000	21334000		.	chr1	21334000	21335000		.
chr1	21333000	21334000		0	37	.	0	chr1	21333000	21334000		.	chr1	21333000	21334000		.
chr1	21334000	21337000		0	6	.	0	chr1	21334000	21335000		.	chr1	21336000	21337000		.
chr1	21334000	21336000		0	6	.	0	chr1	21334000	21335000		.	chr1	21335000	21336000		.
chr1	21334000	21335000		0	90	.	0	chr1	21334000	21335000		.	chr1	21334000	21335000		.
chr1	21335000	21337000		0	8	.	0	chr1	21335000	21336000		.	chr1	21336000	21337000		.
chr1	21335000	21336000		0	159	.	0	chr1	21335000	21336000		.	chr1	21335000	21336000		.
chr1	21336000	21337000		0	2	.	0	chr1	21336000	21337000		.	chr1	21336000	21337000		.
chr7	56062000	56064000		0	7	.	0	chr7	56062000	56063000		.	chr7	56063000	56064000		.
chr7	56062000	56063000		0	74	.	0	chr7	56062000	56063000		.	chr7	56062000	56063000		.
chr7	56063000	56064000		0	30	.	0	chr7	56063000	56064000		.	chr7	56063000	56064000		.
chr13	37287000	37291000		0	1	.	0	chr13	37287000	37288000		.	chr13	37290000	37291000		.
chr13	37287000	37290000		0	1	.	0	chr13	37287000	37288000		.	chr13	37289000	37290000		.
chr13	37287000	37289000		0	18	.	0	chr13	37287000	37288000		.	chr13	37288000	37289000		.
chr13	37287000	37288000		0	59	.	0	chr13	37287000	37288000		.	chr13	37287000	37288000		.
chr13	37288000	37292000		0	3	.	0	chr13	37288000	37289000		.	chr13	37291000	37292000		.
chr13	37288000	37291000		0	1	.	0	chr13	37288000	37289000		.	chr13	37290000	37291000		.
chr13	37288000	37290000		0	40	.	0	chr13	37288000	37289000		.	chr13	37289000	37290000		.
chr13	37288000	37289000		0	56	.	0	chr13	37288000	37289000		.	chr13	37288000	37289000		.
chr13	37289000	37292000		0	4	.	0	chr13	37289000	37290000		.	chr13	37291000	37292000		.
chr13	37289000	37291000		0	3	.	0	chr13	37289000	37290000		.	chr13	37290000	37291000		.
chr13	37289000	37290000		0	85	.	0	chr13	37289000	37290000		.	chr13	37289000	37290000		.
chr13	37291000	37292000		0	14	.	0	chr13	37291000	37292000		.	chr13	37291000	37292000		.
chr7	73121000	73123000		0	1	.	0	chr7	73121000	73122000		.	chr7	73122000	73123000		.
chr7	73122000	73124000		0	1	.	0	chr7	73122000	73123000		.	chr7	73123000	73124000		.
chr7	73122000	73123000		0	4	.	0	chr7	73122000	73123000		.	chr7	73122000	73123000		.
chr16	53133000	53135000		0	34	.	0	chr16	53133000	53134000		.	chr16	53134000	53135000		.
chr16	53134000	53138000		0	8	.	0	chr16	53134000	53135000		.	chr16	53137000	53138000		.
chr16	53134000	53136000		0	10	.	0	chr16	53134000	53135000		.	chr16	53135000	53136000		.
chr16	53134000	53135000		0	80	.	0	chr16	53134000	53135000		.	chr16	53134000	53135000		.
chr16	53135000	53138000		0	5	.	0	chr16	53135000	53136000		.	chr16	53137000	53138000		.
chr16	53135000	53136000		0	28	.	0	chr16	53135000	53136000		.	chr16	53135000	53136000		.
chr16	53137000	53138000		0	83	.	0	chr16	53137000	53138000		.	chr16	53137000	53138000		.
chr17	18720000	18721000		0	1	.	0	chr17	18720000	18721000		.	chr17	18720000	18721000		.
chr4	3369000	3373000		0	4	.	0	chr4	3369000	3370000		.	chr4	3372000	3373000		.
chr4	3369000	3372000		0	3	.	0	chr4	3369000	3370000		.	chr4	3371000	3372000		.
chr4	3369000	3371000		0	27	.	0	chr4	3369000	3370000		.	chr4	3370000	3371000		.
chr4	3369000	3370000		0	68	.	0	chr4	3369000	3370000		.	chr4	3369000	3370000		.
chr4	3370000	3373000		0	2	.	0	chr4	3370000	3371000		.	chr4	3372000	3373000		.
chr4	3370000	3372000		0	4	.	0	chr4	3370000	3371000		.	chr4	3371000	3372000		.
chr4	3370000	3371000		0	46	.	0	chr4	3370000	3371000		.	chr4	3370000	3371000		.
chr4	3371000	3373000		0	77	.	0	chr4	3371000	3372000		.	chr4	3372000	3373000		.
chr4	3371000	3372000		0	1	.	0	chr4	3371000	3372000		.	chr4	3371000	3372000		.
chr6	69213000	69218000		0	3	.	0	chr6	69213000	69214000		.	chr6	69217000	69218000		.
chr6	69213000	69217000		0	3	.	0	chr6	69213000	69214000		.	chr6	69216000	69217000		.
chr6	69213000	69216000		0	2	.	0	chr6	69213000	69214000		.	chr6	69215000	69216000		.
chr6	69213000	69215000		0	4	.	0	chr6	69213000	69214000		.	chr6	69214000	69215000		.
chr6	69213000	69214000		0	12	.	0	chr6	69213000	69214000		.	chr6	69213000	69214000		.
chr6	69214000	69218000		0	4	.	0	chr6	69214000	69215000		.	chr6	69217000	69218000		.
chr6	69214000	69217000		0	2	.	0	chr6	69214000	69215000		.	chr6	69216000	69217000		.
chr6	69214000	69216000		0	2	.	0	chr6	69214000	69215000		.	chr6	69215000	69216000		.
chr6	69214000	69215000		0	58	.	0	chr6	69214000	69215000		.	chr6	69214000	69215000		.
chr6	69215000	69218000		0	6	.	0	chr6	69215000	69216000		.	chr6	69217000	69218000		.
chr6	69215000	69217000		0	3	.	0	chr6	69215000	69216000		.	chr6	69216000	69217000		.
chr6	69215000	69216000		0	42	.	0	chr6	69215000	69216000		.	chr6	69215000	69216000		.
chr6	69216000	69218000		0	2	.	0	chr6	69216000	69217000		.	chr6	69217000	69218000		.
chr6	69216000	69217000		0	54	.	0	chr6	69216000	69217000		.	chr6	69216000	69217000		.
chr6	69217000	69218000		0	67	.	0	chr6	69217000	69218000		.	chr6	69217000	69218000		.
chr7	74302000	74307000		0	9	.	0	chr7	74302000	74303000		.	chr7	74306000	74307000		.
chr7	74302000	74306000		0	7	.	0	chr7	74302000	74303000		.	chr7	74305000	74306000		.
chr7	74302000	74305000		0	4	.	0	chr7	74302000	74303000		.	chr7	74304000	74305000		.
chr7	74302000	74304000		0	8	.	0	chr7	74302000	74303000		.	chr7	74303000	74304000		.
chr7	74302000	74303000		0	84	.	0	chr7	74302000	74303000		.	chr7	74302000	74303000		.
chr7	74303000	74307000		0	3	.	0	chr7	74303000	74304000		.	chr7	74306000	74307000		.
chr7	74303000	74306000		0	6	.	0	chr7	74303000	74304000		.	chr7	74305000	74306000		.
chr7	74303000	74305000		0	4	.	0	chr7	74303000	74304000		.	chr7	74304000	74305000		.
chr7	74303000	74304000		0	47	.	0	chr7	74303000	74304000		.	chr7	74303000	74304000		.
chr7	74304000	74307000		0	3	.	0	chr7	74304000	74305000		.	chr7	74306000	74307000		.
chr7	74304000	74306000		0	7	.	0	chr7	74304000	74305000		.	chr7	74305000	74306000		.
chr7	74304000	74305000		0	18	.	0	chr7	74304000	74305000		.	chr7	74304000	74305000		.
chr7	74305000	74307000		0	62	.	0	chr7	74305000	74306000		.	chr7	74306000	74307000		.
chr7	74305000	74306000		0	79	.	0	chr7	74305000	74306000		.	chr7	74305000	74306000		.
chr7	74306000	74307000		0	10	.	0	chr7	74306000	74307000		.	chr7	74306000	74307000		.
chr10	5578000	5583000		0	8	.	0	chr10	5578000	5579000		.	chr10	5582000	5583000		.
chr10	5578000	5582000		0	8	.	0	chr10	5578000	5579000		.	chr10	5581000	5582000		.
chr10	5578000	5581000		0	4	.	0	chr10	5578000	5579000		.	chr10	5580000	5581000		.
chr10	5578000	5580000		0	15	.	0	chr10	5578000	5579000		.	chr10	5579000	5580000		.
chr10	5578000	5579000		0	76	.	0	chr10	5578000	5579000		.	chr10	5578000	5579000		.
chr10	5579000	5583000		0	2	.	0	chr10	5579000	5580000		.	chr10	5582000	5583000		.
chr10	5579000	5582000		0	2	.	0	chr10	5579000	5580000		.	chr10	5581000	5582000		.
chr10	5579000	5581000		0	5	.	0	chr10	5579000	5580000		.	chr10	5580000	5581000		.
chr10	5579000	5580000		0	10	.	0	chr10	5579000	5580000		.	chr10	5579000	5580000		.
chr10	5580000	5583000		0	6	.	0	chr10	5580000	5581000		.	chr10	5582000	5583000		.
chr10	5580000	5582000		0	9	.	0	chr10	5580000	5581000		.	chr10	5581000	5582000		.
chr10	5580000	5581000		0	11	.	0	chr10	5580000	5581000		.	chr10	5580000	5581000		.
chr10	5581000	5583000		0	31	.	0	chr10	5581000	5582000		.	chr10	5582000	5583000		.
chr10	5581000	5582000		0	47	.	0	chr10	5581000	5582000		.	chr10	5581000	5582000		.
chr10	5582000	5583000		0	65	.	0	chr10	5582000	5583000		.	chr10	5582000	5583000		.
chr5	118198000	118202000		0	3	.	0	chr5	118198000	118199000		.	chr5	118201000	118202000		.
chr5	118198000	118201000		0	2	.	0	chr5	118198000	118199000		.	chr5	118200000	118201000		.
chr5	118198000	118200000		0	5	.	0	chr5	118198000	118199000		.	chr5	118199000	118200000		.
chr5	118198000	118199000		0	25	.	0	chr5	118198000	118199000		.	chr5	118198000	118199000		.
chr5	118199000	118203000		0	1	.	0	chr5	118199000	118200000		.	chr5	118202000	118203000		.
chr5	118199000	118202000		0	3	.	0	chr5	118199000	118200000		.	chr5	118201000	118202000		.
chr5	118199000	118201000		0	1	.	0	chr5	118199000	118200000		.	chr5	118200000	118201000		.
chr5	118199000	118200000		0	90	.	0	chr5	118199000	118200000		.	chr5	118199000	118200000		.
chr5	118200000	118202000		0	14	.	0	chr5	118200000	118201000		.	chr5	118201000	118202000		.
chr5	118200000	118201000		0	23	.	0	chr5	118200000	118201000		.	chr5	118200000	118201000		.
chr5	118201000	118203000		0	4	.	0	chr5	118201000	118202000		.	chr5	118202000	118203000		.
chr5	118201000	118202000		0	33	.	0	chr5	118201000	118202000		.	chr5	118201000	118202000		.
chr7	155569000	155574000		0	2	.	0	chr7	155569000	155570000		.	chr7	155573000	155574000		.
chr7	155569000	155573000		0	14	.	0	chr7	155569000	155570000		.	chr7	155572000	155573000		.
chr7	155569000	155572000		0	7	.	0	chr7	155569000	155570000		.	chr7	155571000	155572000		.
chr7	155569000	155571000		0	66	.	0	chr7	155569000	155570000		.	chr7	155570000	155571000		.
chr7	155569000	155570000		0	28	.	0	chr7	155569000	155570000		.	chr7	155569000	155570000		.
chr7	155570000	155573000		0	3	.	0	chr7	155570000	155571000		.	chr7	155572000	155573000		.
chr7	155570000	155572000		0	10	.	0	chr7	155570000	155571000		.	chr7	155571000	155572000		.
chr7	155570000	155571000		0	21	.	0	chr7	155570000	155571000		.	chr7	155570000	155571000		.
chr7	155571000	155574000		0	2	.	0	chr7	155571000	155572000		.	chr7	155573000	155574000		.
chr7	155571000	155573000		0	16	.	0	chr7	155571000	155572000		.	chr7	155572000	155573000		.
chr7	155571000	155572000		0	62	.	0	chr7	155571000	155572000		.	chr7	155571000	155572000		.
chr7	155572000	155574000		0	37	.	0	chr7	155572000	155573000		.	chr7	155573000	155574000		.
chr7	155572000	155573000		0	141	.	0	chr7	155572000	155573000		.	chr7	155572000	155573000		.
chr7	155573000	155574000		0	12	.	0	chr7	155573000	155574000		.	chr7	155573000	155574000		.
chr1	246371000	246376000		0	3	.	0	chr1	246371000	246372000		.	chr1	246375000	246376000		.
chr1	246371000	246375000		0	3	.	0	chr1	246371000	246372000		.	chr1	246374000	246375000		.
chr1	246371000	246374000		0	3	.	0	chr1	246371000	246372000		.	chr1	246373000	246374000		.
chr1	246371000	246373000		0	3	.	0	chr1	246371000	246372000		.	chr1	246372000	246373000		.
chr1	246371000	246372000		0	62	.	0	chr1	246371000	246372000		.	chr1	246371000	246372000		.
chr1	246372000	246376000		0	4	.	0	chr1	246372000	246373000		.	chr1	246375000	246376000		.
chr1	246372000	246375000		0	4	.	0	chr1	246372000	246373000		.	chr1	246374000	246375000		.
chr1	246372000	246374000		0	8	.	0	chr1	246372000	246373000		.	chr1	246373000	246374000		.
chr1	246372000	246373000		0	51	.	0	chr1	246372000	246373000		.	chr1	246372000	246373000		.
chr1	246373000	246376000		0	1	.	0	chr1	246373000	246374000		.	chr1	246375000	246376000		.
chr1	246373000	246375000		0	2	.	0	chr1	246373000	246374000		.	chr1	246374000	246375000		.
chr1	246373000	246374000		0	18	.	0	chr1	246373000	246374000		.	chr1	246373000	246374000		.
chr1	246374000	246376000		0	5	.	0	chr1	246374000	246375000		.	chr1	246375000	246376000		.
chr1	246374000	246375000		0	57	.	0	chr1	246374000	246375000		.	chr1	246374000	246375000		.
chr1	246375000	246376000		0	43	.	0	chr1	246375000	246376000		.	chr1	246375000	246376000		.
chr14	100486000	100491000		0	10	.	0	chr14	100486000	100487000		.	chr14	100490000	100491000		.
chr14	100486000	100490000		0	9	.	0	chr14	100486000	100487000		.	chr14	100489000	100490000		.
chr14	100486000	100489000		0	8	.	0	chr14	100486000	100487000		.	chr14	100488000	100489000		.
chr14	100486000	100488000		0	9	.	0	chr14	100486000	100487000		.	chr14	100487000	100488000		.
chr14	100486000	100487000		0	58	.	0	chr14	100486000	100487000		.	chr14	100486000	100487000		.
chr14	100487000	100491000		0	11	.	0	chr14	100487000	100488000		.	chr14	100490000	100491000		.
chr14	100487000	100490000		0	8	.	0	chr14	100487000	100488000		.	chr14	100489000	100490000		.
chr14	100487000	100489000		0	25	.	0	chr14	100487000	100488000		.	chr14	100488000	100489000		.
chr14	100487000	100488000		0	134	.	0	chr14	100487000	100488000		.	chr14	100487000	100488000		.
chr14	100488000	100491000		0	15	.	0	chr14	100488000	100489000		.	chr14	100490000	100491000		.
chr14	100488000	100490000		0	46	.	0	chr14	100488000	100489000		.	chr14	100489000	100490000		.
chr14	100488000	100489000		0	116	.	0	chr14	100488000	100489000		.	chr14	100488000	100489000		.
chr14	100489000	100491000		0	32	.	0	chr14	100489000	100490000		.	chr14	100490000	100491000		.
chr14	100489000	100490000		0	63	.	0	chr14	100489000	100490000		.	chr14	100489000	100490000		.
chr14	100490000	100491000		0	91	.	0	chr14	100490000	100491000		.	chr14	100490000	100491000		.
chr3	129577000	129578000		0	172	.	0	chr3	129577000	129578000		.	chr3	129577000	129578000		.
chr3	138117000	138122000		0	2	.	0	chr3	138117000	138118000		.	chr3	138121000	138122000		.
chr3	138117000	138121000		0	2	.	0	chr3	138117000	138118000		.	chr3	138120000	138121000		.
chr3	138117000	138120000		0	6	.	0	chr3	138117000	138118000		.	chr3	138119000	138120000		.
chr3	138117000	138119000		0	37	.	0	chr3	138117000	138118000		.	chr3	138118000	138119000		.
chr3	138117000	138118000		0	52	.	0	chr3	138117000	138118000		.	chr3	138117000	138118000		.
chr3	138118000	138121000		0	3	.	0	chr3	138118000	138119000		.	chr3	138120000	138121000		.
chr3	138118000	138120000		0	48	.	0	chr3	138118000	138119000		.	chr3	138119000	138120000		.
chr3	138118000	138119000		0	77	.	0	chr3	138118000	138119000		.	chr3	138118000	138119000		.
chr3	138119000	138122000		0	2	.	0	chr3	138119000	138120000		.	chr3	138121000	138122000		.
chr3	138119000	138121000		0	9	.	0	chr3	138119000	138120000		.	chr3	138120000	138121000		.
chr3	138119000	138120000		0	94	.	0	chr3	138119000	138120000		.	chr3	138119000	138120000		.
chr3	138120000	138121000		0	2	.	0	chr3	138120000	138121000		.	chr3	138120000	138121000		.
chr3	138121000	138122000		0	4	.	0	chr3	138121000	138122000		.	chr3	138121000	138122000		.
chr1	240710000	240715000		0	1	.	0	chr1	240710000	240711000		.	chr1	240714000	240715000		.
chr1	240710000	240714000		0	3	.	0	chr1	240710000	240711000		.	chr1	240713000	240714000		.
chr1	240710000	240713000		0	3	.	0	chr1	240710000	240711000		.	chr1	240712000	240713000		.
chr1	240710000	240712000		0	25	.	0	chr1	240710000	240711000		.	chr1	240711000	240712000		.
chr1	240710000	240711000		0	74	.	0	chr1	240710000	240711000		.	chr1	240710000	240711000		.
chr1	240711000	240715000		0	5	.	0	chr1	240711000	240712000		.	chr1	240714000	240715000		.
chr1	240711000	240714000		0	8	.	0	chr1	240711000	240712000		.	chr1	240713000	240714000		.
chr1	240711000	240713000		0	12	.	0	chr1	240711000	240712000		.	chr1	240712000	240713000		.
chr1	240711000	240712000		0	93	.	0	chr1	240711000	240712000		.	chr1	240711000	240712000		.
chr1	240712000	240715000		0	3	.	0	chr1	240712000	240713000		.	chr1	240714000	240715000		.
chr1	240712000	240714000		0	46	.	0	chr1	240712000	240713000		.	chr1	240713000	240714000		.
chr1	240712000	240713000		0	29	.	0	chr1	240712000	240713000		.	chr1	240712000	240713000		.
chr1	240713000	240715000		0	2	.	0	chr1	240713000	240714000		.	chr1	240714000	240715000		.
chr1	240713000	240714000		0	17	.	0	chr1	240713000	240714000		.	chr1	240713000	240714000		.
chr1	240714000	240715000		0	46	.	0	chr1	240714000	240715000		.	chr1	240714000	240715000		.
chr14	74574000	74576000		0	65	.	0	chr14	74574000	74575000		.	chr14	74575000	74576000		.
chr14	74574000	74575000		0	67	.	0	chr14	74574000	74575000		.	chr14	74574000	74575000		.
chr14	74575000	74576000		0	124	.	0	chr14	74575000	74576000		.	chr14	74575000	74576000		.
chr7	32650000	32655000		0	4	.	0	chr7	32650000	32651000		.	chr7	32654000	32655000		.
chr7	32650000	32654000		0	2	.	0	chr7	32650000	32651000		.	chr7	32653000	32654000		.
chr7	32650000	32653000		0	3	.	0	chr7	32650000	32651000		.	chr7	32652000	32653000		.
chr7	32650000	32652000		0	3	.	0	chr7	32650000	32651000		.	chr7	32651000	32652000		.
chr7	32651000	32655000		0	1	.	0	chr7	32651000	32652000		.	chr7	32654000	32655000		.
chr7	32651000	32654000		0	4	.	0	chr7	32651000	32652000		.	chr7	32653000	32654000		.
chr7	32651000	32653000		0	8	.	0	chr7	32651000	32652000		.	chr7	32652000	32653000		.
chr7	32652000	32655000		0	1	.	0	chr7	32652000	32653000		.	chr7	32654000	32655000		.
chr7	32652000	32654000		0	4	.	0	chr7	32652000	32653000		.	chr7	32653000	32654000		.
chr7	32652000	32653000		0	49	.	0	chr7	32652000	32653000		.	chr7	32652000	32653000		.
chr7	32653000	32655000		0	6	.	0	chr7	32653000	32654000		.	chr7	32654000	32655000		.
chr7	32653000	32654000		0	24	.	0	chr7	32653000	32654000		.	chr7	32653000	32654000		.
chr7	32654000	32655000		0	36	.	0	chr7	32654000	32655000		.	chr7	32654000	32655000		.
chr1	39216000	39221000		0	5	.	0	chr1	39216000	39217000		.	chr1	39220000	39221000		.
chr1	39216000	39220000		0	3	.	0	chr1	39216000	39217000		.	chr1	39219000	39220000		.
chr1	39216000	39219000		0	2	.	0	chr1	39216000	39217000		.	chr1	39218000	39219000		.
chr1	39216000	39218000		0	9	.	0	chr1	39216000	39217000		.	chr1	39217000	39218000		.
chr1	39216000	39217000		0	40	.	0	chr1	39216000	39217000		.	chr1	39216000	39217000		.
chr1	39217000	39221000		0	4	.	0	chr1	39217000	39218000		.	chr1	39220000	39221000		.
chr1	39217000	39220000		0	4	.	0	chr1	39217000	39218000		.	chr1	39219000	39220000		.
chr1	39217000	39219000		0	5	.	0	chr1	39217000	39218000		.	chr1	39218000	39219000		.
chr1	39217000	39218000		0	30	.	0	chr1	39217000	39218000		.	chr1	39217000	39218000		.
chr1	39218000	39221000		0	2	.	0	chr1	39218000	39219000		.	chr1	39220000	39221000		.
chr1	39218000	39220000		0	4	.	0	chr1	39218000	39219000		.	chr1	39219000	39220000		.
chr1	39218000	39219000		0	22	.	0	chr1	39218000	39219000		.	chr1	39218000	39219000		.
chr1	39219000	39221000		0	12	.	0	chr1	39219000	39220000		.	chr1	39220000	39221000		.
chr1	39219000	39220000		0	63	.	0	chr1	39219000	39220000		.	chr1	39219000	39220000		.
chr1	39220000	39221000		0	15	.	0	chr1	39220000	39221000		.	chr1	39220000	39221000		.
chr22	35794000	35798000		0	3	.	0	chr22	35794000	35795000		.	chr22	35797000	35798000		.
chr22	35794000	35797000		0	9	.	0	chr22	35794000	35795000		.	chr22	35796000	35797000		.
chr22	35794000	35796000		0	55	.	0	chr22	35794000	35795000		.	chr22	35795000	35796000		.
chr22	35795000	35798000		0	2	.	0	chr22	35795000	35796000		.	chr22	35797000	35798000		.
chr22	35795000	35797000		0	35	.	0	chr22	35795000	35796000		.	chr22	35796000	35797000		.
chr22	35795000	35796000		0	47	.	0	chr22	35795000	35796000		.	chr22	35795000	35796000		.
chr22	35796000	35798000		0	2	.	0	chr22	35796000	35797000		.	chr22	35797000	35798000		.
chr22	35796000	35797000		0	46	.	0	chr22	35796000	35797000		.	chr22	35796000	35797000		.
chr22	35797000	35798000		0	37	.	0	chr22	35797000	35798000		.	chr22	35797000	35798000		.
chr5	117301000	117306000		0	3	.	0	chr5	117301000	117302000		.	chr5	117305000	117306000		.
chr5	117301000	117305000		0	2	.	0	chr5	117301000	117302000		.	chr5	117304000	117305000		.
chr5	117301000	117304000		0	3	.	0	chr5	117301000	117302000		.	chr5	117303000	117304000		.
chr5	117301000	117303000		0	9	.	0	chr5	117301000	117302000		.	chr5	117302000	117303000		.
chr5	117301000	117302000		0	70	.	0	chr5	117301000	117302000		.	chr5	117301000	117302000		.
chr5	117302000	117306000		0	2	.	0	chr5	117302000	117303000		.	chr5	117305000	117306000		.
chr5	117302000	117305000		0	2	.	0	chr5	117302000	117303000		.	chr5	117304000	117305000		.
chr5	117302000	117304000		0	22	.	0	chr5	117302000	117303000		.	chr5	117303000	117304000		.
chr5	117302000	117303000		0	29	.	0	chr5	117302000	117303000		.	chr5	117302000	117303000		.
chr5	117303000	117305000		0	12	.	0	chr5	117303000	117304000		.	chr5	117304000	117305000		.
chr5	117303000	117304000		0	79	.	0	chr5	117303000	117304000		.	chr5	117303000	117304000		.
chr5	117304000	117306000		0	1	.	0	chr5	117304000	117305000		.	chr5	117305000	117306000		.
chr5	117304000	117305000		0	57	.	0	chr5	117304000	117305000		.	chr5	117304000	117305000		.
chr4	16588000	16593000		0	5	.	0	chr4	16588000	16589000		.	chr4	16592000	16593000		.
chr4	16588000	16591000		0	8	.	0	chr4	16588000	16589000		.	chr4	16590000	16591000		.
chr4	16588000	16590000		0	5	.	0	chr4	16588000	16589000		.	chr4	16589000	16590000		.
chr4	16588000	16589000		0	65	.	0	chr4	16588000	16589000		.	chr4	16588000	16589000		.
chr4	16589000	16593000		0	2	.	0	chr4	16589000	16590000		.	chr4	16592000	16593000		.
chr4	16589000	16592000		0	2	.	0	chr4	16589000	16590000		.	chr4	16591000	16592000		.
chr4	16589000	16591000		0	36	.	0	chr4	16589000	16590000		.	chr4	16590000	16591000		.
chr4	16589000	16590000		0	43	.	0	chr4	16589000	16590000		.	chr4	16589000	16590000		.
chr4	16590000	16592000		0	1	.	0	chr4	16590000	16591000		.	chr4	16591000	16592000		.
chr4	16590000	16591000		0	110	.	0	chr4	16590000	16591000		.	chr4	16590000	16591000		.
chr4	16591000	16593000		0	62	.	0	chr4	16591000	16592000		.	chr4	16592000	16593000		.
chr4	16592000	16593000		0	43	.	0	chr4	16592000	16593000		.	chr4	16592000	16593000		.
chr14	35676000	35680000		0	4	.	0	chr14	35676000	35677000		.	chr14	35679000	35680000		.
chr14	35676000	35679000		0	4	.	0	chr14	35676000	35677000		.	chr14	35678000	35679000		.
chr14	35676000	35678000		0	7	.	0	chr14	35676000	35677000		.	chr14	35677000	35678000		.
chr14	35676000	35677000		0	114	.	0	chr14	35676000	35677000		.	chr14	35676000	35677000		.
chr14	35677000	35681000		0	1	.	0	chr14	35677000	35678000		.	chr14	35680000	35681000		.
chr14	35677000	35680000		0	3	.	0	chr14	35677000	35678000		.	chr14	35679000	35680000		.
chr14	35677000	35679000		0	8	.	0	chr14	35677000	35678000		.	chr14	35678000	35679000		.
chr14	35677000	35678000		0	17	.	0	chr14	35677000	35678000		.	chr14	35677000	35678000		.
chr14	35678000	35681000		0	1	.	0	chr14	35678000	35679000		.	chr14	35680000	35681000		.
chr14	35678000	35680000		0	2	.	0	chr14	35678000	35679000		.	chr14	35679000	35680000		.
chr14	35678000	35679000		0	55	.	0	chr14	35678000	35679000		.	chr14	35678000	35679000		.
chr14	35679000	35681000		0	15	.	0	chr14	35679000	35680000		.	chr14	35680000	35681000		.
chr14	35679000	35680000		0	61	.	0	chr14	35679000	35680000		.	chr14	35679000	35680000		.
chr14	35680000	35681000		0	16	.	0	chr14	35680000	35681000		.	chr14	35680000	35681000		.
chr8	80957000	80958000		0	93	.	0	chr8	80957000	80958000		.	chr8	80957000	80958000		.
chr17	44349000	44353000		0	17	.	0	chr17	44349000	44350000		.	chr17	44352000	44353000		.
chr17	44349000	44352000		0	11	.	0	chr17	44349000	44350000		.	chr17	44351000	44352000		.
chr17	44349000	44351000		0	50	.	0	chr17	44349000	44350000		.	chr17	44350000	44351000		.
chr17	44349000	44350000		0	79	.	0	chr17	44349000	44350000		.	chr17	44349000	44350000		.
chr17	44350000	44353000		0	13	.	0	chr17	44350000	44351000		.	chr17	44352000	44353000		.
chr17	44350000	44352000		0	97	.	0	chr17	44350000	44351000		.	chr17	44351000	44352000		.
chr17	44350000	44351000		0	5	.	0	chr17	44350000	44351000		.	chr17	44350000	44351000		.
chr17	44351000	44353000		0	93	.	0	chr17	44351000	44352000		.	chr17	44352000	44353000		.
chr17	44351000	44352000		0	32	.	0	chr17	44351000	44352000		.	chr17	44351000	44352000		.
chr17	44352000	44353000		0	188	.	0	chr17	44352000	44353000		.	chr17	44352000	44353000		.
chrX	38212000	38214000		0	3	.	0	chrX	38212000	38213000		.	chrX	38213000	38214000		.
chrX	38212000	38213000		0	60	.	0	chrX	38212000	38213000		.	chrX	38212000	38213000		.
chrX	38213000	38214000		0	49	.	0	chrX	38213000	38214000		.	chrX	38213000	38214000		.
chr13	105119000	105124000		0	1	.	0	chr13	105119000	105120000		.	chr13	105123000	105124000		.
chr13	105119000	105123000		0	3	.	0	chr13	105119000	105120000		.	chr13	105122000	105123000		.
chr13	105119000	105121000		0	4	.	0	chr13	105119000	105120000		.	chr13	105120000	105121000		.
chr13	105119000	105120000		0	25	.	0	chr13	105119000	105120000		.	chr13	105119000	105120000		.
chr13	105120000	105124000		0	2	.	0	chr13	105120000	105121000		.	chr13	105123000	105124000		.
chr13	105120000	105123000		0	4	.	0	chr13	105120000	105121000		.	chr13	105122000	105123000		.
chr13	105120000	105121000		0	35	.	0	chr13	105120000	105121000		.	chr13	105120000	105121000		.
chr13	105121000	105123000		0	48	.	0	chr13	105121000	105122000		.	chr13	105122000	105123000		.
chr13	105122000	105124000		0	18	.	0	chr13	105122000	105123000		.	chr13	105123000	105124000		.
chr13	105122000	105123000		0	37	.	0	chr13	105122000	105123000		.	chr13	105122000	105123000		.
chr13	105123000	105124000		0	15	.	0	chr13	105123000	105124000		.	chr13	105123000	105124000		.
chr19	16561000	16564000		0	2	.	0	chr19	16561000	16562000		.	chr19	16563000	16564000		.
chr19	16561000	16562000		0	1	.	0	chr19	16561000	16562000		.	chr19	16561000	16562000		.
chr19	16562000	16564000		0	10	.	0	chr19	16562000	16563000		.	chr19	16563000	16564000		.
chr19	16562000	16563000		0	30	.	0	chr19	16562000	16563000		.	chr19	16562000	16563000		.
chr19	16563000	16564000		0	67	.	0	chr19	16563000	16564000		.	chr19	16563000	16564000		.
chr5	95572000	95577000		0	2	.	0	chr5	95572000	95573000		.	chr5	95576000	95577000		.
chr5	95572000	95576000		0	1	.	0	chr5	95572000	95573000		.	chr5	95575000	95576000		.
chr5	95572000	95575000		0	3	.	0	chr5	95572000	95573000		.	chr5	95574000	95575000		.
chr5	95572000	95574000		0	17	.	0	chr5	95572000	95573000		.	chr5	95573000	95574000		.
chr5	95572000	95573000		0	24	.	0	chr5	95572000	95573000		.	chr5	95572000	95573000		.
chr5	95573000	95577000		0	1	.	0	chr5	95573000	95574000		.	chr5	95576000	95577000		.
chr5	95573000	95575000		0	14	.	0	chr5	95573000	95574000		.	chr5	95574000	95575000		.
chr5	95573000	95574000		0	43	.	0	chr5	95573000	95574000		.	chr5	95573000	95574000		.
chr5	95574000	95577000		0	3	.	0	chr5	95574000	95575000		.	chr5	95576000	95577000		.
chr5	95574000	95576000		0	22	.	0	chr5	95574000	95575000		.	chr5	95575000	95576000		.
chr5	95574000	95575000		0	51	.	0	chr5	95574000	95575000		.	chr5	95574000	95575000		.
chr5	95575000	95577000		0	15	.	0	chr5	95575000	95576000		.	chr5	95576000	95577000		.
chr5	95575000	95576000		0	52	.	0	chr5	95575000	95576000		.	chr5	95575000	95576000		.
chr5	95576000	95577000		0	13	.	0	chr5	95576000	95577000		.	chr5	95576000	95577000		.
chr10	18525000	18530000		0	4	.	0	chr10	18525000	18526000		.	chr10	18529000	18530000		.
chr10	18525000	18529000		0	5	.	0	chr10	18525000	18526000		.	chr10	18528000	18529000		.
chr10	18525000	18528000		0	8	.	0	chr10	18525000	18526000		.	chr10	18527000	18528000		.
chr10	18525000	18526000		0	72	.	0	chr10	18525000	18526000		.	chr10	18525000	18526000		.
chr10	18526000	18530000		0	1	.	0	chr10	18526000	18527000		.	chr10	18529000	18530000		.
chr10	18526000	18528000		0	65	.	0	chr10	18526000	18527000		.	chr10	18527000	18528000		.
chr10	18527000	18530000		0	4	.	0	chr10	18527000	18528000		.	chr10	18529000	18530000		.
chr10	18527000	18529000		0	9	.	0	chr10	18527000	18528000		.	chr10	18528000	18529000		.
chr10	18527000	18528000		0	100	.	0	chr10	18527000	18528000		.	chr10	18527000	18528000		.
chr10	18528000	18530000		0	5	.	0	chr10	18528000	18529000		.	chr10	18529000	18530000		.
chr10	18528000	18529000		0	60	.	0	chr10	18528000	18529000		.	chr10	18528000	18529000		.
chr10	18529000	18530000		0	84	.	0	chr10	18529000	18530000		.	chr10	18529000	18530000		.
chr15	34319000	34320000		0	14	.	0	chr15	34319000	34320000		.	chr15	34319000	34320000		.
chr20	5270000	5273000		0	10	.	0	chr20	5270000	5271000		.	chr20	5272000	5273000		.
chr20	5270000	5272000		0	60	.	0	chr20	5270000	5271000		.	chr20	5271000	5272000		.
chr20	5270000	5271000		0	65	.	0	chr20	5270000	5271000		.	chr20	5270000	5271000		.
chr20	5271000	5273000		0	59	.	0	chr20	5271000	5272000		.	chr20	5272000	5273000		.
chr20	5271000	5272000		0	67	.	0	chr20	5271000	5272000		.	chr20	5271000	5272000		.
chr20	5272000	5273000		0	81	.	0	chr20	5272000	5273000		.	chr20	5272000	5273000		.
chr6	75896000	75899000		0	1	.	0	chr6	75896000	75897000		.	chr6	75898000	75899000		.
chr6	75896000	75898000		0	43	.	0	chr6	75896000	75897000		.	chr6	75897000	75898000		.
chr6	75896000	75897000		0	54	.	0	chr6	75896000	75897000		.	chr6	75896000	75897000		.
chr6	75897000	75899000		0	5	.	0	chr6	75897000	75898000		.	chr6	75898000	75899000		.
chr6	75897000	75898000		0	32	.	0	chr6	75897000	75898000		.	chr6	75897000	75898000		.
chr6	75898000	75899000		0	71	.	0	chr6	75898000	75899000		.	chr6	75898000	75899000		.
chr9	94656000	94658000		0	5	.	0	chr9	94656000	94657000		.	chr9	94657000	94658000		.
chr9	94656000	94657000		0	95	.	0	chr9	94656000	94657000		.	chr9	94656000	94657000		.
chr9	94657000	94658000		0	61	.	0	chr9	94657000	94658000		.	chr9	94657000	94658000		.
chr2	227578000	227579000		0	35	.	0	chr2	227578000	227579000		.	chr2	227578000	227579000		.
chr10	122352000	122355000		0	3	.	0	chr10	122352000	122353000		.	chr10	122354000	122355000		.
chr10	122352000	122354000		0	8	.	0	chr10	122352000	122353000		.	chr10	122353000	122354000		.
chr10	122352000	122353000		0	64	.	0	chr10	122352000	122353000		.	chr10	122352000	122353000		.
chr10	122353000	122355000		0	41	.	0	chr10	122353000	122354000		.	chr10	122354000	122355000		.
chr10	122353000	122354000		0	70	.	0	chr10	122353000	122354000		.	chr10	122353000	122354000		.
chr10	122354000	122355000		0	49	.	0	chr10	122354000	122355000		.	chr10	122354000	122355000		.
chr8	48146000	48149000		0	5	.	0	chr8	48146000	48147000		.	chr8	48148000	48149000		.
chr8	48146000	48148000		0	5	.	0	chr8	48146000	48147000		.	chr8	48147000	48148000		.
chr8	48146000	48147000		0	72	.	0	chr8	48146000	48147000		.	chr8	48146000	48147000		.
chr8	48147000	48149000		0	2	.	0	chr8	48147000	48148000		.	chr8	48148000	48149000		.
chr8	48148000	48149000		0	70	.	0	chr8	48148000	48149000		.	chr8	48148000	48149000		.
chr6	6281000	6286000		0	9	.	0	chr6	6281000	6282000		.	chr6	6285000	6286000		.
chr6	6281000	6285000		0	1	.	0	chr6	6281000	6282000		.	chr6	6284000	6285000		.
chr6	6281000	6284000		0	6	.	0	chr6	6281000	6282000		.	chr6	6283000	6284000		.
chr6	6281000	6283000		0	10	.	0	chr6	6281000	6282000		.	chr6	6282000	6283000		.
chr6	6281000	6282000		0	70	.	0	chr6	6281000	6282000		.	chr6	6281000	6282000		.
chr6	6282000	6286000		0	4	.	0	chr6	6282000	6283000		.	chr6	6285000	6286000		.
chr6	6282000	6285000		0	4	.	0	chr6	6282000	6283000		.	chr6	6284000	6285000		.
chr6	6282000	6284000		0	21	.	0	chr6	6282000	6283000		.	chr6	6283000	6284000		.
chr6	6282000	6283000		0	66	.	0	chr6	6282000	6283000		.	chr6	6282000	6283000		.
chr6	6283000	6286000		0	6	.	0	chr6	6283000	6284000		.	chr6	6285000	6286000		.
chr6	6283000	6285000		0	3	.	0	chr6	6283000	6284000		.	chr6	6284000	6285000		.
chr6	6283000	6284000		0	30	.	0	chr6	6283000	6284000		.	chr6	6283000	6284000		.
chr6	6284000	6286000		0	6	.	0	chr6	6284000	6285000		.	chr6	6285000	6286000		.
chr6	6284000	6285000		0	50	.	0	chr6	6284000	6285000		.	chr6	6284000	6285000		.
chr6	6285000	6286000		0	52	.	0	chr6	6285000	6286000		.	chr6	6285000	6286000		.
chr22	21704000	21709000		0	2	.	0	chr22	21704000	21705000		.	chr22	21708000	21709000		.
chr22	21704000	21708000		0	5	.	0	chr22	21704000	21705000		.	chr22	21707000	21708000		.
chr22	21704000	21707000		0	5	.	0	chr22	21704000	21705000		.	chr22	21706000	21707000		.
chr22	21704000	21706000		0	3	.	0	chr22	21704000	21705000		.	chr22	21705000	21706000		.
chr22	21704000	21705000		0	40	.	0	chr22	21704000	21705000		.	chr22	21704000	21705000		.
chr22	21705000	21709000		0	5	.	0	chr22	21705000	21706000		.	chr22	21708000	21709000		.
chr22	21705000	21708000		0	4	.	0	chr22	21705000	21706000		.	chr22	21707000	21708000		.
chr22	21705000	21707000		0	5	.	0	chr22	21705000	21706000		.	chr22	21706000	21707000		.
chr22	21705000	21706000		0	2	.	0	chr22	21705000	21706000		.	chr22	21705000	21706000		.
chr22	21706000	21709000		0	3	.	0	chr22	21706000	21707000		.	chr22	21708000	21709000		.
chr22	21706000	21708000		0	7	.	0	chr22	21706000	21707000		.	chr22	21707000	21708000		.
chr22	21706000	21707000		0	22	.	0	chr22	21706000	21707000		.	chr22	21706000	21707000		.
chr22	21707000	21709000		0	24	.	0	chr22	21707000	21708000		.	chr22	21708000	21709000		.
chr22	21707000	21708000		0	89	.	0	chr22	21707000	21708000		.	chr22	21707000	21708000		.
chr22	21708000	21709000		0	47	.	0	chr22	21708000	21709000		.	chr22	21708000	21709000		.
chr15	20404000	20409000		0	3	.	0	chr15	20404000	20405000		.	chr15	20408000	20409000		.
chr15	20404000	20408000		0	4	.	0	chr15	20404000	20405000		.	chr15	20407000	20408000		.
chr15	20404000	20406000		0	10	.	0	chr15	20404000	20405000		.	chr15	20405000	20406000		.
chr15	20404000	20405000		0	25	.	0	chr15	20404000	20405000		.	chr15	20404000	20405000		.
chr15	20405000	20409000		0	3	.	0	chr15	20405000	20406000		.	chr15	20408000	20409000		.
chr15	20405000	20408000		0	2	.	0	chr15	20405000	20406000		.	chr15	20407000	20408000		.
chr15	20405000	20407000		0	1	.	0	chr15	20405000	20406000		.	chr15	20406000	20407000		.
chr15	20406000	20408000		0	10	.	0	chr15	20406000	20407000		.	chr15	20407000	20408000		.
chr15	20407000	20409000		0	5	.	0	chr15	20407000	20408000		.	chr15	20408000	20409000		.
chr15	20407000	20408000		0	39	.	0	chr15	20407000	20408000		.	chr15	20407000	20408000		.
chr15	20408000	20409000		0	69	.	0	chr15	20408000	20409000		.	chr15	20408000	20409000		.
chr7	2052000	2054000		0	27	.	0	chr7	2052000	2053000		.	chr7	2053000	2054000		.
chr7	2053000	2054000		0	112	.	0	chr7	2053000	2054000		.	chr7	2053000	2054000		.
chr1	206452000	206456000		0	6	.	0	chr1	206452000	206453000		.	chr1	206455000	206456000		.
chr1	206452000	206455000		0	3	.	0	chr1	206452000	206453000		.	chr1	206454000	206455000		.
chr1	206452000	206454000		0	22	.	0	chr1	206452000	206453000		.	chr1	206453000	206454000		.
chr1	206452000	206453000		0	15	.	0	chr1	206452000	206453000		.	chr1	206452000	206453000		.
chr1	206453000	206456000		0	8	.	0	chr1	206453000	206454000		.	chr1	206455000	206456000		.
chr1	206453000	206455000		0	8	.	0	chr1	206453000	206454000		.	chr1	206454000	206455000		.
chr1	206453000	206454000		0	102	.	0	chr1	206453000	206454000		.	chr1	206453000	206454000		.
chr1	206454000	206456000		0	4	.	0	chr1	206454000	206455000		.	chr1	206455000	206456000		.
chr1	206454000	206455000		0	53	.	0	chr1	206454000	206455000		.	chr1	206454000	206455000		.
chr1	206455000	206456000		0	94	.	0	chr1	206455000	206456000		.	chr1	206455000	206456000		.
chr3	67356000	67360000		0	1	.	0	chr3	67356000	67357000		.	chr3	67359000	67360000		.
chr3	67356000	67359000		0	1	.	0	chr3	67356000	67357000		.	chr3	67358000	67359000		.
chr3	67356000	67358000		0	1	.	0	chr3	67356000	67357000		.	chr3	67357000	67358000		.
chr3	67356000	67357000		0	55	.	0	chr3	67356000	67357000		.	chr3	67356000	67357000		.
chr3	67357000	67360000		0	1	.	0	chr3	67357000	67358000		.	chr3	67359000	67360000		.
chr3	67357000	67359000		0	56	.	0	chr3	67357000	67358000		.	chr3	67358000	67359000		.
chr3	67358000	67360000		0	16	.	0	chr3	67358000	67359000		.	chr3	67359000	67360000		.
chr3	67358000	67359000		0	8	.	0	chr3	67358000	67359000		.	chr3	67358000	67359000		.
chr3	67359000	67360000		0	68	.	0	chr3	67359000	67360000		.	chr3	67359000	67360000		.
chr6	46745000	46748000		0	5	.	0	chr6	46745000	46746000		.	chr6	46747000	46748000		.
chr6	46745000	46747000		0	66	.	0	chr6	46745000	46746000		.	chr6	46746000	46747000		.
chr6	46745000	46746000		0	102	.	0	chr6	46745000	46746000		.	chr6	46745000	46746000		.
chr6	46747000	46748000		0	53	.	0	chr6	46747000	46748000		.	chr6	46747000	46748000		.
chr8	2021000	2023000		0	13	.	0	chr8	2021000	2022000		.	chr8	2022000	2023000		.
chr8	2021000	2022000		0	15	.	0	chr8	2021000	2022000		.	chr8	2021000	2022000		.
chr8	2022000	2023000		0	141	.	0	chr8	2022000	2023000		.	chr8	2022000	2023000		.
chr1	36226000	36228000		0	8	.	0	chr1	36226000	36227000		.	chr1	36227000	36228000		.
chr1	36226000	36227000		0	53	.	0	chr1	36226000	36227000		.	chr1	36226000	36227000		.
chr1	36227000	36228000		0	52	.	0	chr1	36227000	36228000		.	chr1	36227000	36228000		.
chr5	73067000	73072000		0	1	.	0	chr5	73067000	73068000		.	chr5	73071000	73072000		.
chr5	73067000	73071000		0	1	.	0	chr5	73067000	73068000		.	chr5	73070000	73071000		.
chr5	73067000	73070000		0	5	.	0	chr5	73067000	73068000		.	chr5	73069000	73070000		.
chr5	73067000	73069000		0	1	.	0	chr5	73067000	73068000		.	chr5	73068000	73069000		.
chr5	73067000	73068000		0	50	.	0	chr5	73067000	73068000		.	chr5	73067000	73068000		.
chr5	73068000	73070000		0	50	.	0	chr5	73068000	73069000		.	chr5	73069000	73070000		.
chr5	73069000	73072000		0	3	.	0	chr5	73069000	73070000		.	chr5	73071000	73072000		.
chr5	73069000	73070000		0	18	.	0	chr5	73069000	73070000		.	chr5	73069000	73070000		.
chr5	73070000	73072000		0	41	.	0	chr5	73070000	73071000		.	chr5	73071000	73072000		.
chr5	73071000	73072000		0	46	.	0	chr5	73071000	73072000		.	chr5	73071000	73072000		.
chr4	155605000	155608000		0	3	.	0	chr4	155605000	155606000		.	chr4	155607000	155608000		.
chr4	155605000	155607000		0	3	.	0	chr4	155605000	155606000		.	chr4	155606000	155607000		.
chr4	155605000	155606000		0	56	.	0	chr4	155605000	155606000		.	chr4	155605000	155606000		.
chr4	155606000	155608000		0	2	.	0	chr4	155606000	155607000		.	chr4	155607000	155608000		.
chr4	155606000	155607000		0	5	.	0	chr4	155606000	155607000		.	chr4	155606000	155607000		.
chr4	155607000	155608000		0	102	.	0	chr4	155607000	155608000		.	chr4	155607000	155608000		.
chr19	4348000	4349000		0	40	.	0	chr19	4348000	4349000		.	chr19	4348000	4349000		.
chr9	34145000	34147000		0	14	.	0	chr9	34145000	34146000		.	chr9	34146000	34147000		.
chr9	34145000	34146000		0	29	.	0	chr9	34145000	34146000		.	chr9	34145000	34146000		.
chr9	34146000	34147000		0	56	.	0	chr9	34146000	34147000		.	chr9	34146000	34147000		.
chr5	157862000	157866000		0	3	.	0	chr5	157862000	157863000		.	chr5	157865000	157866000		.
chr5	157862000	157865000		0	5	.	0	chr5	157862000	157863000		.	chr5	157864000	157865000		.
chr5	157862000	157864000		0	5	.	0	chr5	157862000	157863000		.	chr5	157863000	157864000		.
chr5	157862000	157863000		0	79	.	0	chr5	157862000	157863000		.	chr5	157862000	157863000		.
chr5	157863000	157866000		0	3	.	0	chr5	157863000	157864000		.	chr5	157865000	157866000		.
chr5	157863000	157865000		0	2	.	0	chr5	157863000	157864000		.	chr5	157864000	157865000		.
chr5	157863000	157864000		0	3	.	0	chr5	157863000	157864000		.	chr5	157863000	157864000		.
chr5	157864000	157866000		0	6	.	0	chr5	157864000	157865000		.	chr5	157865000	157866000		.
chr5	157864000	157865000		0	1	.	0	chr5	157864000	157865000		.	chr5	157864000	157865000		.
chr5	157865000	157866000		0	8	.	0	chr5	157865000	157866000		.	chr5	157865000	157866000		.
chr19	35739000	35740000		0	85	.	0	chr19	35739000	35740000		.	chr19	35739000	35740000		.
chr9	122017000	122022000		0	4	.	0	chr9	122017000	122018000		.	chr9	122021000	122022000		.
chr9	122017000	122021000		0	1	.	0	chr9	122017000	122018000		.	chr9	122020000	122021000		.
chr9	122017000	122020000		0	5	.	0	chr9	122017000	122018000		.	chr9	122019000	122020000		.
chr9	122017000	122019000		0	5	.	0	chr9	122017000	122018000		.	chr9	122018000	122019000		.
chr9	122017000	122018000		0	46	.	0	chr9	122017000	122018000		.	chr9	122017000	122018000		.
chr9	122018000	122022000		0	9	.	0	chr9	122018000	122019000		.	chr9	122021000	122022000		.
chr9	122018000	122021000		0	2	.	0	chr9	122018000	122019000		.	chr9	122020000	122021000		.
chr9	122018000	122020000		0	51	.	0	chr9	122018000	122019000		.	chr9	122019000	122020000		.
chr9	122018000	122019000		0	65	.	0	chr9	122018000	122019000		.	chr9	122018000	122019000		.
chr9	122019000	122022000		0	5	.	0	chr9	122019000	122020000		.	chr9	122021000	122022000		.
chr9	122019000	122021000		0	3	.	0	chr9	122019000	122020000		.	chr9	122020000	122021000		.
chr9	122019000	122020000		0	65	.	0	chr9	122019000	122020000		.	chr9	122019000	122020000		.
chr9	122020000	122022000		0	1	.	0	chr9	122020000	122021000		.	chr9	122021000	122022000		.
chr9	122020000	122021000		0	8	.	0	chr9	122020000	122021000		.	chr9	122020000	122021000		.
chr9	122021000	122022000		0	95	.	0	chr9	122021000	122022000		.	chr9	122021000	122022000		.
chr5	54897000	54902000		0	4	.	0	chr5	54897000	54898000		.	chr5	54901000	54902000		.
chr5	54897000	54901000		0	3	.	0	chr5	54897000	54898000		.	chr5	54900000	54901000		.
chr5	54897000	54900000		0	4	.	0	chr5	54897000	54898000		.	chr5	54899000	54900000		.
chr5	54897000	54899000		0	7	.	0	chr5	54897000	54898000		.	chr5	54898000	54899000		.
chr5	54897000	54898000		0	59	.	0	chr5	54897000	54898000		.	chr5	54897000	54898000		.
chr5	54898000	54902000		0	5	.	0	chr5	54898000	54899000		.	chr5	54901000	54902000		.
chr5	54898000	54901000		0	2	.	0	chr5	54898000	54899000		.	chr5	54900000	54901000		.
chr5	54898000	54900000		0	45	.	0	chr5	54898000	54899000		.	chr5	54899000	54900000		.
chr5	54898000	54899000		0	92	.	0	chr5	54898000	54899000		.	chr5	54898000	54899000		.
chr5	54899000	54902000		0	4	.	0	chr5	54899000	54900000		.	chr5	54901000	54902000		.
chr5	54899000	54901000		0	46	.	0	chr5	54899000	54900000		.	chr5	54900000	54901000		.
chr5	54899000	54900000		0	103	.	0	chr5	54899000	54900000		.	chr5	54899000	54900000		.
chr5	54900000	54902000		0	2	.	0	chr5	54900000	54901000		.	chr5	54901000	54902000		.
chr5	54900000	54901000		0	1	.	0	chr5	54900000	54901000		.	chr5	54900000	54901000		.
chr5	54901000	54902000		0	62	.	0	chr5	54901000	54902000		.	chr5	54901000	54902000		.
chr2	212850000	212851000		0	49	.	0	chr2	212850000	212851000		.	chr2	212850000	212851000		.
chr4	52881000	52882000		0	125	.	0	chr4	52881000	52882000		.	chr4	52881000	52882000		.
chr2	217161000	217163000		0	3	.	0	chr2	217161000	217162000		.	chr2	217162000	217163000		.
chr2	217161000	217162000		0	44	.	0	chr2	217161000	217162000		.	chr2	217161000	217162000		.
chr2	217162000	217163000		0	71	.	0	chr2	217162000	217163000		.	chr2	217162000	217163000		.
chr6	34911000	34912000		0	43	.	0	chr6	34911000	34912000		.	chr6	34911000	34912000		.
chr3	101275000	101280000		0	3	.	0	chr3	101275000	101276000		.	chr3	101279000	101280000		.
chr3	101275000	101279000		0	4	.	0	chr3	101275000	101276000		.	chr3	101278000	101279000		.
chr3	101275000	101278000		0	2	.	0	chr3	101275000	101276000		.	chr3	101277000	101278000		.
chr3	101275000	101277000		0	2	.	0	chr3	101275000	101276000		.	chr3	101276000	101277000		.
chr3	101275000	101276000		0	63	.	0	chr3	101275000	101276000		.	chr3	101275000	101276000		.
chr3	101276000	101280000		0	2	.	0	chr3	101276000	101277000		.	chr3	101279000	101280000		.
chr3	101276000	101279000		0	2	.	0	chr3	101276000	101277000		.	chr3	101278000	101279000		.
chr3	101276000	101278000		0	1	.	0	chr3	101276000	101277000		.	chr3	101277000	101278000		.
chr3	101276000	101277000		0	50	.	0	chr3	101276000	101277000		.	chr3	101276000	101277000		.
chr3	101277000	101280000		0	2	.	0	chr3	101277000	101278000		.	chr3	101279000	101280000		.
chr3	101277000	101279000		0	7	.	0	chr3	101277000	101278000		.	chr3	101278000	101279000		.
chr3	101277000	101278000		0	73	.	0	chr3	101277000	101278000		.	chr3	101277000	101278000		.
chr3	101278000	101280000		0	4	.	0	chr3	101278000	101279000		.	chr3	101279000	101280000		.
chr3	101278000	101279000		0	28	.	0	chr3	101278000	101279000		.	chr3	101278000	101279000		.
chr3	101279000	101280000		0	116	.	0	chr3	101279000	101280000		.	chr3	101279000	101280000		.
chr1	113744000	113748000		0	4	.	0	chr1	113744000	113745000		.	chr1	113747000	113748000		.
chr1	113744000	113747000		0	2	.	0	chr1	113744000	113745000		.	chr1	113746000	113747000		.
chr1	113744000	113746000		0	7	.	0	chr1	113744000	113745000		.	chr1	113745000	113746000		.
chr1	113744000	113745000		0	90	.	0	chr1	113744000	113745000		.	chr1	113744000	113745000		.
chr1	113745000	113748000		0	8	.	0	chr1	113745000	113746000		.	chr1	113747000	113748000		.
chr1	113745000	113746000		0	65	.	0	chr1	113745000	113746000		.	chr1	113745000	113746000		.
chr1	113746000	113748000		0	53	.	0	chr1	113746000	113747000		.	chr1	113747000	113748000		.
chr1	113747000	113748000		0	64	.	0	chr1	113747000	113748000		.	chr1	113747000	113748000		.
chr3	87069000	87070000		0	23	.	0	chr3	87069000	87070000		.	chr3	87069000	87070000		.
chr6	370000	375000		0	9	.	0	chr6	370000	371000		.	chr6	374000	375000		.
chr6	370000	373000		0	13	.	0	chr6	370000	371000		.	chr6	372000	373000		.
chr6	370000	372000		0	9	.	0	chr6	370000	371000		.	chr6	371000	372000		.
chr6	370000	371000		0	128	.	0	chr6	370000	371000		.	chr6	370000	371000		.
chr6	371000	373000		0	2	.	0	chr6	371000	372000		.	chr6	372000	373000		.
chr6	372000	375000		0	4	.	0	chr6	372000	373000		.	chr6	374000	375000		.
chr6	372000	373000		0	88	.	0	chr6	372000	373000		.	chr6	372000	373000		.
chr6	374000	375000		0	60	.	0	chr6	374000	375000		.	chr6	374000	375000		.
chr2	26268000	26270000		0	4	.	0	chr2	26268000	26269000		.	chr2	26269000	26270000		.
chr2	26268000	26269000		0	22	.	0	chr2	26268000	26269000		.	chr2	26268000	26269000		.
chr2	26269000	26270000		0	61	.	0	chr2	26269000	26270000		.	chr2	26269000	26270000		.
chr10	110218000	110219000		0	46	.	0	chr10	110218000	110219000		.	chr10	110218000	110219000		.
chr2	236632000	236633000		0	74	.	0	chr2	236632000	236633000		.	chr2	236632000	236633000		.
chr3	32230000	32231000		0	35	.	0	chr3	32230000	32231000		.	chr3	32230000	32231000		.
chr22	41571000	41575000		0	8	.	0	chr22	41571000	41572000		.	chr22	41574000	41575000		.
chr22	41571000	41574000		0	6	.	0	chr22	41571000	41572000		.	chr22	41573000	41574000		.
chr22	41571000	41573000		0	5	.	0	chr22	41571000	41572000		.	chr22	41572000	41573000		.
chr22	41572000	41575000		0	10	.	0	chr22	41572000	41573000		.	chr22	41574000	41575000		.
chr22	41572000	41574000		0	22	.	0	chr22	41572000	41573000		.	chr22	41573000	41574000		.
chr22	41572000	41573000		0	83	.	0	chr22	41572000	41573000		.	chr22	41572000	41573000		.
chr22	41573000	41575000		0	115	.	0	chr22	41573000	41574000		.	chr22	41574000	41575000		.
chr22	41573000	41574000		0	35	.	0	chr22	41573000	41574000		.	chr22	41573000	41574000		.
chr22	41574000	41575000		0	48	.	0	chr22	41574000	41575000		.	chr22	41574000	41575000		.
chr2	124331000	124336000		0	3	.	0	chr2	124331000	124332000		.	chr2	124335000	124336000		.
chr2	124331000	124335000		0	5	.	0	chr2	124331000	124332000		.	chr2	124334000	124335000		.
chr2	124331000	124334000		0	3	.	0	chr2	124331000	124332000		.	chr2	124333000	124334000		.
chr2	124331000	124332000		0	37	.	0	chr2	124331000	124332000		.	chr2	124331000	124332000		.
chr2	124332000	124334000		0	13	.	0	chr2	124332000	124333000		.	chr2	124333000	124334000		.
chr2	124333000	124336000		0	6	.	0	chr2	124333000	124334000		.	chr2	124335000	124336000		.
chr2	124333000	124335000		0	38	.	0	chr2	124333000	124334000		.	chr2	124334000	124335000		.
chr2	124333000	124334000		0	71	.	0	chr2	124333000	124334000		.	chr2	124333000	124334000		.
chr2	124334000	124336000		0	7	.	0	chr2	124334000	124335000		.	chr2	124335000	124336000		.
chr2	124334000	124335000		0	80	.	0	chr2	124334000	124335000		.	chr2	124334000	124335000		.
chr2	124335000	124336000		0	62	.	0	chr2	124335000	124336000		.	chr2	124335000	124336000		.
chr1	10036000	10038000		0	24	.	0	chr1	10036000	10037000		.	chr1	10037000	10038000		.
chr1	10036000	10037000		0	93	.	0	chr1	10036000	10037000		.	chr1	10036000	10037000		.
chr1	10037000	10038000		0	38	.	0	chr1	10037000	10038000		.	chr1	10037000	10038000		.
chr12	130113000	130118000		0	13	.	0	chr12	130113000	130114000		.	chr12	130117000	130118000		.
chr12	130113000	130117000		0	6	.	0	chr12	130113000	130114000		.	chr12	130116000	130117000		.
chr12	130113000	130116000		0	1	.	0	chr12	130113000	130114000		.	chr12	130115000	130116000		.
chr12	130113000	130115000		0	9	.	0	chr12	130113000	130114000		.	chr12	130114000	130115000		.
chr12	130113000	130114000		0	110	.	0	chr12	130113000	130114000		.	chr12	130113000	130114000		.
chr12	130114000	130118000		0	6	.	0	chr12	130114000	130115000		.	chr12	130117000	130118000		.
chr12	130114000	130117000		0	1	.	0	chr12	130114000	130115000		.	chr12	130116000	130117000		.
chr12	130114000	130116000		0	1	.	0	chr12	130114000	130115000		.	chr12	130115000	130116000		.
chr12	130114000	130115000		0	63	.	0	chr12	130114000	130115000		.	chr12	130114000	130115000		.
chr12	130115000	130118000		0	1	.	0	chr12	130115000	130116000		.	chr12	130117000	130118000		.
chr12	130115000	130117000		0	1	.	0	chr12	130115000	130116000		.	chr12	130116000	130117000		.
chr12	130116000	130118000		0	3	.	0	chr12	130116000	130117000		.	chr12	130117000	130118000		.
chr12	130116000	130117000		0	3	.	0	chr12	130116000	130117000		.	chr12	130116000	130117000		.
chr12	130117000	130118000		0	66	.	0	chr12	130117000	130118000		.	chr12	130117000	130118000		.
chr1	10576000	10577000		0	36	.	0	chr1	10576000	10577000		.	chr1	10576000	10577000		.
chr1	50542000	50543000		0	40	.	0	chr1	50542000	50543000		.	chr1	50542000	50543000		.
chr22	26502000	26503000		0	72	.	0	chr22	26502000	26503000		.	chr22	26502000	26503000		.
chr20	420000	421000		0	90	.	0	chr20	420000	421000		.	chr20	420000	421000		.
chr14	36673000	36674000		0	50	.	0	chr14	36673000	36674000		.	chr14	36673000	36674000		.
chr16	67522000	67524000		0	4	.	0	chr16	67522000	67523000		.	chr16	67523000	67524000		.
chr16	67522000	67523000		0	5	.	0	chr16	67522000	67523000		.	chr16	67522000	67523000		.
chr16	67523000	67524000		0	19	.	0	chr16	67523000	67524000		.	chr16	67523000	67524000		.
chr12	67384000	67387000		0	3	.	0	chr12	67384000	67385000		.	chr12	67386000	67387000		.
chr12	67384000	67385000		0	1	.	0	chr12	67384000	67385000		.	chr12	67384000	67385000		.
chr12	67385000	67389000		0	5	.	0	chr12	67385000	67386000		.	chr12	67388000	67389000		.
chr12	67385000	67387000		0	2	.	0	chr12	67385000	67386000		.	chr12	67386000	67387000		.
chr12	67385000	67386000		0	4	.	0	chr12	67385000	67386000		.	chr12	67385000	67386000		.
chr12	67386000	67389000		0	2	.	0	chr12	67386000	67387000		.	chr12	67388000	67389000		.
chr12	67386000	67387000		0	51	.	0	chr12	67386000	67387000		.	chr12	67386000	67387000		.
chr12	67388000	67389000		0	54	.	0	chr12	67388000	67389000		.	chr12	67388000	67389000		.
chr11	2079000	2084000		0	4	.	0	chr11	2079000	2080000		.	chr11	2083000	2084000		.
chr11	2079000	2083000		0	6	.	0	chr11	2079000	2080000		.	chr11	2082000	2083000		.
chr11	2079000	2082000		0	2	.	0	chr11	2079000	2080000		.	chr11	2081000	2082000		.
chr11	2079000	2081000		0	29	.	0	chr11	2079000	2080000		.	chr11	2080000	2081000		.
chr11	2079000	2080000		0	83	.	0	chr11	2079000	2080000		.	chr11	2079000	2080000		.
chr11	2080000	2084000		0	3	.	0	chr11	2080000	2081000		.	chr11	2083000	2084000		.
chr11	2080000	2083000		0	5	.	0	chr11	2080000	2081000		.	chr11	2082000	2083000		.
chr11	2080000	2082000		0	3	.	0	chr11	2080000	2081000		.	chr11	2081000	2082000		.
chr11	2080000	2081000		0	19	.	0	chr11	2080000	2081000		.	chr11	2080000	2081000		.
chr11	2081000	2084000		0	2	.	0	chr11	2081000	2082000		.	chr11	2083000	2084000		.
chr11	2081000	2083000		0	14	.	0	chr11	2081000	2082000		.	chr11	2082000	2083000		.
chr11	2082000	2084000		0	10	.	0	chr11	2082000	2083000		.	chr11	2083000	2084000		.
chr11	2082000	2083000		0	64	.	0	chr11	2082000	2083000		.	chr11	2082000	2083000		.
chr11	2083000	2084000		0	13	.	0	chr11	2083000	2084000		.	chr11	2083000	2084000		.
chr7	35234000	35235000		0	23	.	0	chr7	35234000	35235000		.	chr7	35234000	35235000		.
chr10	114549000	114550000		0	37	.	0	chr10	114549000	114550000		.	chr10	114549000	114550000		.
chr2	205085000	205087000		0	1	.	0	chr2	205085000	205086000		.	chr2	205086000	205087000		.
chr2	205085000	205086000		0	31	.	0	chr2	205085000	205086000		.	chr2	205085000	205086000		.
chr2	205086000	205087000		0	43	.	0	chr2	205086000	205087000		.	chr2	205086000	205087000		.
chr12	7120000	7121000		0	112	.	0	chr12	7120000	7121000		.	chr12	7120000	7121000		.
chr11	94704000	94706000		0	50	.	0	chr11	94704000	94705000		.	chr11	94705000	94706000		.
chr11	94704000	94705000		0	43	.	0	chr11	94704000	94705000		.	chr11	94704000	94705000		.
chr11	94705000	94706000		0	95	.	0	chr11	94705000	94706000		.	chr11	94705000	94706000		.
chr14	90323000	90325000		0	53	.	0	chr14	90323000	90324000		.	chr14	90324000	90325000		.
chr14	90323000	90324000		0	44	.	0	chr14	90323000	90324000		.	chr14	90323000	90324000		.
chr14	90324000	90325000		0	20	.	0	chr14	90324000	90325000		.	chr14	90324000	90325000		.
chr20	60833000	60838000		0	1	.	0	chr20	60833000	60834000		.	chr20	60837000	60838000		.
chr20	60833000	60837000		0	5	.	0	chr20	60833000	60834000		.	chr20	60836000	60837000		.
chr20	60833000	60836000		0	1	.	0	chr20	60833000	60834000		.	chr20	60835000	60836000		.
chr20	60833000	60835000		0	28	.	0	chr20	60833000	60834000		.	chr20	60834000	60835000		.
chr20	60833000	60834000		0	65	.	0	chr20	60833000	60834000		.	chr20	60833000	60834000		.
chr20	60834000	60838000		0	1	.	0	chr20	60834000	60835000		.	chr20	60837000	60838000		.
chr20	60834000	60837000		0	2	.	0	chr20	60834000	60835000		.	chr20	60836000	60837000		.
chr20	60834000	60836000		0	2	.	0	chr20	60834000	60835000		.	chr20	60835000	60836000		.
chr20	60834000	60835000		0	6	.	0	chr20	60834000	60835000		.	chr20	60834000	60835000		.
chr20	60835000	60837000		0	1	.	0	chr20	60835000	60836000		.	chr20	60836000	60837000		.
chr20	60835000	60836000		0	46	.	0	chr20	60835000	60836000		.	chr20	60835000	60836000		.
chr20	60836000	60838000		0	2	.	0	chr20	60836000	60837000		.	chr20	60837000	60838000		.
chr20	60836000	60837000		0	126	.	0	chr20	60836000	60837000		.	chr20	60836000	60837000		.
chr12	106421000	106426000		0	1	.	0	chr12	106421000	106422000		.	chr12	106425000	106426000		.
chr12	106421000	106424000		0	1	.	0	chr12	106421000	106422000		.	chr12	106423000	106424000		.
chr12	106421000	106423000		0	8	.	0	chr12	106421000	106422000		.	chr12	106422000	106423000		.
chr12	106421000	106422000		0	10	.	0	chr12	106421000	106422000		.	chr12	106421000	106422000		.
chr12	106422000	106426000		0	3	.	0	chr12	106422000	106423000		.	chr12	106425000	106426000		.
chr12	106422000	106425000		0	6	.	0	chr12	106422000	106423000		.	chr12	106424000	106425000		.
chr12	106422000	106424000		0	10	.	0	chr12	106422000	106423000		.	chr12	106423000	106424000		.
chr12	106422000	106423000		0	89	.	0	chr12	106422000	106423000		.	chr12	106422000	106423000		.
chr12	106423000	106426000		0	2	.	0	chr12	106423000	106424000		.	chr12	106425000	106426000		.
chr12	106423000	106425000		0	14	.	0	chr12	106423000	106424000		.	chr12	106424000	106425000		.
chr12	106423000	106424000		0	60	.	0	chr12	106423000	106424000		.	chr12	106423000	106424000		.
chr12	106424000	106426000		0	13	.	0	chr12	106424000	106425000		.	chr12	106425000	106426000		.
chr12	106424000	106425000		0	54	.	0	chr12	106424000	106425000		.	chr12	106424000	106425000		.
chr12	106425000	106426000		0	33	.	0	chr12	106425000	106426000		.	chr12	106425000	106426000		.
chr4	174870000	174871000		0	53	.	0	chr4	174870000	174871000		.	chr4	174870000	174871000		.
chr13	85773000	85774000		0	29	.	0	chr13	85773000	85774000		.	chr13	85773000	85774000		.
chr14	88094000	88095000		0	21	.	0	chr14	88094000	88095000		.	chr14	88094000	88095000		.
chr5	39377000	39379000		0	37	.	0	chr5	39377000	39378000		.	chr5	39378000	39379000		.
chr5	39377000	39378000		0	40	.	0	chr5	39377000	39378000		.	chr5	39377000	39378000		.
chr5	39378000	39379000		0	11	.	0	chr5	39378000	39379000		.	chr5	39378000	39379000		.
chr14	61132000	61133000		0	106	.	0	chr14	61132000	61133000		.	chr14	61132000	61133000		.
chr2	188586000	188589000		0	2	.	0	chr2	188586000	188587000		.	chr2	188588000	188589000		.
chr2	188586000	188588000		0	1	.	0	chr2	188586000	188587000		.	chr2	188587000	188588000		.
chr2	188586000	188587000		0	39	.	0	chr2	188586000	188587000		.	chr2	188586000	188587000		.
chr2	188587000	188589000		0	5	.	0	chr2	188587000	188588000		.	chr2	188588000	188589000		.
chr2	188587000	188588000		0	12	.	0	chr2	188587000	188588000		.	chr2	188587000	188588000		.
chr2	188588000	188589000		0	56	.	0	chr2	188588000	188589000		.	chr2	188588000	188589000		.
chr14	26551000	26554000		0	1	.	0	chr14	26551000	26552000		.	chr14	26553000	26554000		.
chr14	26551000	26552000		0	47	.	0	chr14	26551000	26552000		.	chr14	26551000	26552000		.
chr14	26552000	26554000		0	6	.	0	chr14	26552000	26553000		.	chr14	26553000	26554000		.
chr14	26552000	26553000		0	31	.	0	chr14	26552000	26553000		.	chr14	26552000	26553000		.
chr14	26553000	26554000		0	63	.	0	chr14	26553000	26554000		.	chr14	26553000	26554000		.
chr14	25046000	25047000		0	101	.	0	chr14	25046000	25047000		.	chr14	25046000	25047000		.
chr22	36038000	36043000		0	5	.	0	chr22	36038000	36039000		.	chr22	36042000	36043000		.
chr22	36038000	36042000		0	4	.	0	chr22	36038000	36039000		.	chr22	36041000	36042000		.
chr22	36038000	36041000		0	3	.	0	chr22	36038000	36039000		.	chr22	36040000	36041000		.
chr22	36038000	36040000		0	8	.	0	chr22	36038000	36039000		.	chr22	36039000	36040000		.
chr22	36038000	36039000		0	67	.	0	chr22	36038000	36039000		.	chr22	36038000	36039000		.
chr22	36039000	36043000		0	2	.	0	chr22	36039000	36040000		.	chr22	36042000	36043000		.
chr22	36039000	36042000		0	6	.	0	chr22	36039000	36040000		.	chr22	36041000	36042000		.
chr22	36039000	36041000		0	7	.	0	chr22	36039000	36040000		.	chr22	36040000	36041000		.
chr22	36039000	36040000		0	28	.	0	chr22	36039000	36040000		.	chr22	36039000	36040000		.
chr22	36040000	36043000		0	3	.	0	chr22	36040000	36041000		.	chr22	36042000	36043000		.
chr22	36040000	36042000		0	10	.	0	chr22	36040000	36041000		.	chr22	36041000	36042000		.
chr22	36040000	36041000		0	59	.	0	chr22	36040000	36041000		.	chr22	36040000	36041000		.
chr22	36041000	36043000		0	9	.	0	chr22	36041000	36042000		.	chr22	36042000	36043000		.
chr22	36041000	36042000		0	80	.	0	chr22	36041000	36042000		.	chr22	36041000	36042000		.
chr22	36042000	36043000		0	9	.	0	chr22	36042000	36043000		.	chr22	36042000	36043000		.
chr2	196433000	196434000		0	57	.	0	chr2	196433000	196434000		.	chr2	196433000	196434000		.
chr12	8013000	8018000		0	3	.	0	chr12	8013000	8014000		.	chr12	8017000	8018000		.
chr12	8013000	8017000		0	1	.	0	chr12	8013000	8014000		.	chr12	8016000	8017000		.
chr12	8013000	8016000		0	1	.	0	chr12	8013000	8014000		.	chr12	8015000	8016000		.
chr12	8013000	8015000		0	5	.	0	chr12	8013000	8014000		.	chr12	8014000	8015000		.
chr12	8013000	8014000		0	26	.	0	chr12	8013000	8014000		.	chr12	8013000	8014000		.
chr12	8014000	8018000		0	3	.	0	chr12	8014000	8015000		.	chr12	8017000	8018000		.
chr12	8014000	8017000		0	2	.	0	chr12	8014000	8015000		.	chr12	8016000	8017000		.
chr12	8014000	8016000		0	8	.	0	chr12	8014000	8015000		.	chr12	8015000	8016000		.
chr12	8014000	8015000		0	74	.	0	chr12	8014000	8015000		.	chr12	8014000	8015000		.
chr12	8015000	8018000		0	1	.	0	chr12	8015000	8016000		.	chr12	8017000	8018000		.
chr12	8015000	8017000		0	1	.	0	chr12	8015000	8016000		.	chr12	8016000	8017000		.
chr12	8015000	8016000		0	17	.	0	chr12	8015000	8016000		.	chr12	8015000	8016000		.
chr12	8016000	8018000		0	2	.	0	chr12	8016000	8017000		.	chr12	8017000	8018000		.
chr12	8016000	8017000		0	1	.	0	chr12	8016000	8017000		.	chr12	8016000	8017000		.
chr12	8017000	8018000		0	38	.	0	chr12	8017000	8018000		.	chr12	8017000	8018000		.
chr8	94831000	94832000		0	30	.	0	chr8	94831000	94832000		.	chr8	94831000	94832000		.
chr12	44051000	44053000		0	28	.	0	chr12	44051000	44052000		.	chr12	44052000	44053000		.
chr12	44051000	44052000		0	71	.	0	chr12	44051000	44052000		.	chr12	44051000	44052000		.
chr12	44052000	44053000		0	15	.	0	chr12	44052000	44053000		.	chr12	44052000	44053000		.
chr11	11800000	11802000		0	12	.	0	chr11	11800000	11801000		.	chr11	11801000	11802000		.
chr11	11800000	11801000		0	112	.	0	chr11	11800000	11801000		.	chr11	11800000	11801000		.
chr11	11801000	11802000		0	42	.	0	chr11	11801000	11802000		.	chr11	11801000	11802000		.
chr3	142989000	142991000		0	42	.	0	chr3	142989000	142990000		.	chr3	142990000	142991000		.
chr3	142990000	142991000		0	43	.	0	chr3	142990000	142991000		.	chr3	142990000	142991000		.
chr16	48092000	48097000		0	7	.	0	chr16	48092000	48093000		.	chr16	48096000	48097000		.
chr16	48092000	48096000		0	3	.	0	chr16	48092000	48093000		.	chr16	48095000	48096000		.
chr16	48092000	48095000		0	4	.	0	chr16	48092000	48093000		.	chr16	48094000	48095000		.
chr16	48092000	48094000		0	9	.	0	chr16	48092000	48093000		.	chr16	48093000	48094000		.
chr16	48092000	48093000		0	70	.	0	chr16	48092000	48093000		.	chr16	48092000	48093000		.
chr16	48093000	48097000		0	5	.	0	chr16	48093000	48094000		.	chr16	48096000	48097000		.
chr16	48093000	48096000		0	1	.	0	chr16	48093000	48094000		.	chr16	48095000	48096000		.
chr16	48093000	48095000		0	70	.	0	chr16	48093000	48094000		.	chr16	48094000	48095000		.
chr16	48093000	48094000		0	69	.	0	chr16	48093000	48094000		.	chr16	48093000	48094000		.
chr16	48094000	48097000		0	2	.	0	chr16	48094000	48095000		.	chr16	48096000	48097000		.
chr16	48094000	48095000		0	1	.	0	chr16	48094000	48095000		.	chr16	48094000	48095000		.
chr16	48095000	48097000		0	8	.	0	chr16	48095000	48096000		.	chr16	48096000	48097000		.
chr16	48095000	48096000		0	54	.	0	chr16	48095000	48096000		.	chr16	48095000	48096000		.
chr16	48096000	48097000		0	127	.	0	chr16	48096000	48097000		.	chr16	48096000	48097000		.
chr12	5058000	5060000		0	61	.	0	chr12	5058000	5059000		.	chr12	5059000	5060000		.
chr12	5058000	5059000		0	21	.	0	chr12	5058000	5059000		.	chr12	5058000	5059000		.
chr12	5059000	5060000		0	64	.	0	chr12	5059000	5060000		.	chr12	5059000	5060000		.
chr15	57945000	57948000		0	4	.	0	chr15	57945000	57946000		.	chr15	57947000	57948000		.
chr15	57945000	57947000		0	6	.	0	chr15	57945000	57946000		.	chr15	57946000	57947000		.
chr15	57945000	57946000		0	106	.	0	chr15	57945000	57946000		.	chr15	57945000	57946000		.
chr15	57946000	57948000		0	17	.	0	chr15	57946000	57947000		.	chr15	57947000	57948000		.
chr15	57946000	57947000		0	42	.	0	chr15	57946000	57947000		.	chr15	57946000	57947000		.
chr15	57947000	57948000		0	28	.	0	chr15	57947000	57948000		.	chr15	57947000	57948000		.
chrX	153529000	153532000		0	4	.	0	chrX	153529000	153530000		.	chrX	153531000	153532000		.
chrX	153529000	153531000		0	11	.	0	chrX	153529000	153530000		.	chrX	153530000	153531000		.
chrX	153529000	153530000		0	38	.	0	chrX	153529000	153530000		.	chrX	153529000	153530000		.
chrX	153530000	153532000		0	32	.	0	chrX	153530000	153531000		.	chrX	153531000	153532000		.
chrX	153530000	153531000		0	40	.	0	chrX	153530000	153531000		.	chrX	153530000	153531000		.
chrX	153531000	153532000		0	79	.	0	chrX	153531000	153532000		.	chrX	153531000	153532000		.
chr10	99643000	99648000		0	1	.	0	chr10	99643000	99644000		.	chr10	99647000	99648000		.
chr10	99643000	99645000		0	1	.	0	chr10	99643000	99644000		.	chr10	99644000	99645000		.
chr10	99644000	99648000		0	1	.	0	chr10	99644000	99645000		.	chr10	99647000	99648000		.
chr10	99644000	99647000		0	1	.	0	chr10	99644000	99645000		.	chr10	99646000	99647000		.
chr10	99644000	99646000		0	3	.	0	chr10	99644000	99645000		.	chr10	99645000	99646000		.
chr10	99644000	99645000		0	12	.	0	chr10	99644000	99645000		.	chr10	99644000	99645000		.
chr10	99645000	99648000		0	2	.	0	chr10	99645000	99646000		.	chr10	99647000	99648000		.
chr10	99645000	99647000		0	2	.	0	chr10	99645000	99646000		.	chr10	99646000	99647000		.
chr10	99645000	99646000		0	32	.	0	chr10	99645000	99646000		.	chr10	99645000	99646000		.
chr10	99646000	99648000		0	33	.	0	chr10	99646000	99647000		.	chr10	99647000	99648000		.
chr10	99647000	99648000		0	37	.	0	chr10	99647000	99648000		.	chr10	99647000	99648000		.
chr8	41481000	41484000		0	1	.	0	chr8	41481000	41482000		.	chr8	41483000	41484000		.
chr8	41482000	41485000		0	1	.	0	chr8	41482000	41483000		.	chr8	41484000	41485000		.
chr8	41482000	41484000		0	4	.	0	chr8	41482000	41483000		.	chr8	41483000	41484000		.
chr8	41482000	41483000		0	6	.	0	chr8	41482000	41483000		.	chr8	41482000	41483000		.
chr8	41483000	41485000		0	8	.	0	chr8	41483000	41484000		.	chr8	41484000	41485000		.
chr8	41483000	41484000		0	88	.	0	chr8	41483000	41484000		.	chr8	41483000	41484000		.
chr8	41484000	41485000		0	42	.	0	chr8	41484000	41485000		.	chr8	41484000	41485000		.
chr9	126811000	126813000		0	7	.	0	chr9	126811000	126812000		.	chr9	126812000	126813000		.
chr9	126811000	126812000		0	5	.	0	chr9	126811000	126812000		.	chr9	126811000	126812000		.
chr9	126812000	126813000		0	25	.	0	chr9	126812000	126813000		.	chr9	126812000	126813000		.
chr2	73847000	73848000		0	96	.	0	chr2	73847000	73848000		.	chr2	73847000	73848000		.
chr6	140894000	140895000		0	53	.	0	chr6	140894000	140895000		.	chr6	140894000	140895000		.
chr20	22633000	22635000		0	45	.	0	chr20	22633000	22634000		.	chr20	22634000	22635000		.
chr20	22633000	22634000		0	55	.	0	chr20	22633000	22634000		.	chr20	22633000	22634000		.
chr20	22634000	22635000		0	43	.	0	chr20	22634000	22635000		.	chr20	22634000	22635000		.
chr1	157745000	157746000		0	8	.	0	chr1	157745000	157746000		.	chr1	157745000	157746000		.
chr17	75944000	75945000		0	2	.	0	chr17	75944000	75945000		.	chr17	75944000	75945000		.
chr17	4213000	4214000		0	21	.	0	chr17	4213000	4214000		.	chr17	4213000	4214000		.
chr8	108123000	108127000		0	7	.	0	chr8	108123000	108124000		.	chr8	108126000	108127000		.
chr8	108123000	108125000		0	2	.	0	chr8	108123000	108124000		.	chr8	108124000	108125000		.
chr8	108123000	108124000		0	64	.	0	chr8	108123000	108124000		.	chr8	108123000	108124000		.
chr8	108124000	108128000		0	2	.	0	chr8	108124000	108125000		.	chr8	108127000	108128000		.
chr8	108124000	108127000		0	1	.	0	chr8	108124000	108125000		.	chr8	108126000	108127000		.
chr8	108124000	108125000		0	1	.	0	chr8	108124000	108125000		.	chr8	108124000	108125000		.
chr8	108125000	108127000		0	1	.	0	chr8	108125000	108126000		.	chr8	108126000	108127000		.
chr8	108126000	108128000		0	3	.	0	chr8	108126000	108127000		.	chr8	108127000	108128000		.
chr8	108126000	108127000		0	36	.	0	chr8	108126000	108127000		.	chr8	108126000	108127000		.
chr8	108127000	108128000		0	6	.	0	chr8	108127000	108128000		.	chr8	108127000	108128000		.
chrX	150633000	150635000		0	3	.	0	chrX	150633000	150634000		.	chrX	150634000	150635000		.
chrX	150633000	150634000		0	30	.	0	chrX	150633000	150634000		.	chrX	150633000	150634000		.
chrX	150634000	150635000		0	28	.	0	chrX	150634000	150635000		.	chrX	150634000	150635000		.
chr4	10509000	10510000		0	52	.	0	chr4	10509000	10510000		.	chr4	10509000	10510000		.
chr6	46712000	46714000		0	56	.	0	chr6	46712000	46713000		.	chr6	46713000	46714000		.
chr6	46713000	46714000		0	2	.	0	chr6	46713000	46714000		.	chr6	46713000	46714000		.
chr4	3056000	3057000		0	10	.	0	chr4	3056000	3057000		.	chr4	3056000	3057000		.
chr13	94962000	94963000		0	2	.	0	chr13	94962000	94963000		.	chr13	94962000	94963000		.
chr9	84485000	84486000		0	63	.	0	chr9	84485000	84486000		.	chr9	84485000	84486000		.
chr1	236346000	236347000		0	29	.	0	chr1	236346000	236347000		.	chr1	236346000	236347000		.
chr3	21278000	21281000		0	1	.	0	chr3	21278000	21279000		.	chr3	21280000	21281000		.
chr3	21279000	21282000		0	1	.	0	chr3	21279000	21280000		.	chr3	21281000	21282000		.
chr3	21279000	21281000		0	3	.	0	chr3	21279000	21280000		.	chr3	21280000	21281000		.
chr3	21279000	21280000		0	46	.	0	chr3	21279000	21280000		.	chr3	21279000	21280000		.
chr3	21280000	21282000		0	3	.	0	chr3	21280000	21281000		.	chr3	21281000	21282000		.
chr3	21280000	21281000		0	17	.	0	chr3	21280000	21281000		.	chr3	21280000	21281000		.
chr3	21281000	21282000		0	8	.	0	chr3	21281000	21282000		.	chr3	21281000	21282000		.
chr1	196672000	196674000		0	57	.	0	chr1	196672000	196673000		.	chr1	196673000	196674000		.
chr1	196672000	196673000		0	25	.	0	chr1	196672000	196673000		.	chr1	196672000	196673000		.
chr1	196673000	196674000		0	23	.	0	chr1	196673000	196674000		.	chr1	196673000	196674000		.
chr12	111695000	111700000		0	7	.	0	chr12	111695000	111696000		.	chr12	111699000	111700000		.
chr12	111695000	111699000		0	5	.	0	chr12	111695000	111696000		.	chr12	111698000	111699000		.
chr12	111695000	111698000		0	7	.	0	chr12	111695000	111696000		.	chr12	111697000	111698000		.
chr12	111695000	111697000		0	9	.	0	chr12	111695000	111696000		.	chr12	111696000	111697000		.
chr12	111695000	111696000		0	54	.	0	chr12	111695000	111696000		.	chr12	111695000	111696000		.
chr12	111696000	111700000		0	9	.	0	chr12	111696000	111697000		.	chr12	111699000	111700000		.
chr12	111696000	111699000		0	2	.	0	chr12	111696000	111697000		.	chr12	111698000	111699000		.
chr12	111696000	111698000		0	5	.	0	chr12	111696000	111697000		.	chr12	111697000	111698000		.
chr12	111696000	111697000		0	25	.	0	chr12	111696000	111697000		.	chr12	111696000	111697000		.
chr12	111697000	111700000		0	10	.	0	chr12	111697000	111698000		.	chr12	111699000	111700000		.
chr12	111697000	111699000		0	7	.	0	chr12	111697000	111698000		.	chr12	111698000	111699000		.
chr12	111697000	111698000		0	46	.	0	chr12	111697000	111698000		.	chr12	111697000	111698000		.
chr12	111698000	111700000		0	4	.	0	chr12	111698000	111699000		.	chr12	111699000	111700000		.
chr12	111699000	111700000		0	101	.	0	chr12	111699000	111700000		.	chr12	111699000	111700000		.
chr19	56378000	56383000		0	1	.	0	chr19	56378000	56379000		.	chr19	56382000	56383000		.
chr19	56378000	56382000		0	5	.	0	chr19	56378000	56379000		.	chr19	56381000	56382000		.
chr19	56378000	56381000		0	2	.	0	chr19	56378000	56379000		.	chr19	56380000	56381000		.
chr19	56378000	56380000		0	19	.	0	chr19	56378000	56379000		.	chr19	56379000	56380000		.
chr19	56378000	56379000		0	57	.	0	chr19	56378000	56379000		.	chr19	56378000	56379000		.
chr19	56379000	56383000		0	5	.	0	chr19	56379000	56380000		.	chr19	56382000	56383000		.
chr19	56379000	56382000		0	3	.	0	chr19	56379000	56380000		.	chr19	56381000	56382000		.
chr19	56379000	56381000		0	7	.	0	chr19	56379000	56380000		.	chr19	56380000	56381000		.
chr19	56379000	56380000		0	43	.	0	chr19	56379000	56380000		.	chr19	56379000	56380000		.
chr19	56380000	56383000		0	4	.	0	chr19	56380000	56381000		.	chr19	56382000	56383000		.
chr19	56380000	56382000		0	18	.	0	chr19	56380000	56381000		.	chr19	56381000	56382000		.
chr19	56380000	56381000		0	87	.	0	chr19	56380000	56381000		.	chr19	56380000	56381000		.
chr19	56381000	56383000		0	38	.	0	chr19	56381000	56382000		.	chr19	56382000	56383000		.
chr19	56381000	56382000		0	38	.	0	chr19	56381000	56382000		.	chr19	56381000	56382000		.
chr19	56382000	56383000		0	64	.	0	chr19	56382000	56383000		.	chr19	56382000	56383000		.
chr16	49925000	49926000		0	25	.	0	chr16	49925000	49926000		.	chr16	49925000	49926000		.
chr6	57929000	57934000		0	2	.	0	chr6	57929000	57930000		.	chr6	57933000	57934000		.
chr6	57929000	57932000		0	1	.	0	chr6	57929000	57930000		.	chr6	57931000	57932000		.
chr6	57929000	57930000		0	13	.	0	chr6	57929000	57930000		.	chr6	57929000	57930000		.
chr6	57930000	57933000		0	1	.	0	chr6	57930000	57931000		.	chr6	57932000	57933000		.
chr6	57931000	57934000		0	1	.	0	chr6	57931000	57932000		.	chr6	57933000	57934000		.
chr6	57931000	57933000		0	1	.	0	chr6	57931000	57932000		.	chr6	57932000	57933000		.
chr6	57932000	57933000		0	2	.	0	chr6	57932000	57933000		.	chr6	57932000	57933000		.
chr6	57933000	57934000		0	1	.	0	chr6	57933000	57934000		.	chr6	57933000	57934000		.
chr15	46740000	46744000		0	3	.	0	chr15	46740000	46741000		.	chr15	46743000	46744000		.
chr15	46740000	46743000		0	6	.	0	chr15	46740000	46741000		.	chr15	46742000	46743000		.
chr15	46740000	46742000		0	1	.	0	chr15	46740000	46741000		.	chr15	46741000	46742000		.
chr15	46740000	46741000		0	32	.	0	chr15	46740000	46741000		.	chr15	46740000	46741000		.
chr15	46741000	46745000		0	2	.	0	chr15	46741000	46742000		.	chr15	46744000	46745000		.
chr15	46741000	46743000		0	19	.	0	chr15	46741000	46742000		.	chr15	46742000	46743000		.
chr15	46741000	46742000		0	47	.	0	chr15	46741000	46742000		.	chr15	46741000	46742000		.
chr15	46742000	46745000		0	4	.	0	chr15	46742000	46743000		.	chr15	46744000	46745000		.
chr15	46742000	46744000		0	3	.	0	chr15	46742000	46743000		.	chr15	46743000	46744000		.
chr15	46742000	46743000		0	46	.	0	chr15	46742000	46743000		.	chr15	46742000	46743000		.
chr15	46743000	46745000		0	15	.	0	chr15	46743000	46744000		.	chr15	46744000	46745000		.
chr15	46743000	46744000		0	2	.	0	chr15	46743000	46744000		.	chr15	46743000	46744000		.
chr15	46744000	46745000		0	10	.	0	chr15	46744000	46745000		.	chr15	46744000	46745000		.
chr21	46643000	46647000		0	13	.	0	chr21	46643000	46644000		.	chr21	46646000	46647000		.
chr21	46643000	46646000		0	5	.	0	chr21	46643000	46644000		.	chr21	46645000	46646000		.
chr21	46643000	46645000		0	6	.	0	chr21	46643000	46644000		.	chr21	46644000	46645000		.
chr21	46643000	46644000		0	49	.	0	chr21	46643000	46644000		.	chr21	46643000	46644000		.
chr21	46644000	46647000		0	9	.	0	chr21	46644000	46645000		.	chr21	46646000	46647000		.
chr21	46644000	46645000		0	57	.	0	chr21	46644000	46645000		.	chr21	46644000	46645000		.
chr21	46645000	46647000		0	9	.	0	chr21	46645000	46646000		.	chr21	46646000	46647000		.
chr21	46645000	46646000		0	32	.	0	chr21	46645000	46646000		.	chr21	46645000	46646000		.
chr21	46646000	46647000		0	104	.	0	chr21	46646000	46647000		.	chr21	46646000	46647000		.
chr1	164061000	164062000		0	1	.	0	chr1	164061000	164062000		.	chr1	164061000	164062000		.
chr4	138763000	138764000		0	33	.	0	chr4	138763000	138764000		.	chr4	138763000	138764000		.
chr5	115967000	115968000		0	39	.	0	chr5	115967000	115968000		.	chr5	115967000	115968000		.
chr4	88678000	88680000		0	5	.	0	chr4	88678000	88679000		.	chr4	88679000	88680000		.
chr4	88678000	88679000		0	62	.	0	chr4	88678000	88679000		.	chr4	88678000	88679000		.
chr11	23352000	23357000		0	1	.	0	chr11	23352000	23353000		.	chr11	23356000	23357000		.
chr11	23352000	23356000		0	5	.	0	chr11	23352000	23353000		.	chr11	23355000	23356000		.
chr11	23352000	23355000		0	3	.	0	chr11	23352000	23353000		.	chr11	23354000	23355000		.
chr11	23352000	23354000		0	5	.	0	chr11	23352000	23353000		.	chr11	23353000	23354000		.
chr11	23352000	23353000		0	51	.	0	chr11	23352000	23353000		.	chr11	23352000	23353000		.
chr11	23353000	23356000		0	5	.	0	chr11	23353000	23354000		.	chr11	23355000	23356000		.
chr11	23353000	23355000		0	31	.	0	chr11	23353000	23354000		.	chr11	23354000	23355000		.
chr11	23353000	23354000		0	25	.	0	chr11	23353000	23354000		.	chr11	23353000	23354000		.
chr11	23354000	23356000		0	17	.	0	chr11	23354000	23355000		.	chr11	23355000	23356000		.
chr11	23354000	23355000		0	18	.	0	chr11	23354000	23355000		.	chr11	23354000	23355000		.
chr11	23355000	23357000		0	1	.	0	chr11	23355000	23356000		.	chr11	23356000	23357000		.
chr11	23355000	23356000		0	112	.	0	chr11	23355000	23356000		.	chr11	23355000	23356000		.
chr11	23356000	23357000		0	18	.	0	chr11	23356000	23357000		.	chr11	23356000	23357000		.
chr2	115547000	115552000		0	3	.	0	chr2	115547000	115548000		.	chr2	115551000	115552000		.
chr2	115547000	115551000		0	5	.	0	chr2	115547000	115548000		.	chr2	115550000	115551000		.
chr2	115547000	115550000		0	1	.	0	chr2	115547000	115548000		.	chr2	115549000	115550000		.
chr2	115547000	115549000		0	15	.	0	chr2	115547000	115548000		.	chr2	115548000	115549000		.
chr2	115547000	115548000		0	74	.	0	chr2	115547000	115548000		.	chr2	115547000	115548000		.
chr2	115548000	115552000		0	1	.	0	chr2	115548000	115549000		.	chr2	115551000	115552000		.
chr2	115548000	115551000		0	3	.	0	chr2	115548000	115549000		.	chr2	115550000	115551000		.
chr2	115548000	115550000		0	6	.	0	chr2	115548000	115549000		.	chr2	115549000	115550000		.
chr2	115548000	115549000		0	32	.	0	chr2	115548000	115549000		.	chr2	115548000	115549000		.
chr2	115549000	115552000		0	5	.	0	chr2	115549000	115550000		.	chr2	115551000	115552000		.
chr2	115549000	115551000		0	4	.	0	chr2	115549000	115550000		.	chr2	115550000	115551000		.
chr2	115549000	115550000		0	66	.	0	chr2	115549000	115550000		.	chr2	115549000	115550000		.
chr2	115550000	115552000		0	26	.	0	chr2	115550000	115551000		.	chr2	115551000	115552000		.
chr2	115550000	115551000		0	44	.	0	chr2	115550000	115551000		.	chr2	115550000	115551000		.
chr2	115551000	115552000		0	65	.	0	chr2	115551000	115552000		.	chr2	115551000	115552000		.
chr9	71708000	71713000		0	2	.	0	chr9	71708000	71709000		.	chr9	71712000	71713000		.
chr9	71708000	71712000		0	4	.	0	chr9	71708000	71709000		.	chr9	71711000	71712000		.
chr9	71708000	71711000		0	6	.	0	chr9	71708000	71709000		.	chr9	71710000	71711000		.
chr9	71708000	71710000		0	73	.	0	chr9	71708000	71709000		.	chr9	71709000	71710000		.
chr9	71708000	71709000		0	18	.	0	chr9	71708000	71709000		.	chr9	71708000	71709000		.
chr9	71709000	71713000		0	6	.	0	chr9	71709000	71710000		.	chr9	71712000	71713000		.
chr9	71709000	71712000		0	6	.	0	chr9	71709000	71710000		.	chr9	71711000	71712000		.
chr9	71709000	71711000		0	6	.	0	chr9	71709000	71710000		.	chr9	71710000	71711000		.
chr9	71709000	71710000		0	66	.	0	chr9	71709000	71710000		.	chr9	71709000	71710000		.
chr9	71710000	71713000		0	10	.	0	chr9	71710000	71711000		.	chr9	71712000	71713000		.
chr9	71710000	71712000		0	10	.	0	chr9	71710000	71711000		.	chr9	71711000	71712000		.
chr9	71710000	71711000		0	66	.	0	chr9	71710000	71711000		.	chr9	71710000	71711000		.
chr9	71711000	71713000		0	7	.	0	chr9	71711000	71712000		.	chr9	71712000	71713000		.
chr9	71711000	71712000		0	33	.	0	chr9	71711000	71712000		.	chr9	71711000	71712000		.
chr9	71712000	71713000		0	108	.	0	chr9	71712000	71713000		.	chr9	71712000	71713000		.
chr12	73772000	73774000		0	4	.	0	chr12	73772000	73773000		.	chr12	73773000	73774000		.
chr12	73772000	73773000		0	69	.	0	chr12	73772000	73773000		.	chr12	73772000	73773000		.
chr12	73773000	73774000		0	83	.	0	chr12	73773000	73774000		.	chr12	73773000	73774000		.
chr2	140030000	140032000		0	3	.	0	chr2	140030000	140031000		.	chr2	140031000	140032000		.
chr2	140030000	140031000		0	28	.	0	chr2	140030000	140031000		.	chr2	140030000	140031000		.
chr2	140031000	140032000		0	12	.	0	chr2	140031000	140032000		.	chr2	140031000	140032000		.
chr12	44535000	44537000		0	13	.	0	chr12	44535000	44536000		.	chr12	44536000	44537000		.
chr12	44535000	44536000		0	42	.	0	chr12	44535000	44536000		.	chr12	44535000	44536000		.
chr12	44536000	44537000		0	53	.	0	chr12	44536000	44537000		.	chr12	44536000	44537000		.
chr22	40081000	40082000		0	2	.	0	chr22	40081000	40082000		.	chr22	40081000	40082000		.
chr5	119519000	119520000		0	85	.	0	chr5	119519000	119520000		.	chr5	119519000	119520000		.
chr7	11990000	11994000		0	2	.	0	chr7	11990000	11991000		.	chr7	11993000	11994000		.
chr7	11990000	11993000		0	1	.	0	chr7	11990000	11991000		.	chr7	11992000	11993000		.
chr7	11990000	11992000		0	1	.	0	chr7	11990000	11991000		.	chr7	11991000	11992000		.
chr7	11991000	11995000		0	3	.	0	chr7	11991000	11992000		.	chr7	11994000	11995000		.
chr7	11991000	11994000		0	4	.	0	chr7	11991000	11992000		.	chr7	11993000	11994000		.
chr7	11991000	11993000		0	40	.	0	chr7	11991000	11992000		.	chr7	11992000	11993000		.
chr7	11991000	11992000		0	44	.	0	chr7	11991000	11992000		.	chr7	11991000	11992000		.
chr7	11992000	11995000		0	4	.	0	chr7	11992000	11993000		.	chr7	11994000	11995000		.
chr7	11992000	11994000		0	38	.	0	chr7	11992000	11993000		.	chr7	11993000	11994000		.
chr7	11992000	11993000		0	43	.	0	chr7	11992000	11993000		.	chr7	11992000	11993000		.
chr7	11993000	11995000		0	1	.	0	chr7	11993000	11994000		.	chr7	11994000	11995000		.
chr7	11993000	11994000		0	34	.	0	chr7	11993000	11994000		.	chr7	11993000	11994000		.
chr7	11994000	11995000		0	52	.	0	chr7	11994000	11995000		.	chr7	11994000	11995000		.
chr2	208706000	208711000		0	2	.	0	chr2	208706000	208707000		.	chr2	208710000	208711000		.
chr2	208706000	208710000		0	4	.	0	chr2	208706000	208707000		.	chr2	208709000	208710000		.
chr2	208706000	208708000		0	6	.	0	chr2	208706000	208707000		.	chr2	208707000	208708000		.
chr2	208706000	208707000		0	3	.	0	chr2	208706000	208707000		.	chr2	208706000	208707000		.
chr2	208707000	208711000		0	1	.	0	chr2	208707000	208708000		.	chr2	208710000	208711000		.
chr2	208707000	208710000		0	1	.	0	chr2	208707000	208708000		.	chr2	208709000	208710000		.
chr2	208707000	208709000		0	27	.	0	chr2	208707000	208708000		.	chr2	208708000	208709000		.
chr2	208707000	208708000		0	48	.	0	chr2	208707000	208708000		.	chr2	208707000	208708000		.
chr2	208708000	208711000		0	4	.	0	chr2	208708000	208709000		.	chr2	208710000	208711000		.
chr2	208708000	208710000		0	1	.	0	chr2	208708000	208709000		.	chr2	208709000	208710000		.
chr2	208708000	208709000		0	20	.	0	chr2	208708000	208709000		.	chr2	208708000	208709000		.
chr2	208709000	208711000		0	1	.	0	chr2	208709000	208710000		.	chr2	208710000	208711000		.
chr2	208709000	208710000		0	43	.	0	chr2	208709000	208710000		.	chr2	208709000	208710000		.
chr2	208710000	208711000		0	52	.	0	chr2	208710000	208711000		.	chr2	208710000	208711000		.
chr1	51447000	51452000		0	2	.	0	chr1	51447000	51448000		.	chr1	51451000	51452000		.
chr1	51447000	51450000		0	1	.	0	chr1	51447000	51448000		.	chr1	51449000	51450000		.
chr1	51447000	51449000		0	56	.	0	chr1	51447000	51448000		.	chr1	51448000	51449000		.
chr1	51447000	51448000		0	61	.	0	chr1	51447000	51448000		.	chr1	51447000	51448000		.
chr1	51448000	51452000		0	1	.	0	chr1	51448000	51449000		.	chr1	51451000	51452000		.
chr1	51448000	51450000		0	4	.	0	chr1	51448000	51449000		.	chr1	51449000	51450000		.
chr1	51448000	51449000		0	1	.	0	chr1	51448000	51449000		.	chr1	51448000	51449000		.
chr1	51449000	51452000		0	1	.	0	chr1	51449000	51450000		.	chr1	51451000	51452000		.
chr1	51449000	51451000		0	64	.	0	chr1	51449000	51450000		.	chr1	51450000	51451000		.
chr1	51449000	51450000		0	33	.	0	chr1	51449000	51450000		.	chr1	51449000	51450000		.
chr1	51450000	51451000		0	4	.	0	chr1	51450000	51451000		.	chr1	51450000	51451000		.
chr10	111644000	111645000		0	52	.	0	chr10	111644000	111645000		.	chr10	111644000	111645000		.
chr8	43176000	43179000		0	3	.	0	chr8	43176000	43177000		.	chr8	43178000	43179000		.
chr8	43176000	43178000		0	9	.	0	chr8	43176000	43177000		.	chr8	43177000	43178000		.
chr8	43176000	43177000		0	18	.	0	chr8	43176000	43177000		.	chr8	43176000	43177000		.
chr8	43177000	43179000		0	26	.	0	chr8	43177000	43178000		.	chr8	43178000	43179000		.
chr8	43177000	43178000		0	8	.	0	chr8	43177000	43178000		.	chr8	43177000	43178000		.
chr8	43178000	43180000		0	1	.	0	chr8	43178000	43179000		.	chr8	43179000	43180000		.
chr8	43178000	43179000		0	1	.	0	chr8	43178000	43179000		.	chr8	43178000	43179000		.
chr8	121580000	121581000		0	38	.	0	chr8	121580000	121581000		.	chr8	121580000	121581000		.
chr8	32959000	32960000		0	31	.	0	chr8	32959000	32960000		.	chr8	32959000	32960000		.
chr2	68139000	68141000		0	25	.	0	chr2	68139000	68140000		.	chr2	68140000	68141000		.
chr2	68139000	68140000		0	49	.	0	chr2	68139000	68140000		.	chr2	68139000	68140000		.
chr2	68140000	68141000		0	72	.	0	chr2	68140000	68141000		.	chr2	68140000	68141000		.
chr6	109134000	109135000		0	11	.	0	chr6	109134000	109135000		.	chr6	109134000	109135000		.
chr6	109135000	109136000		0	9	.	0	chr6	109135000	109136000		.	chr6	109135000	109136000		.
chr5	84043000	84044000		0	4	.	0	chr5	84043000	84044000		.	chr5	84043000	84044000		.
chr11	27854000	27859000		0	2	.	0	chr11	27854000	27855000		.	chr11	27858000	27859000		.
chr11	27854000	27857000		0	2	.	0	chr11	27854000	27855000		.	chr11	27856000	27857000		.
chr11	27854000	27856000		0	1	.	0	chr11	27854000	27855000		.	chr11	27855000	27856000		.
chr11	27855000	27859000		0	6	.	0	chr11	27855000	27856000		.	chr11	27858000	27859000		.
chr11	27855000	27858000		0	1	.	0	chr11	27855000	27856000		.	chr11	27857000	27858000		.
chr11	27855000	27857000		0	15	.	0	chr11	27855000	27856000		.	chr11	27856000	27857000		.
chr11	27855000	27856000		0	64	.	0	chr11	27855000	27856000		.	chr11	27855000	27856000		.
chr11	27856000	27859000		0	2	.	0	chr11	27856000	27857000		.	chr11	27858000	27859000		.
chr11	27857000	27859000		0	13	.	0	chr11	27857000	27858000		.	chr11	27858000	27859000		.
chr11	27857000	27858000		0	78	.	0	chr11	27857000	27858000		.	chr11	27857000	27858000		.
chr11	27858000	27859000		0	109	.	0	chr11	27858000	27859000		.	chr11	27858000	27859000		.
chr7	28342000	28343000		0	78	.	0	chr7	28342000	28343000		.	chr7	28342000	28343000		.
chr18	80023000	80024000		0	95	.	0	chr18	80023000	80024000		.	chr18	80023000	80024000		.
chr4	106612000	106613000		0	29	.	0	chr4	106612000	106613000		.	chr4	106612000	106613000		.
chr2	70634000	70636000		0	6	.	0	chr2	70634000	70635000		.	chr2	70635000	70636000		.
chr2	70634000	70635000		0	54	.	0	chr2	70634000	70635000		.	chr2	70634000	70635000		.
chr2	70635000	70636000		0	40	.	0	chr2	70635000	70636000		.	chr2	70635000	70636000		.
chr9	35784000	35786000		0	1	.	0	chr9	35784000	35785000		.	chr9	35785000	35786000		.
chr9	35784000	35785000		0	51	.	0	chr9	35784000	35785000		.	chr9	35784000	35785000		.
chr9	35786000	35787000		0	50	.	0	chr9	35786000	35787000		.	chr9	35786000	35787000		.
chr2	202928000	202929000		0	51	.	0	chr2	202928000	202929000		.	chr2	202928000	202929000		.
chr2	182056000	182061000		0	3	.	0	chr2	182056000	182057000		.	chr2	182060000	182061000		.
chr2	182056000	182060000		0	3	.	0	chr2	182056000	182057000		.	chr2	182059000	182060000		.
chr2	182056000	182059000		0	2	.	0	chr2	182056000	182057000		.	chr2	182058000	182059000		.
chr2	182056000	182057000		0	47	.	0	chr2	182056000	182057000		.	chr2	182056000	182057000		.
chr2	182058000	182061000		0	4	.	0	chr2	182058000	182059000		.	chr2	182060000	182061000		.
chr2	182058000	182060000		0	13	.	0	chr2	182058000	182059000		.	chr2	182059000	182060000		.
chr2	182058000	182059000		0	101	.	0	chr2	182058000	182059000		.	chr2	182058000	182059000		.
chr2	182059000	182061000		0	6	.	0	chr2	182059000	182060000		.	chr2	182060000	182061000		.
chr2	182059000	182060000		0	92	.	0	chr2	182059000	182060000		.	chr2	182059000	182060000		.
chr2	182060000	182061000		0	20	.	0	chr2	182060000	182061000		.	chr2	182060000	182061000		.
chr3	50465000	50469000		0	11	.	0	chr3	50465000	50466000		.	chr3	50468000	50469000		.
chr3	50465000	50468000		0	23	.	0	chr3	50465000	50466000		.	chr3	50467000	50468000		.
chr3	50465000	50467000		0	68	.	0	chr3	50465000	50466000		.	chr3	50466000	50467000		.
chr3	50465000	50466000		0	158	.	0	chr3	50465000	50466000		.	chr3	50465000	50466000		.
chr3	50466000	50469000		0	11	.	0	chr3	50466000	50467000		.	chr3	50468000	50469000		.
chr3	50466000	50468000		0	32	.	0	chr3	50466000	50467000		.	chr3	50467000	50468000		.
chr3	50466000	50467000		0	159	.	0	chr3	50466000	50467000		.	chr3	50466000	50467000		.
chr3	50467000	50469000		0	100	.	0	chr3	50467000	50468000		.	chr3	50468000	50469000		.
chr3	50467000	50468000		0	93	.	0	chr3	50467000	50468000		.	chr3	50467000	50468000		.
chr3	50468000	50469000		0	144	.	0	chr3	50468000	50469000		.	chr3	50468000	50469000		.
chr1	219694000	219696000		0	32	.	0	chr1	219694000	219695000		.	chr1	219695000	219696000		.
chr1	219694000	219695000		0	81	.	0	chr1	219694000	219695000		.	chr1	219694000	219695000		.
chr1	219695000	219696000		0	96	.	0	chr1	219695000	219696000		.	chr1	219695000	219696000		.
chr5	65437000	65438000		0	55	.	0	chr5	65437000	65438000		.	chr5	65437000	65438000		.
chr6	40858000	40862000		0	2	.	0	chr6	40858000	40859000		.	chr6	40861000	40862000		.
chr6	40858000	40861000		0	3	.	0	chr6	40858000	40859000		.	chr6	40860000	40861000		.
chr6	40858000	40860000		0	27	.	0	chr6	40858000	40859000		.	chr6	40859000	40860000		.
chr6	40859000	40862000		0	5	.	0	chr6	40859000	40860000		.	chr6	40861000	40862000		.
chr6	40859000	40861000		0	2	.	0	chr6	40859000	40860000		.	chr6	40860000	40861000		.
chr6	40859000	40860000		0	19	.	0	chr6	40859000	40860000		.	chr6	40859000	40860000		.
chr6	40860000	40862000		0	11	.	0	chr6	40860000	40861000		.	chr6	40861000	40862000		.
chr6	40860000	40861000		0	82	.	0	chr6	40860000	40861000		.	chr6	40860000	40861000		.
chr6	40861000	40862000		0	73	.	0	chr6	40861000	40862000		.	chr6	40861000	40862000		.
chr11	90144000	90146000		0	40	.	0	chr11	90144000	90145000		.	chr11	90145000	90146000		.
chr11	90144000	90145000		0	47	.	0	chr11	90144000	90145000		.	chr11	90144000	90145000		.
chr11	90145000	90146000		0	64	.	0	chr11	90145000	90146000		.	chr11	90145000	90146000		.
chr1	20759000	20761000		0	16	.	0	chr1	20759000	20760000		.	chr1	20760000	20761000		.
chr1	20759000	20760000		0	37	.	0	chr1	20759000	20760000		.	chr1	20759000	20760000		.
chr1	20760000	20761000		0	60	.	0	chr1	20760000	20761000		.	chr1	20760000	20761000		.
chr3	79425000	79426000		0	34	.	0	chr3	79425000	79426000		.	chr3	79425000	79426000		.
chr14	60911000	60912000		0	6	.	0	chr14	60911000	60912000		.	chr14	60911000	60912000		.
chr16	61244000	61249000		0	3	.	0	chr16	61244000	61245000		.	chr16	61248000	61249000		.
chr16	61244000	61248000		0	5	.	0	chr16	61244000	61245000		.	chr16	61247000	61248000		.
chr16	61244000	61247000		0	3	.	0	chr16	61244000	61245000		.	chr16	61246000	61247000		.
chr16	61244000	61246000		0	1	.	0	chr16	61244000	61245000		.	chr16	61245000	61246000		.
chr16	61244000	61245000		0	101	.	0	chr16	61244000	61245000		.	chr16	61244000	61245000		.
chr16	61245000	61249000		0	3	.	0	chr16	61245000	61246000		.	chr16	61248000	61249000		.
chr16	61245000	61248000		0	5	.	0	chr16	61245000	61246000		.	chr16	61247000	61248000		.
chr16	61245000	61247000		0	46	.	0	chr16	61245000	61246000		.	chr16	61246000	61247000		.
chr16	61245000	61246000		0	31	.	0	chr16	61245000	61246000		.	chr16	61245000	61246000		.
chr16	61246000	61249000		0	3	.	0	chr16	61246000	61247000		.	chr16	61248000	61249000		.
chr16	61246000	61248000		0	6	.	0	chr16	61246000	61247000		.	chr16	61247000	61248000		.
chr16	61246000	61247000		0	35	.	0	chr16	61246000	61247000		.	chr16	61246000	61247000		.
chr16	61247000	61249000		0	7	.	0	chr16	61247000	61248000		.	chr16	61248000	61249000		.
chr16	61247000	61248000		0	109	.	0	chr16	61247000	61248000		.	chr16	61247000	61248000		.
chr16	61248000	61249000		0	69	.	0	chr16	61248000	61249000		.	chr16	61248000	61249000		.
chr4	148801000	148803000		0	21	.	0	chr4	148801000	148802000		.	chr4	148802000	148803000		.
chr4	148801000	148802000		0	87	.	0	chr4	148801000	148802000		.	chr4	148801000	148802000		.
chr4	148802000	148803000		0	29	.	0	chr4	148802000	148803000		.	chr4	148802000	148803000		.
chr4	183715000	183716000		0	4	.	0	chr4	183715000	183716000		.	chr4	183715000	183716000		.
chr3	57270000	57272000		0	7	.	0	chr3	57270000	57271000		.	chr3	57271000	57272000		.
chr3	57270000	57271000		0	24	.	0	chr3	57270000	57271000		.	chr3	57270000	57271000		.
chr3	57271000	57272000		0	81	.	0	chr3	57271000	57272000		.	chr3	57271000	57272000		.
chr9	131484000	131485000		0	73	.	0	chr9	131484000	131485000		.	chr9	131484000	131485000		.
chr8	110704000	110706000		0	27	.	0	chr8	110704000	110705000		.	chr8	110705000	110706000		.
chr8	110705000	110706000		0	47	.	0	chr8	110705000	110706000		.	chr8	110705000	110706000		.
chr1	35139000	35140000		0	4	.	0	chr1	35139000	35140000		.	chr1	35139000	35140000		.
chr11	29636000	29637000		0	42	.	0	chr11	29636000	29637000		.	chr11	29636000	29637000		.
chr1	200600000	200605000		0	3	.	0	chr1	200600000	200601000		.	chr1	200604000	200605000		.
chr1	200600000	200603000		0	5	.	0	chr1	200600000	200601000		.	chr1	200602000	200603000		.
chr1	200600000	200602000		0	9	.	0	chr1	200600000	200601000		.	chr1	200601000	200602000		.
chr1	200600000	200601000		0	35	.	0	chr1	200600000	200601000		.	chr1	200600000	200601000		.
chr1	200601000	200605000		0	3	.	0	chr1	200601000	200602000		.	chr1	200604000	200605000		.
chr1	200601000	200604000		0	1	.	0	chr1	200601000	200602000		.	chr1	200603000	200604000		.
chr1	200601000	200603000		0	12	.	0	chr1	200601000	200602000		.	chr1	200602000	200603000		.
chr1	200601000	200602000		0	67	.	0	chr1	200601000	200602000		.	chr1	200601000	200602000		.
chr1	200602000	200605000		0	3	.	0	chr1	200602000	200603000		.	chr1	200604000	200605000		.
chr1	200602000	200603000		0	33	.	0	chr1	200602000	200603000		.	chr1	200602000	200603000		.
chr1	200603000	200605000		0	2	.	0	chr1	200603000	200604000		.	chr1	200604000	200605000		.
chr1	200603000	200604000		0	54	.	0	chr1	200603000	200604000		.	chr1	200603000	200604000		.
chr1	200604000	200605000		0	19	.	0	chr1	200604000	200605000		.	chr1	200604000	200605000		.
chrX	10334000	10336000		0	1	.	0	chrX	10334000	10335000		.	chrX	10335000	10336000		.
chrX	10334000	10335000		0	27	.	0	chrX	10334000	10335000		.	chrX	10334000	10335000		.
chrX	10335000	10337000		0	29	.	0	chrX	10335000	10336000		.	chrX	10336000	10337000		.
chrX	10335000	10336000		0	19	.	0	chrX	10335000	10336000		.	chrX	10335000	10336000		.
chrX	10336000	10337000		0	31	.	0	chrX	10336000	10337000		.	chrX	10336000	10337000		.
chr9	86478000	86480000		0	1	.	0	chr9	86478000	86479000		.	chr9	86479000	86480000		.
chr9	86479000	86480000		0	19	.	0	chr9	86479000	86480000		.	chr9	86479000	86480000		.
chr5	146276000	146277000		0	34	.	0	chr5	146276000	146277000		.	chr5	146276000	146277000		.
chr3	104502000	104504000		0	26	.	0	chr3	104502000	104503000		.	chr3	104503000	104504000		.
chr3	104502000	104503000		0	79	.	0	chr3	104502000	104503000		.	chr3	104502000	104503000		.
chr3	104503000	104504000		0	113	.	0	chr3	104503000	104504000		.	chr3	104503000	104504000		.
chr9	9036000	9038000		0	4	.	0	chr9	9036000	9037000		.	chr9	9037000	9038000		.
chr9	9036000	9037000		0	19	.	0	chr9	9036000	9037000		.	chr9	9036000	9037000		.
chr9	9037000	9039000		0	1	.	0	chr9	9037000	9038000		.	chr9	9038000	9039000		.
chr9	9037000	9038000		0	60	.	0	chr9	9037000	9038000		.	chr9	9037000	9038000		.
chr9	9038000	9039000		0	35	.	0	chr9	9038000	9039000		.	chr9	9038000	9039000		.
chr5	171053000	171058000		0	9	.	0	chr5	171053000	171054000		.	chr5	171057000	171058000		.
chr5	171053000	171057000		0	4	.	0	chr5	171053000	171054000		.	chr5	171056000	171057000		.
chr5	171053000	171056000		0	5	.	0	chr5	171053000	171054000		.	chr5	171055000	171056000		.
chr5	171053000	171055000		0	16	.	0	chr5	171053000	171054000		.	chr5	171054000	171055000		.
chr5	171053000	171054000		0	46	.	0	chr5	171053000	171054000		.	chr5	171053000	171054000		.
chr5	171054000	171058000		0	4	.	0	chr5	171054000	171055000		.	chr5	171057000	171058000		.
chr5	171054000	171057000		0	4	.	0	chr5	171054000	171055000		.	chr5	171056000	171057000		.
chr5	171054000	171056000		0	14	.	0	chr5	171054000	171055000		.	chr5	171055000	171056000		.
chr5	171054000	171055000		0	61	.	0	chr5	171054000	171055000		.	chr5	171054000	171055000		.
chr5	171055000	171058000		0	1	.	0	chr5	171055000	171056000		.	chr5	171057000	171058000		.
chr5	171055000	171057000		0	7	.	0	chr5	171055000	171056000		.	chr5	171056000	171057000		.
chr5	171055000	171056000		0	77	.	0	chr5	171055000	171056000		.	chr5	171055000	171056000		.
chr5	171056000	171058000		0	38	.	0	chr5	171056000	171057000		.	chr5	171057000	171058000		.
chr5	171056000	171057000		0	59	.	0	chr5	171056000	171057000		.	chr5	171056000	171057000		.
chr5	171057000	171058000		0	40	.	0	chr5	171057000	171058000		.	chr5	171057000	171058000		.
chrX	72409000	72410000		0	42	.	0	chrX	72409000	72410000		.	chrX	72409000	72410000		.
chr1	13989000	13990000		0	99	.	0	chr1	13989000	13990000		.	chr1	13989000	13990000		.
chr6	142585000	142589000		0	3	.	0	chr6	142585000	142586000		.	chr6	142588000	142589000		.
chr6	142585000	142588000		0	3	.	0	chr6	142585000	142586000		.	chr6	142587000	142588000		.
chr6	142585000	142587000		0	13	.	0	chr6	142585000	142586000		.	chr6	142586000	142587000		.
chr6	142585000	142586000		0	70	.	0	chr6	142585000	142586000		.	chr6	142585000	142586000		.
chr6	142586000	142590000		0	1	.	0	chr6	142586000	142587000		.	chr6	142589000	142590000		.
chr6	142586000	142589000		0	1	.	0	chr6	142586000	142587000		.	chr6	142588000	142589000		.
chr6	142586000	142588000		0	9	.	0	chr6	142586000	142587000		.	chr6	142587000	142588000		.
chr6	142586000	142587000		0	53	.	0	chr6	142586000	142587000		.	chr6	142586000	142587000		.
chr6	142587000	142590000		0	4	.	0	chr6	142587000	142588000		.	chr6	142589000	142590000		.
chr6	142587000	142589000		0	33	.	0	chr6	142587000	142588000		.	chr6	142588000	142589000		.
chr6	142587000	142588000		0	63	.	0	chr6	142587000	142588000		.	chr6	142587000	142588000		.
chr6	142588000	142590000		0	2	.	0	chr6	142588000	142589000		.	chr6	142589000	142590000		.
chr6	142588000	142589000		0	37	.	0	chr6	142588000	142589000		.	chr6	142588000	142589000		.
chr6	142589000	142590000		0	31	.	0	chr6	142589000	142590000		.	chr6	142589000	142590000		.
chr4	60854000	60858000		0	1	.	0	chr4	60854000	60855000		.	chr4	60857000	60858000		.
chr4	60854000	60857000		0	5	.	0	chr4	60854000	60855000		.	chr4	60856000	60857000		.
chr4	60854000	60856000		0	34	.	0	chr4	60854000	60855000		.	chr4	60855000	60856000		.
chr4	60854000	60855000		0	27	.	0	chr4	60854000	60855000		.	chr4	60854000	60855000		.
chr4	60855000	60858000		0	2	.	0	chr4	60855000	60856000		.	chr4	60857000	60858000		.
chr4	60855000	60857000		0	15	.	0	chr4	60855000	60856000		.	chr4	60856000	60857000		.
chr4	60855000	60856000		0	84	.	0	chr4	60855000	60856000		.	chr4	60855000	60856000		.
chr4	60856000	60858000		0	3	.	0	chr4	60856000	60857000		.	chr4	60857000	60858000		.
chr4	60856000	60857000		0	81	.	0	chr4	60856000	60857000		.	chr4	60856000	60857000		.
chr19	29235000	29240000		0	9	.	0	chr19	29235000	29236000		.	chr19	29239000	29240000		.
chr19	29235000	29239000		0	3	.	0	chr19	29235000	29236000		.	chr19	29238000	29239000		.
chr19	29235000	29237000		0	40	.	0	chr19	29235000	29236000		.	chr19	29236000	29237000		.
chr19	29235000	29236000		0	69	.	0	chr19	29235000	29236000		.	chr19	29235000	29236000		.
chr19	29236000	29240000		0	4	.	0	chr19	29236000	29237000		.	chr19	29239000	29240000		.
chr19	29236000	29239000		0	3	.	0	chr19	29236000	29237000		.	chr19	29238000	29239000		.
chr19	29236000	29237000		0	51	.	0	chr19	29236000	29237000		.	chr19	29236000	29237000		.
chr19	29238000	29240000		0	8	.	0	chr19	29238000	29239000		.	chr19	29239000	29240000		.
chr19	29238000	29239000		0	45	.	0	chr19	29238000	29239000		.	chr19	29238000	29239000		.
chr19	29239000	29240000		0	101	.	0	chr19	29239000	29240000		.	chr19	29239000	29240000		.
chr15	90502000	90504000		0	5	.	0	chr15	90502000	90503000		.	chr15	90503000	90504000		.
chr15	90502000	90503000		0	115	.	0	chr15	90502000	90503000		.	chr15	90502000	90503000		.
chr15	90503000	90504000		0	1	.	0	chr15	90503000	90504000		.	chr15	90503000	90504000		.
chr11	23425000	23430000		0	1	.	0	chr11	23425000	23426000		.	chr11	23429000	23430000		.
chr11	23425000	23429000		0	1	.	0	chr11	23425000	23426000		.	chr11	23428000	23429000		.
chr11	23425000	23428000		0	4	.	0	chr11	23425000	23426000		.	chr11	23427000	23428000		.
chr11	23425000	23427000		0	4	.	0	chr11	23425000	23426000		.	chr11	23426000	23427000		.
chr11	23425000	23426000		0	27	.	0	chr11	23425000	23426000		.	chr11	23425000	23426000		.
chr11	23426000	23430000		0	1	.	0	chr11	23426000	23427000		.	chr11	23429000	23430000		.
chr11	23426000	23429000		0	1	.	0	chr11	23426000	23427000		.	chr11	23428000	23429000		.
chr11	23426000	23428000		0	3	.	0	chr11	23426000	23427000		.	chr11	23427000	23428000		.
chr11	23426000	23427000		0	28	.	0	chr11	23426000	23427000		.	chr11	23426000	23427000		.
chr11	23427000	23430000		0	5	.	0	chr11	23427000	23428000		.	chr11	23429000	23430000		.
chr11	23427000	23429000		0	6	.	0	chr11	23427000	23428000		.	chr11	23428000	23429000		.
chr11	23427000	23428000		0	95	.	0	chr11	23427000	23428000		.	chr11	23427000	23428000		.
chr11	23428000	23430000		0	7	.	0	chr11	23428000	23429000		.	chr11	23429000	23430000		.
chr11	23428000	23429000		0	52	.	0	chr11	23428000	23429000		.	chr11	23428000	23429000		.
chr11	23429000	23430000		0	42	.	0	chr11	23429000	23430000		.	chr11	23429000	23430000		.
chrX	24408000	24410000		0	3	.	0	chrX	24408000	24409000		.	chrX	24409000	24410000		.
chrX	24408000	24409000		0	68	.	0	chrX	24408000	24409000		.	chrX	24408000	24409000		.
chrX	24409000	24410000		0	34	.	0	chrX	24409000	24410000		.	chrX	24409000	24410000		.
chr13	74492000	74497000		0	2	.	0	chr13	74492000	74493000		.	chr13	74496000	74497000		.
chr13	74492000	74496000		0	1	.	0	chr13	74492000	74493000		.	chr13	74495000	74496000		.
chr13	74492000	74495000		0	2	.	0	chr13	74492000	74493000		.	chr13	74494000	74495000		.
chr13	74492000	74494000		0	3	.	0	chr13	74492000	74493000		.	chr13	74493000	74494000		.
chr13	74492000	74493000		0	68	.	0	chr13	74492000	74493000		.	chr13	74492000	74493000		.
chr13	74493000	74497000		0	1	.	0	chr13	74493000	74494000		.	chr13	74496000	74497000		.
chr13	74493000	74495000		0	1	.	0	chr13	74493000	74494000		.	chr13	74494000	74495000		.
chr13	74493000	74494000		0	1	.	0	chr13	74493000	74494000		.	chr13	74493000	74494000		.
chr13	74494000	74497000		0	3	.	0	chr13	74494000	74495000		.	chr13	74496000	74497000		.
chr13	74496000	74497000		0	39	.	0	chr13	74496000	74497000		.	chr13	74496000	74497000		.
chr11	107506000	107511000		0	4	.	0	chr11	107506000	107507000		.	chr11	107510000	107511000		.
chr11	107506000	107510000		0	5	.	0	chr11	107506000	107507000		.	chr11	107509000	107510000		.
chr11	107506000	107509000		0	3	.	0	chr11	107506000	107507000		.	chr11	107508000	107509000		.
chr11	107506000	107508000		0	1	.	0	chr11	107506000	107507000		.	chr11	107507000	107508000		.
chr11	107506000	107507000		0	40	.	0	chr11	107506000	107507000		.	chr11	107506000	107507000		.
chr11	107507000	107511000		0	2	.	0	chr11	107507000	107508000		.	chr11	107510000	107511000		.
chr11	107507000	107509000		0	10	.	0	chr11	107507000	107508000		.	chr11	107508000	107509000		.
chr11	107507000	107508000		0	59	.	0	chr11	107507000	107508000		.	chr11	107507000	107508000		.
chr11	107508000	107511000		0	8	.	0	chr11	107508000	107509000		.	chr11	107510000	107511000		.
chr11	107508000	107510000		0	34	.	0	chr11	107508000	107509000		.	chr11	107509000	107510000		.
chr11	107508000	107509000		0	38	.	0	chr11	107508000	107509000		.	chr11	107508000	107509000		.
chr11	107509000	107511000		0	15	.	0	chr11	107509000	107510000		.	chr11	107510000	107511000		.
chr11	107509000	107510000		0	64	.	0	chr11	107509000	107510000		.	chr11	107509000	107510000		.
chr11	107510000	107511000		0	43	.	0	chr11	107510000	107511000		.	chr11	107510000	107511000		.
chr7	109087000	109088000		0	39	.	0	chr7	109087000	109088000		.	chr7	109087000	109088000		.
chr8	103612000	103614000		0	1	.	0	chr8	103612000	103613000		.	chr8	103613000	103614000		.
chr8	103612000	103613000		0	6	.	0	chr8	103612000	103613000		.	chr8	103612000	103613000		.
chr19	53214000	53215000		0	45	.	0	chr19	53214000	53215000		.	chr19	53214000	53215000		.
chr12	11376000	11381000		0	2	.	0	chr12	11376000	11377000		.	chr12	11380000	11381000		.
chr12	11376000	11380000		0	1	.	0	chr12	11376000	11377000		.	chr12	11379000	11380000		.
chr12	11376000	11379000		0	3	.	0	chr12	11376000	11377000		.	chr12	11378000	11379000		.
chr12	11376000	11378000		0	8	.	0	chr12	11376000	11377000		.	chr12	11377000	11378000		.
chr12	11376000	11377000		0	38	.	0	chr12	11376000	11377000		.	chr12	11376000	11377000		.
chr12	11377000	11381000		0	1	.	0	chr12	11377000	11378000		.	chr12	11380000	11381000		.
chr12	11377000	11379000		0	8	.	0	chr12	11377000	11378000		.	chr12	11378000	11379000		.
chr12	11377000	11378000		0	20	.	0	chr12	11377000	11378000		.	chr12	11377000	11378000		.
chr12	11378000	11380000		0	1	.	0	chr12	11378000	11379000		.	chr12	11379000	11380000		.
chr12	11378000	11379000		0	5	.	0	chr12	11378000	11379000		.	chr12	11378000	11379000		.
chr12	11379000	11380000		0	2	.	0	chr12	11379000	11380000		.	chr12	11379000	11380000		.
chr12	11380000	11381000		0	12	.	0	chr12	11380000	11381000		.	chr12	11380000	11381000		.
chr1	188222000	188226000		0	2	.	0	chr1	188222000	188223000		.	chr1	188225000	188226000		.
chr1	188222000	188224000		0	12	.	0	chr1	188222000	188223000		.	chr1	188223000	188224000		.
chr1	188222000	188223000		0	71	.	0	chr1	188222000	188223000		.	chr1	188222000	188223000		.
chr1	188223000	188227000		0	1	.	0	chr1	188223000	188224000		.	chr1	188226000	188227000		.
chr1	188223000	188226000		0	2	.	0	chr1	188223000	188224000		.	chr1	188225000	188226000		.
chr1	188223000	188225000		0	16	.	0	chr1	188223000	188224000		.	chr1	188224000	188225000		.
chr1	188223000	188224000		0	56	.	0	chr1	188223000	188224000		.	chr1	188223000	188224000		.
chr1	188224000	188227000		0	1	.	0	chr1	188224000	188225000		.	chr1	188226000	188227000		.
chr1	188224000	188226000		0	6	.	0	chr1	188224000	188225000		.	chr1	188225000	188226000		.
chr1	188224000	188225000		0	69	.	0	chr1	188224000	188225000		.	chr1	188224000	188225000		.
chr1	188225000	188227000		0	29	.	0	chr1	188225000	188226000		.	chr1	188226000	188227000		.
chr1	188225000	188226000		0	45	.	0	chr1	188225000	188226000		.	chr1	188225000	188226000		.
chr2	225484000	225485000		0	51	.	0	chr2	225484000	225485000		.	chr2	225484000	225485000		.
chr13	57187000	57189000		0	3	.	0	chr13	57187000	57188000		.	chr13	57188000	57189000		.
chr13	57187000	57188000		0	14	.	0	chr13	57187000	57188000		.	chr13	57187000	57188000		.
chr13	57188000	57189000		0	41	.	0	chr13	57188000	57189000		.	chr13	57188000	57189000		.
chr15	27812000	27814000		0	3	.	0	chr15	27812000	27813000		.	chr15	27813000	27814000		.
chr15	27812000	27813000		0	97	.	0	chr15	27812000	27813000		.	chr15	27812000	27813000		.
chr15	27813000	27814000		0	83	.	0	chr15	27813000	27814000		.	chr15	27813000	27814000		.
chr12	15494000	15497000		0	4	.	0	chr12	15494000	15495000		.	chr12	15496000	15497000		.
chr12	15494000	15496000		0	13	.	0	chr12	15494000	15495000		.	chr12	15495000	15496000		.
chr12	15494000	15495000		0	49	.	0	chr12	15494000	15495000		.	chr12	15494000	15495000		.
chr12	15495000	15497000		0	43	.	0	chr12	15495000	15496000		.	chr12	15496000	15497000		.
chr12	15495000	15496000		0	83	.	0	chr12	15495000	15496000		.	chr12	15495000	15496000		.
chr12	15496000	15497000		0	66	.	0	chr12	15496000	15497000		.	chr12	15496000	15497000		.
chr3	22776000	22780000		0	1	.	0	chr3	22776000	22777000		.	chr3	22779000	22780000		.
chr3	22776000	22779000		0	6	.	0	chr3	22776000	22777000		.	chr3	22778000	22779000		.
chr3	22776000	22778000		0	6	.	0	chr3	22776000	22777000		.	chr3	22777000	22778000		.
chr3	22776000	22777000		0	82	.	0	chr3	22776000	22777000		.	chr3	22776000	22777000		.
chr3	22777000	22780000		0	2	.	0	chr3	22777000	22778000		.	chr3	22779000	22780000		.
chr3	22777000	22779000		0	5	.	0	chr3	22777000	22778000		.	chr3	22778000	22779000		.
chr3	22777000	22778000		0	23	.	0	chr3	22777000	22778000		.	chr3	22777000	22778000		.
chr3	22778000	22780000		0	3	.	0	chr3	22778000	22779000		.	chr3	22779000	22780000		.
chr3	22778000	22779000		0	74	.	0	chr3	22778000	22779000		.	chr3	22778000	22779000		.
chr3	22779000	22780000		0	111	.	0	chr3	22779000	22780000		.	chr3	22779000	22780000		.
chr17	11869000	11870000		0	74	.	0	chr17	11869000	11870000		.	chr17	11869000	11870000		.
chr3	19794000	19796000		0	44	.	0	chr3	19794000	19795000		.	chr3	19795000	19796000		.
chr3	19794000	19795000		0	58	.	0	chr3	19794000	19795000		.	chr3	19794000	19795000		.
chr3	19795000	19796000		0	32	.	0	chr3	19795000	19796000		.	chr3	19795000	19796000		.
chr7	79752000	79757000		0	4	.	0	chr7	79752000	79753000		.	chr7	79756000	79757000		.
chr7	79752000	79756000		0	1	.	0	chr7	79752000	79753000		.	chr7	79755000	79756000		.
chr7	79752000	79755000		0	1	.	0	chr7	79752000	79753000		.	chr7	79754000	79755000		.
chr7	79752000	79753000		0	48	.	0	chr7	79752000	79753000		.	chr7	79752000	79753000		.
chr7	79753000	79757000		0	2	.	0	chr7	79753000	79754000		.	chr7	79756000	79757000		.
chr7	79753000	79755000		0	2	.	0	chr7	79753000	79754000		.	chr7	79754000	79755000		.
chr7	79754000	79757000		0	1	.	0	chr7	79754000	79755000		.	chr7	79756000	79757000		.
chr7	79754000	79756000		0	8	.	0	chr7	79754000	79755000		.	chr7	79755000	79756000		.
chr7	79754000	79755000		0	26	.	0	chr7	79754000	79755000		.	chr7	79754000	79755000		.
chr7	79755000	79757000		0	37	.	0	chr7	79755000	79756000		.	chr7	79756000	79757000		.
chr7	79755000	79756000		0	2	.	0	chr7	79755000	79756000		.	chr7	79755000	79756000		.
chr7	79756000	79757000		0	27	.	0	chr7	79756000	79757000		.	chr7	79756000	79757000		.
chr19	36621000	36622000		0	77	.	0	chr19	36621000	36622000		.	chr19	36621000	36622000		.
chr2	198929000	198930000		0	7	.	0	chr2	198929000	198930000		.	chr2	198929000	198930000		.
chr1	191804000	191806000		0	3	.	0	chr1	191804000	191805000		.	chr1	191805000	191806000		.
chr1	191804000	191805000		0	30	.	0	chr1	191804000	191805000		.	chr1	191804000	191805000		.
chr1	191805000	191806000		0	8	.	0	chr1	191805000	191806000		.	chr1	191805000	191806000		.
chr5	86339000	86343000		0	2	.	0	chr5	86339000	86340000		.	chr5	86342000	86343000		.
chr5	86339000	86342000		0	3	.	0	chr5	86339000	86340000		.	chr5	86341000	86342000		.
chr5	86339000	86341000		0	11	.	0	chr5	86339000	86340000		.	chr5	86340000	86341000		.
chr5	86339000	86340000		0	45	.	0	chr5	86339000	86340000		.	chr5	86339000	86340000		.
chr5	86340000	86343000		0	3	.	0	chr5	86340000	86341000		.	chr5	86342000	86343000		.
chr5	86340000	86342000		0	9	.	0	chr5	86340000	86341000		.	chr5	86341000	86342000		.
chr5	86340000	86341000		0	58	.	0	chr5	86340000	86341000		.	chr5	86340000	86341000		.
chr5	86341000	86344000		0	1	.	0	chr5	86341000	86342000		.	chr5	86343000	86344000		.
chr5	86341000	86343000		0	1	.	0	chr5	86341000	86342000		.	chr5	86342000	86343000		.
chr5	86341000	86342000		0	52	.	0	chr5	86341000	86342000		.	chr5	86341000	86342000		.
chr5	86342000	86344000		0	4	.	0	chr5	86342000	86343000		.	chr5	86343000	86344000		.
chr5	86342000	86343000		0	78	.	0	chr5	86342000	86343000		.	chr5	86342000	86343000		.
chr5	86343000	86344000		0	33	.	0	chr5	86343000	86344000		.	chr5	86343000	86344000		.
chr5	4789000	4791000		0	4	.	0	chr5	4789000	4790000		.	chr5	4790000	4791000		.
chr5	4789000	4790000		0	37	.	0	chr5	4789000	4790000		.	chr5	4789000	4790000		.
chr5	4790000	4791000		0	67	.	0	chr5	4790000	4791000		.	chr5	4790000	4791000		.
chr2	154677000	154678000		0	56	.	0	chr2	154677000	154678000		.	chr2	154677000	154678000		.
chr1	107292000	107293000		0	63	.	0	chr1	107292000	107293000		.	chr1	107292000	107293000		.
chr12	61468000	61472000		0	1	.	0	chr12	61468000	61469000		.	chr12	61471000	61472000		.
chr12	61468000	61471000		0	1	.	0	chr12	61468000	61469000		.	chr12	61470000	61471000		.
chr12	61468000	61470000		0	2	.	0	chr12	61468000	61469000		.	chr12	61469000	61470000		.
chr12	61469000	61471000		0	37	.	0	chr12	61469000	61470000		.	chr12	61470000	61471000		.
chr12	61469000	61470000		0	41	.	0	chr12	61469000	61470000		.	chr12	61469000	61470000		.
chr12	61470000	61473000		0	1	.	0	chr12	61470000	61471000		.	chr12	61472000	61473000		.
chr12	61470000	61471000		0	30	.	0	chr12	61470000	61471000		.	chr12	61470000	61471000		.
chr4	155275000	155277000		0	26	.	0	chr4	155275000	155276000		.	chr4	155276000	155277000		.
chr4	155275000	155276000		0	52	.	0	chr4	155275000	155276000		.	chr4	155275000	155276000		.
chr4	155276000	155277000		0	66	.	0	chr4	155276000	155277000		.	chr4	155276000	155277000		.
chr5	117785000	117786000		0	43	.	0	chr5	117785000	117786000		.	chr5	117785000	117786000		.
chr15	97835000	97840000		0	4	.	0	chr15	97835000	97836000		.	chr15	97839000	97840000		.
chr15	97835000	97839000		0	6	.	0	chr15	97835000	97836000		.	chr15	97838000	97839000		.
chr15	97835000	97838000		0	6	.	0	chr15	97835000	97836000		.	chr15	97837000	97838000		.
chr15	97835000	97837000		0	16	.	0	chr15	97835000	97836000		.	chr15	97836000	97837000		.
chr15	97835000	97836000		0	136	.	0	chr15	97835000	97836000		.	chr15	97835000	97836000		.
chr15	97836000	97840000		0	2	.	0	chr15	97836000	97837000		.	chr15	97839000	97840000		.
chr15	97836000	97839000		0	7	.	0	chr15	97836000	97837000		.	chr15	97838000	97839000		.
chr15	97836000	97838000		0	4	.	0	chr15	97836000	97837000		.	chr15	97837000	97838000		.
chr15	97836000	97837000		0	64	.	0	chr15	97836000	97837000		.	chr15	97836000	97837000		.
chr15	97837000	97840000		0	3	.	0	chr15	97837000	97838000		.	chr15	97839000	97840000		.
chr15	97837000	97839000		0	15	.	0	chr15	97837000	97838000		.	chr15	97838000	97839000		.
chr15	97837000	97838000		0	49	.	0	chr15	97837000	97838000		.	chr15	97837000	97838000		.
chr15	97838000	97840000		0	51	.	0	chr15	97838000	97839000		.	chr15	97839000	97840000		.
chr15	97838000	97839000		0	27	.	0	chr15	97838000	97839000		.	chr15	97838000	97839000		.
chr15	97839000	97840000		0	42	.	0	chr15	97839000	97840000		.	chr15	97839000	97840000		.
chrX	137511000	137516000		0	2	.	0	chrX	137511000	137512000		.	chrX	137515000	137516000		.
chrX	137511000	137515000		0	2	.	0	chrX	137511000	137512000		.	chrX	137514000	137515000		.
chrX	137511000	137514000		0	1	.	0	chrX	137511000	137512000		.	chrX	137513000	137514000		.
chrX	137511000	137512000		0	22	.	0	chrX	137511000	137512000		.	chrX	137511000	137512000		.
chrX	137512000	137514000		0	11	.	0	chrX	137512000	137513000		.	chrX	137513000	137514000		.
chrX	137512000	137513000		0	2	.	0	chrX	137512000	137513000		.	chrX	137512000	137513000		.
chrX	137513000	137516000		0	7	.	0	chrX	137513000	137514000		.	chrX	137515000	137516000		.
chrX	137513000	137515000		0	34	.	0	chrX	137513000	137514000		.	chrX	137514000	137515000		.
chrX	137513000	137514000		0	10	.	0	chrX	137513000	137514000		.	chrX	137513000	137514000		.
chrX	137514000	137516000		0	2	.	0	chrX	137514000	137515000		.	chrX	137515000	137516000		.
chrX	137514000	137515000		0	11	.	0	chrX	137514000	137515000		.	chrX	137514000	137515000		.
chrX	137515000	137516000		0	31	.	0	chrX	137515000	137516000		.	chrX	137515000	137516000		.
chr5	121294000	121295000		0	33	.	0	chr5	121294000	121295000		.	chr5	121294000	121295000		.
chrX	88907000	88910000		0	1	.	0	chrX	88907000	88908000		.	chrX	88909000	88910000		.
chrX	88907000	88909000		0	2	.	0	chrX	88907000	88908000		.	chrX	88908000	88909000		.
chrX	88907000	88908000		0	18	.	0	chrX	88907000	88908000		.	chrX	88907000	88908000		.
chrX	88908000	88912000		0	2	.	0	chrX	88908000	88909000		.	chrX	88911000	88912000		.
chrX	88908000	88910000		0	3	.	0	chrX	88908000	88909000		.	chrX	88909000	88910000		.
chrX	88908000	88909000		0	35	.	0	chrX	88908000	88909000		.	chrX	88908000	88909000		.
chrX	88909000	88912000		0	1	.	0	chrX	88909000	88910000		.	chrX	88911000	88912000		.
chrX	88909000	88910000		0	33	.	0	chrX	88909000	88910000		.	chrX	88909000	88910000		.
chrX	88911000	88912000		0	2	.	0	chrX	88911000	88912000		.	chrX	88911000	88912000		.
chr18	72257000	72258000		0	25	.	0	chr18	72257000	72258000		.	chr18	72257000	72258000		.
chr5	11745000	11746000		0	51	.	0	chr5	11745000	11746000		.	chr5	11745000	11746000		.
chr5	45004000	45006000		0	4	.	0	chr5	45004000	45005000		.	chr5	45005000	45006000		.
chr5	45005000	45010000		0	2	.	0	chr5	45005000	45006000		.	chr5	45009000	45010000		.
chr5	45005000	45009000		0	4	.	0	chr5	45005000	45006000		.	chr5	45008000	45009000		.
chr5	45005000	45008000		0	1	.	0	chr5	45005000	45006000		.	chr5	45007000	45008000		.
chr5	45005000	45007000		0	35	.	0	chr5	45005000	45006000		.	chr5	45006000	45007000		.
chr5	45005000	45006000		0	52	.	0	chr5	45005000	45006000		.	chr5	45005000	45006000		.
chr5	45006000	45009000		0	3	.	0	chr5	45006000	45007000		.	chr5	45008000	45009000		.
chr5	45006000	45008000		0	2	.	0	chr5	45006000	45007000		.	chr5	45007000	45008000		.
chr5	45006000	45007000		0	58	.	0	chr5	45006000	45007000		.	chr5	45006000	45007000		.
chr5	45007000	45009000		0	25	.	0	chr5	45007000	45008000		.	chr5	45008000	45009000		.
chr5	45007000	45008000		0	34	.	0	chr5	45007000	45008000		.	chr5	45007000	45008000		.
chr5	45008000	45010000		0	18	.	0	chr5	45008000	45009000		.	chr5	45009000	45010000		.
chr5	45008000	45009000		0	46	.	0	chr5	45008000	45009000		.	chr5	45008000	45009000		.
chr5	45009000	45010000		0	11	.	0	chr5	45009000	45010000		.	chr5	45009000	45010000		.
chr8	31673000	31678000		0	2	.	0	chr8	31673000	31674000		.	chr8	31677000	31678000		.
chr8	31673000	31677000		0	6	.	0	chr8	31673000	31674000		.	chr8	31676000	31677000		.
chr8	31673000	31676000		0	2	.	0	chr8	31673000	31674000		.	chr8	31675000	31676000		.
chr8	31673000	31675000		0	9	.	0	chr8	31673000	31674000		.	chr8	31674000	31675000		.
chr8	31673000	31674000		0	46	.	0	chr8	31673000	31674000		.	chr8	31673000	31674000		.
chr8	31674000	31678000		0	1	.	0	chr8	31674000	31675000		.	chr8	31677000	31678000		.
chr8	31674000	31677000		0	2	.	0	chr8	31674000	31675000		.	chr8	31676000	31677000		.
chr8	31674000	31676000		0	2	.	0	chr8	31674000	31675000		.	chr8	31675000	31676000		.
chr8	31674000	31675000		0	50	.	0	chr8	31674000	31675000		.	chr8	31674000	31675000		.
chr8	31675000	31678000		0	1	.	0	chr8	31675000	31676000		.	chr8	31677000	31678000		.
chr8	31675000	31677000		0	20	.	0	chr8	31675000	31676000		.	chr8	31676000	31677000		.
chr8	31675000	31676000		0	40	.	0	chr8	31675000	31676000		.	chr8	31675000	31676000		.
chr8	31676000	31678000		0	7	.	0	chr8	31676000	31677000		.	chr8	31677000	31678000		.
chr8	31676000	31677000		0	102	.	0	chr8	31676000	31677000		.	chr8	31676000	31677000		.
chr8	31677000	31678000		0	36	.	0	chr8	31677000	31678000		.	chr8	31677000	31678000		.
chr7	88907000	88909000		0	23	.	0	chr7	88907000	88908000		.	chr7	88908000	88909000		.
chr7	88908000	88911000		0	3	.	0	chr7	88908000	88909000		.	chr7	88910000	88911000		.
chr7	88908000	88909000		0	12	.	0	chr7	88908000	88909000		.	chr7	88908000	88909000		.
chr7	88910000	88912000		0	6	.	0	chr7	88910000	88911000		.	chr7	88911000	88912000		.
chr7	88910000	88911000		0	58	.	0	chr7	88910000	88911000		.	chr7	88910000	88911000		.
chr7	88911000	88912000		0	4	.	0	chr7	88911000	88912000		.	chr7	88911000	88912000		.
chr12	40569000	40574000		0	1	.	0	chr12	40569000	40570000		.	chr12	40573000	40574000		.
chr12	40569000	40573000		0	5	.	0	chr12	40569000	40570000		.	chr12	40572000	40573000		.
chr12	40569000	40572000		0	4	.	0	chr12	40569000	40570000		.	chr12	40571000	40572000		.
chr12	40569000	40571000		0	3	.	0	chr12	40569000	40570000		.	chr12	40570000	40571000		.
chr12	40569000	40570000		0	79	.	0	chr12	40569000	40570000		.	chr12	40569000	40570000		.
chr12	40570000	40574000		0	2	.	0	chr12	40570000	40571000		.	chr12	40573000	40574000		.
chr12	40570000	40573000		0	2	.	0	chr12	40570000	40571000		.	chr12	40572000	40573000		.
chr12	40570000	40572000		0	3	.	0	chr12	40570000	40571000		.	chr12	40571000	40572000		.
chr12	40570000	40571000		0	41	.	0	chr12	40570000	40571000		.	chr12	40570000	40571000		.
chr12	40571000	40574000		0	2	.	0	chr12	40571000	40572000		.	chr12	40573000	40574000		.
chr12	40571000	40573000		0	41	.	0	chr12	40571000	40572000		.	chr12	40572000	40573000		.
chr12	40571000	40572000		0	56	.	0	chr12	40571000	40572000		.	chr12	40571000	40572000		.
chr12	40572000	40574000		0	6	.	0	chr12	40572000	40573000		.	chr12	40573000	40574000		.
chr12	40572000	40573000		0	106	.	0	chr12	40572000	40573000		.	chr12	40572000	40573000		.
chr12	40573000	40574000		0	84	.	0	chr12	40573000	40574000		.	chr12	40573000	40574000		.
chr2	194052000	194053000		0	26	.	0	chr2	194052000	194053000		.	chr2	194052000	194053000		.
chr7	56218000	56219000		0	62	.	0	chr7	56218000	56219000		.	chr7	56218000	56219000		.
chrX	95582000	95583000		0	42	.	0	chrX	95582000	95583000		.	chrX	95582000	95583000		.
chr4	98039000	98040000		0	9	.	0	chr4	98039000	98040000		.	chr4	98039000	98040000		.
chr4	98040000	98043000		0	2	.	0	chr4	98040000	98041000		.	chr4	98042000	98043000		.
chr4	98041000	98043000		0	21	.	0	chr4	98041000	98042000		.	chr4	98042000	98043000		.
chr4	98041000	98042000		0	36	.	0	chr4	98041000	98042000		.	chr4	98041000	98042000		.
chr4	98042000	98044000		0	1	.	0	chr4	98042000	98043000		.	chr4	98043000	98044000		.
chr4	98042000	98043000		0	64	.	0	chr4	98042000	98043000		.	chr4	98042000	98043000		.
chrX	117433000	117436000		0	1	.	0	chrX	117433000	117434000		.	chrX	117435000	117436000		.
chrX	117433000	117434000		0	1	.	0	chrX	117433000	117434000		.	chrX	117433000	117434000		.
chrX	117435000	117438000		0	2	.	0	chrX	117435000	117436000		.	chrX	117437000	117438000		.
chrX	117435000	117437000		0	18	.	0	chrX	117435000	117436000		.	chrX	117436000	117437000		.
chrX	117435000	117436000		0	21	.	0	chrX	117435000	117436000		.	chrX	117435000	117436000		.
chrX	117436000	117438000		0	16	.	0	chrX	117436000	117437000		.	chrX	117437000	117438000		.
chrX	117437000	117438000		0	26	.	0	chrX	117437000	117438000		.	chrX	117437000	117438000		.
chr22	12510000	12514000		0	1	.	0	chr22	12510000	12511000		.	chr22	12513000	12514000		.
chr22	12512000	12513000		0	1	.	0	chr22	12512000	12513000		.	chr22	12512000	12513000		.
chrY	14238000	14239000		0	39	.	0	chrY	14238000	14239000		.	chrY	14238000	14239000		.
