# Supplementary material for: Characterization of long G4-rich enhancer-associated genomic regions engaging in a novel loop:loop ‘G4 Kissing’ interaction
Source: Nucleic Acids Res. 2020 May 8;48(11):5907–25. doi: 10.1093/nar/gkaa357 (PMC7293029; doi:10.1093/nar/gkaa357)
Supplement: gkaa357_Supplemental_Files [file gkaa357_supplemental_files.zip › FINAL Supp Table 2.xlsx]

## Sheet: Sheet1
Supplementary Table 2. LG4 master list. Genomic location (Hg38), GGG density, SNP density, Ensembl regulatory build annotations, presence and number of G4 loops potentially engaging in local kissing structures, and all overlapping genes (as well as genes within 5kb 5’ or 3’) are indicated along with their potential involvement in human disease(47) / characterized breakpoints. Strand occupancy (po…
	STRAND (P/N)	ORIG LENGTH	ORIG POS	REFINED LENGTH	REFINED POSITION (#-#)	GGG COUNT	GGG / 1kb	SNP COUNT	SNP / 1kb	REGULATORY CAPACITY	POTENTIAL KISSING	# OF POTENTIAL KISSING LOOPS	RELATIONSHIP TO KNOWN GENES (INTER/INTRA)	OVERLAPPING GENE NAME	O GENE ENS ID	GENE (P/N)	O BREAKS	O MALICARDS	5' GENE NAME	5' GENE ENSG ID	5' GENE (P/N)	5' BREAKS	5' MALACARDS	3' GENE NAME	3' GENE ENSG ID	3' GENE (P/N)	3' BREAKS	3' MALACARDS
	P	4389	1:1075279-1079668	3727	1:1075708-1079434	326	87.4698	1008	270.459	PROMOTER FLANK	Y	14	INTER	NA	NA	NA	NA	NA	RNF223	ENSG00000237330	N	0	N	RPL5P28	ENSG00000235264	N	0	N
	P	1823	1:1138936-1140759	2196	1:1138851-1141046	160	72.8597	542	246.812	CTCF, PROMOTER, PROMOTER FLANK	N	NA	INTRA	LINC01342	ENSG00000223823	P	0	N	AA857215	AA857215	P	0	N	AC132938.4	ENSG00000278964	N	0	N
	P	1566	1:15682721-15684287	1670	1:15682796-15684465	126	75.4491	515	308.383	PROMOTER, PROMOTER FLANK	Y	36	INTRA	PLEKHM2	ENSG00000116786	N	9	Y	NA	NA	NA	NA	NA	NA	NA	NA	NA	NA
	N	2096	1:226955230-226957326	2201	1:226955218-226957418	166	75.4203	745	338.483	PROMOTER FLANK	N	NA	INTRA	COQ8A	ENSG00000163050	P	1	Y	NA	NA	NA	NA	NA	NA	NA	NA	NA	NA
	P	2255	1:228068704-228070959	4424	1:228067549-228071972	332	75.0452	1539	347.875	CTCF	Y	25	INTER	NA	NA	NA	NA	NA	NA	NA	NA	NA	NA	NA	NA	NA	NA	NA
	N	2384	1:230394267-230396651	2069	1:230394404-230396472	175	84.5819	1003	484.775	OPEN CHROMATIN	Y	24	INTRA	PGBD5	ENSG00000177614	N	6	Y	NA	NA	NA	NA	NA	NA	NA	NA	NA	NA
	P	3436	1:247115712-247119148	3126	1:247115863-247118988	269	86.0525	717	229.367	CTCF, OPEN CHROMATIN, TFBS	N	NA	INTRA	ENSESTG00000019959	ENSESTG00000019959	P	0	N	C1orf229	ENSG00000221953	N	0	N	DUSP8	ENSG00000184545	N	1	Y
	P	2264	1:248746293-248748557	873	1:248945550-248946422	137	156.93	565	647.194	CTCF	N	NA	INTER	NA	NA	NA	NA	NA	NA	NA	NA	NA	NA	NA	NA	NA	NA	NA
	P	2317	1:29726401-29728718	1541	1:29726739-29728279	139	90.2012	467	303.05	OPEN CHROMATIN	Y	13	INTRA	GENSCAN00000037931.1	GENSCAN00000037931.1	P	0	N	NA	NA	NA	NA	NA	NA	NA	NA	NA	NA
	N	2564	1:3378315-3380879	1127	1:3379040-3380166	145	128.66	348	308.784	NA	N	NA	INTRA	PRDM16	ENSG00000142611	P	12	Y	NA	NA	NA	NA	NA	NA	NA	NA	NA	NA
	N	2044	1:3693323-3695367	1318	1:3693678-3694995	127	96.3581	492	373.293	CTCF, OPEN CHROMATIN	N	NA	INTRA	TP73	ENSG00000078900	P	0	Y	NA	NA	NA	NA	NA	NA	NA	NA	NA	NA
	N	2422	1:4331769-4334191	2217	1:4332199-4334415	172	77.5823	618	278.755	NA	N	NA	INTRA	GENSCAN00000013397	GENSCAN00000013397	P	0	N	AA581915	AA581915	P	0	N	AC092306.1	ENSG00000285128	P	0	N
	P	2327	1:53501413-53503740	1266	1:53501997-53503262	122	96.3665	424	334.913	NA	Y	43	INTER	NA	NA	NA	NA	NA	NA	NA	NA	NA	NA	NA	NA	NA	NA	NA
	N	2931	1:975941-978872	1639	1:976612-978250	184	112.264	973	593.655	PROMOTER	N	NA	INTRA	PERM1	ENSG00000187583	N	0	Y	PLEKHN1	ENSG00000187583	P	1	Y	PPP2R3B	ENSG00000167393	N	4	N
	P	1715	10:110226143-110227858	1269	10:110226409-110227677	117	92.1986	598	471.237	CTCF, PROMOTER, PROMOTER FLANK	Y	31	INTRA	MXI1	ENSG00000119950	P	13	Y	XR_946315.3	105378480	N	0	N	Z84721	ENSG00000225323	P	0	N
	N	4877	10:1235990-1240867	4518	10:1236033-1240550	421	93.1828	1467	324.701	PROMOTER	Y	7	INTRA	ADARB2	ENSG00000185736	P	6	Y	NA	NA	NA	NA	NA	NA	NA	NA	NA	NA
	P	1549	10:124506596-124508145	1293	10:124506646-124507938	115	88.9404	865	668.987	CTCF	N	NA	INTRA	LHPP	ENSG00000107902	P	7	Y	NA	NA	NA	NA	NA	NA	NA	NA	NA	NA
	P	2689	10:131041210-131043899	2539	10:131041965-131044503	209	82.3159	1308	515.163	NA	Y	6	INTRA	GENSCAN00000019008.1	GENSCAN00000019008.1	P	0	N	NA	NA	NA	NA	NA	NA	NA	NA	NA	NA
	P	2502	10:131622745-131625247	2038	10:131622974-131625011	186	91.2659	682	334.642	PROMOTER FLANK	N	NA	INTRA	GENSCAN00000018993.1	GENSCAN00000018993.1	N	0	N	NA	NA	NA	NA	NA	NA	NA	NA	NA	NA
	P	2580	10:132387181-132389761	749	10:132388178-132388926	113	150.868	404	539.386	CTCF	N	NA	INTRA	GENSCAN00000047304	GENSCAN00000047304	P	0	N	NA	NA	NA	NA	NA	NA	NA	NA	NA	NA
	N	2576	10:132447638-132450214	943	10:132448420-132449362	119	126.193	270	286.32	PROMOTER, PROMOTER FLANK	Y	8	INTRA	C10ORF91	ENSG00000180066	P	2	N	NA	NA	NA	NA	NA	NA	NA	NA	NA	NA
	P	1774	10:133040611-133042385	1696	10:133040562-133042257	144	84.9057	614	362.028	CTCF, OPEN CHROMATIN	Y	53	INTRA	GENSCAN00000023439	GENSCAN00000023439	N	0	N	NA	NA	NA	NA	NA	NA	NA	NA	NA	NA
	P	5039	10:133134991-133140030	4410	10:133135356-133139765	404	91.61	1645	373.016	PROMOTER FLANK	Y	213	INTRA	GENSCAN00000009003	GENSCAN00000009003	P	0	N	ADGRA1	ENSG00000197177	P	3	N	NA	NA	NA	NA	NA
	P	1775	10:133333071-133334846	1544	10:133333241-133334784	129	83.5492	623	403.497	NA	Y	9	INTRA	ZNF511-PRAP1, CALY	ENSG00000198546, ENSG00000130643	P/N	7	N	NA	NA	NA	NA	NA	NA	NA	NA	NA	NA
	P	1508	10:133566378-133567886	1156	10:133566387-133567542	106	91.6955	490	423.875	NA	N	NA	INTRA	AL731769.2 LNC RNA	ENSG00000288107	P	0	N	NA	NA	NA	NA	NA	C2CD4C	ENSG00000183186	N	0	N
	P	2368	10:23330157-23332525	891	10:23330926-23331816	123	138.047	269	301.908	PROMOTER FLANK	N	NA	INTRA	C10ORF67	ENSG00000179133	N	2	Y	NA	NA	NA	NA	NA	NA	NA	NA	NA	NA
	N	2456	10:38737714-38740170	3866	10:38736833-38740698	263	68.029	1887	488.101	CTCF	Y	76	INTRA	GENSCAN00000001918	GENSCAN00000001918	N	0	N	NA	NA	NA	NA	NA	NA	NA	NA	NA	NA
	P	1929	10:42232927-42234856	3889	10:42232091-42235979	266	68.398	1407	361.79	CTCF	Y	68	INTRA	XR_001747432.1	105378267	N	0	N	NA	NA	NA	NA	NA	NA	NA	NA	NA	NA
	N	2547	10:677873-680420	1371	10:678477-679847	158	115.244	703	512.764	CTCF, PROMOTER FLANK	Y	4	INTRA	DIP2C	ENSG00000151240	N	29	Y	NA	NA	NA	NA	NA	NA	NA	NA	NA	NA
	N	2550	10:930921-933471	994	10:931946-932939	117	117.706	436	438.632	PROMOTER, PROMOTER FLANK	Y	11	INTRA	GENSCAN00000009003	GENSCAN00000009003	P	0	N	LARP4B	ENSG00000107929	N	16	Y	MLC1	ENSG00000100427	N	3	Y
	P	2243	11:133706172-133708415	1320	11:133706749-133708068	145	109.848	438	331.818	NA	N	NA	INTRA	GENSCAN00000039194	GENSCAN00000039194	N	0	N	NA	NA	NA	NA	NA	NA	NA	NA	NA	NA
	N	2357	11:1351384-1353741	1766	11:1351757-1353522	160	90.6002	674	381.653	CTCF, OPEN CHROMATIN, PROMOTER FLANK	Y	28	INTRA	LINC02689	ENSG00000285985	P	0	N	NA	NA	NA	NA	NA	NA	NA	NA	NA	NA
	N	2190	11:1550317-1552507	1912	11:1550437-1552348	165	86.2971	583	304.916	PROMOTER FLANK	Y	36	INTER	NA	NA	NA	NA	NA	NA	NA	NA	NA	NA	NA	NA	NA	NA	NA
	N	2496	11:174656-177152	1380	11:175224-176603	166	120.29	1022	740.58	CTCF	N	NA	INTRA	BET1L	ENSG00000177951	N	5	Y	NA	NA	NA	NA	NA	NA	NA	NA	NA	NA
	P	1601	11:2125807-2127408	2502	11:2124889-2127390	181	72.3421	944	377.298	NA	N	NA	INTER	NA	NA	NA	NA	NA	NA	NA	NA	NA	NA	NA	NA	NA	NA	NA
	P	2070	11:373759-375829	687	11:374586-375272	85	123.726	260	378.457	NA	N	NA	INTRA	B4GALNT4	ENSG00000182272	P	4	N	NA	NA	NA	NA	NA	NA	NA	NA	NA	NA
	N	3760	11:400054-403814	2337	11:400748-403084	292	124.947	804	344.031	NA	N	NA	INTRA	PKP3	ENSG00000184363	P	6	N	NA	NA	NA	NA	NA	NA	NA	NA	NA	NA
	P	2289	11:429763-432052	1395	11:430353-431747	132	94.6237	440	315.412	NA	Y	5	INTRA	ANO9	ENSG00000185101	N	7	Y	NA	NA	NA	NA	NA	NA	NA	NA	NA	NA
	P	2147	12:108849280-108851427	1101	12:108849819-108850919	129	117.166	325	295.186	CTCF	Y	43	INTRA	SSH1	ENSG00000084112	N	0	Y	NA	NA	NA	NA	NA	CACNG6	ENSG00000130433	P	2	Y
	P	1566	12:121750394-121751960	1011	12:121747252-121748262	99	97.9228	318	314.54	PROMOTER FLANK	Y	2	INTRA	TMEM120B	ENSG00000188735	P	0	N	GD260424	GD260424	P	0	N	GENSCAN00000050100.1	GENSCAN00000050100.1	N	0	N
	P	2542	12:123910602-123913144	1232	12:123911267-123912498	162	131.494	617	500.812	OPEN CHROMATIN	N	NA	INTRA	DNAH10	ENSG00000197653	P	7	Y	NA	NA	NA	NA	NA	NA	NA	NA	NA	NA
	P	1686	12:124540329-124542015	1622	12:124540359-124541980	133	81.9975	723	445.746	CTCF	N	NA	INTRA	NCOR2	ENSG00000196498	N	53	Y	NA	NA	NA	NA	NA	NA	NA	NA	NA	NA
	N	1724	12:125493747-125495471	1689	12:125493778-125495466	135	79.929	691	409.118	NA	Y	7	INTRA	TMEM132B	ENSG000002899308.7	P	0	Y	NA	NA	NA	NA	NA	NA	NA	NA	NA	NA
	P	3226	12:127122900-127126126	1916	12:127123525-127125440	256	133.612	573	299.061	PROMOTER FLANK	N	NA	INTRA	XM_024449289.1	107984449	P	0	N	NA	NA	NA	NA	NA	NA	NA	NA	NA	NA
	N	1898	12:128040950-128042848	1723	12:128041142-128042864	139	80.6732	515	298.897	NA	N	NA	INTRA	GENSCAN00000011608.1	GENSCAN00000011608.1	N	0	N	NA	NA	NA	NA	NA	NA	NA	NA	NA	NA
	P	4184	12:129855006-129859190	4040	12:129855071-129859110	342	84.6535	1070	264.851	NA	Y	165	INTRA	TMEM132D	ENGS00000151952	N	0	Y	AC055717.1	ENSG00000251536	N	0	N	AL353689.1-201	ENSG00000228525	N	0	N
	P	1612	12:130337347-130338959	1689	12:130337330-130339018	133	78.7448	752	445.234	CTCF	Y	3	INTRA	PIWIL1	ENSG00000125207	P	0	Y	NA	NA	NA	NA	NA	NA	NA	NA	NA	NA
	P	1936	12:131392149-131394085	1375	12:131392483-131393857	131	95.2727	512	372.364	NA	Y	46	INTRA	GENSCAN00000019112	GENSCAN00000019112	N	0	N	NA	NA	NA	NA	NA	NA	NA	NA	NA	NA
	N	2081	12:131432601-131434682	3453	12:131430940-131434392	179	51.839	950	275.123	PROMOTER FLANK	N	NA	INTER	NA	NA	NA	NA	NA	NA	NA	NA	NA	NA	NA	NA	NA	NA	NA
	N	2953	12:132133947-132136900	1908	12:132134573-132136480	207	108.491	676	354.298	CTCF	Y	2	INTER	NA	NA	NA	NA	NA	EP400P1	ENSG00000185684	P	0	N	GENSCAN00000047294	GENSCAN00000047294	P	0	N
	N	4254	12:132222807-132227061	2695	12:132224362-132227056	210	77.9221	897	332.839	NA	Y	89	INTRA	GALNT9	ENSG00000182870	N	7	Y	NA	NA	NA	NA	NA	NA	NA	NA	NA	NA
	N	3500	12:132240396-132243896	2494	12:132240815-132243308	262	105.052	1236	495.589	CTCF, PROMOTER FLANK	Y	8	INTRA	GALNT9	ENSG00000182870	N	7	Y	NA	NA	NA	NA	NA	NA	NA	NA	NA	NA
	N	2896	12:132303049-132305945	1183	12:132313056-132314238	113	95.5199	486	410.82	CTCF	Y	9	INTRA	GALNT9	ENSG00000182870	N	7	Y	NA	NA	NA	NA	NA	NA	NA	NA	NA	NA
	P	2639	12:132411631-132414270	1875	12:132411930-132413804	191	101.867	646	344.533	CTCF, PROMOTER FLANK	N	NA	INTRA	GENSCAN00000010349.1	GENSCAN00000010349.1	N	0	N	NA	NA	NA	NA	NA	NA	NA	NA	NA	NA
	N	2727	12:132538620-132541347	1314	12:132539301-132540614	155	117.96	375	285.388	NA	Y	3	INTRA	FBRSL1	ENSG00000112787	P	19	N	NA	NA	NA	NA	NA	NA	NA	NA	NA	NA
	P	2458	12:132687378-132689836	1258	12:132688073-132689330	142	112.878	397	315.58	PROMOTER, PROMOTER FLANK	Y	7	INTRA	PXMP2	ENSG00000176894	P	0	Y	POLE	ENSG00000177084	N	6	Y	RNA5SP498	ENSG00000223274	N	0	N
	P	2217	12:56716805-56719022	2395	12:56716570-56718964	183	76.4092	1127	470.564	NA	Y	104	INTRA	NACA	ENSG00000196531	N	16	Y	NA	NA	NA	NA	NA	NA	NA	NA	NA	NA
	P	1607	12:95654488-95656095	972	12:95654603-95655574	114	117.284	141	145.062	PROMOTER FLANK	N	NA	INTRA	PGAM1P5	ENSG00000257150	P	2	N	NA	NA	NA	NA	NA	NA	NA	NA	NA	NA
	P	2346	12:97987786-97990132	1430	12:97988265-97989694	161	112.587	644	450.35	CTCF	Y	11	INTRA	GENSCAN00000035010	GENSCAN00000035010	P	0	N	NA	NA	NA	NA	NA	NA	NA	NA	NA	NA
	N	1663	13:112195727-112197390	2652	13:112195731-112198382	147	55.4299	1254	472.851	TFBS	N	NA	INTRA	LINC01070	ENSG00000260102	P	0	N	NA	NA	NA	NA	NA	ABCA7	ENSG00000064687	P	11	Y
	P	3457	13:113106180-113109637	2053	13:113107245-113109297	209	101.802	800	389.674	NA	Y	15	INTRA	F7	ENSG00000057593	P	5	Y	NA	NA	NA	NA	NA	NA	NA	NA	NA	NA
	N	1957	13:113564168-113566125	1547	13:113564372-113565918	140	90.4977	589	380.737	CTCF	Y	32	INTER	NA	NA	NA	NA	NA	GENSCAN00000040476	GENSCAN00000040476	N	0	N	LINC02434	ENSG00000248370	P	0	N
	N	2036	13:114005610-114007646	1808	13:114005727-114007534	158	87.3894	493	272.677	ENHANCER, PROMOTER FLANK	N	NA	INTRA	RASA3	ENSG00000185989	N	11	Y	NA	NA	NA	NA	NA	NA	NA	NA	NA	NA
	P	2343	13:114068712-114071055	872	13:114069426-114070297	110	126.147	419	480.505	NA	N	NA	INTRA	RASA3	ENSG00000185989	N	11	Y	NA	NA	NA	NA	NA	NA	NA	NA	NA	NA
	P	2815	13:114154341-114157156	1688	13:114154761-114156448	207	122.63	791	468.602	PROMOTER, PROMOTER FLANK	N	NA	INTRA	CFAP97D2	ENSG00000283361	P	0	N	GENSCAN00000040454	GENSCAN00000040454	N	0	N	KLK7	ENSG00000169035	N	2	Y
	N	1584	14:100167157-100168741	1544	14:100167192-100168735	126	81.6062	682	441.71	NA	N	NA	INTER	NA	NA	NA	NA	NA	NA	NA	NA	NA	NA	NA	NA	NA	NA	NA
	N	2746	14:101711383-101714129	4030	14:101709734-101713763	248	61.5385	1158	287.345	CTCF	Y	30	INTRA	LINC02320	ENSG00000258404	N	0	N	GENSCAN00000024783	GENSCAN00000024783	N	0	N	NA	NA	NA	NA	NA
	N	2719	14:101781107-101783826	1382	14:101781896-101783277	159	115.051	673	486.975	NA	N	NA	INTRA	PPP2R5C	ENSG00000078304	P	26	Y	NA	NA	NA	NA	NA	NA	NA	NA	NA	NA
	N	1926	14:103108351-103110277	876	14:103109079-103109954	105	119.863	317	361.872	PROMOTER, PROMOTER FLANK	Y	2	INTRA	EXOPEN CHROMATIN3L4	ENSG00000205436	P	1	N	NA	NA	NA	NA	NA	NA	NA	NA	NA	NA
	P	1921	14:104853981-104855902	1566	14:104854246-104855811	134	85.5683	545	348.02	CTCF, PROMOTER FLANK	Y	50	INTRA	GENSCAN00000027558	GENSCAN00000027558	P	0	N	NA	NA	NA	NA	NA	NA	NA	NA	NA	NA
	P	1500	14:105185810-105187310	1381	14:105185881-105187261	112	81.1007	512	370.746	CTCF, OPEN CHROMATIN	Y	38	INTRA	GENSCAN00000034432	GENSCAN00000034432	N	0	N	NUDT14, AL512356	ENSG00000183828, ENSG00000257622	N, N	1	N, N	PLEKHA4	ENSG00000105559	N	6	Y
	P	1942	14:105717525-105719467	4973	14:105715740-105720712	232	46.6519	1199	241.102	NA	Y	19	INTRA	ENSESTG00000020385	ENSESTG00000020385	N	0	N	ENSESTG00000020381	ENSESTG00000020381	P	0	N	GENSCAN00000044054	GENSCAN00000044054	P	0	N
	P	2302	14:77234792-77237094	1317	14:77235264-77236580	145	110.099	541	410.782	NA	Y	6	INTRA	TMEM63C	ENSG00000165548	P	0	Y	NA	NA	NA	NA	NA	NA	NA	NA	NA	NA
	P	2234	14:93057981-93060215	1700	14:93058219-93059918	153	90	699	411.176	CTCF	Y	37	INTRA	ITPK1	ENSG00000100605	N	22	Y	NA	NA	NA	NA	NA	NA	NA	NA	NA	NA
	P	1783	14:93987435-93989218	2413	14:93986706-93989118	145	60.0912	811	336.096	CTCF, PROMOTER FLANK	Y	6	INTRA	CCDC197	ENSG00000175699	P	0	N	NA	NA	NA	NA	NA	NA	NA	NA	NA	NA
	N	4998	14:95925635-95930633	1067	14:95927593-95928659	110	103.093	385	360.825	ENHANCER	Y	7	INTER	NA	NA	NA	NA	NA	TUNAR	ENSG00000250366	P	1	Y	UBE2I	ENSG00000103275	P	0	Y
	P	1706	15:20141809-20143515	3269	15:20141425-20144693	240	73.4169	1042	318.752	CTCF	Y	109	INTRA	AC087386.1	ENSG00000258410	N	0	N	NA	NA	NA	NA	NA	NA	NA	NA	NA	NA
	N	1765	15:20302883-20304648	3693	15:20301608-20305300	246	66.6125	1377	372.868	NA	Y	69	INTRA	AC026495.2-201	ENSG00000287122	P	0	N	CHEK2P2	ENSG00000259156	P	0	N	GENSCAN00000028822	GENSCAN00000028822	P	0	N
	P	1717	15:21148338-21150055	3215	15:21147965-21151179	236	73.4059	737	229.238	CTCF	Y	110	INTRA	AC126335.2	ENSG00000279595	P	0	N	GENSCAN00000043331	GENSCAN00000043331	P	0	N	LINC02809	ENSG00000276255	N	0	N
	N	1500	15:59610007-59611507	868	15:59610403-59611270	109	125.576	564	649.77	NA	N	NA	INTRA	GCNT3	ENSG00000140297	P	1	Y	NA	NA	NA	NA	NA	NA	NA	NA	NA	NA
	P	2906	15:79437049-79439955	2310	15:79437288-79439597	221	95.671	921	398.701	PROMOTER FLANK	N	NA	INTRA	MINAR1	ENSG00000169330	P	0	N	NA	NA	NA	NA	NA	NA	NA	NA	NA	NA
	P	2387	15:99926181-99928568	2317	15:99926199-99928515	189	81.571	394	170.047	CTCF	N	NA	INTRA	GENSCAN00000037990.1	GENSCAN00000037990.1	P	0	N	NA	NA	NA	NA	NA	NA	NA	NA	NA	NA
	N	1919	16:12380161-12382080	1633	16:12380292-12381924	146	89.406	991	606.859	NA	N	NA	INTRA	SNX29	ENGS00000048471	P	0	Y	AC007598.3	ENSG00000278979	P	0	N	NA	NA	NA	NA	NA
	P	2029	16:1307116-1309145	1496	16:1307445-1308940	134	89.5722	807	539.439	PROMOTER, PROMOTER FLANK	Y	41	INTRA	AC120498.9	ENSG00000274751	N	0	N	NA	NA	NA	NA	NA	NA	NA	NA	NA	NA
	N	1767	16:14927461-14929228	1477	16:14927634-14929110	129	87.3392	586	396.75	CTCF, ENHANCER	Y	48	INTRA	NPIPA1	ENSG00000183426	P	5	N	NA	NA	NA	NA	NA	NA	NA	NA	NA	NA
	P	1542	16:16326192-16327734	1646	16:163337-164982	140	85.0547	655	397.934	CTCF, PROMOTER, PROMOTER FLANK	Y	45	INTRA	HBM, HBZP1	ENSG00000206177, ENSG00000206178	P, P	3, 0	Y, N	NA	NA	NA	NA	NA	NDUFB5P1-201	ENSG00000251025	N	0	N
	N	1642	16:163404-165046	199	16:16379803-16380001	22	110.553	5	25.1256	PROMOTER FLANK	N	NA	INTRA	NPIPA7	ENSG00000214967	P	0	N	NA	NA	NA	NA	NA	NA	NA	NA	NA	NA
	P	1630	16:18340847-18342477	1492	16:18340902-18342393	128	85.7909	385	258.043	CTCF	Y	13	INTRA	AC126755.6	ENSG00000285628	N	0	N	NPIPA8	ENSG00000214940	N	0	N	NTN4	ENSG00000074527	N	22	Y
	P	2338	16:185501-187839	1207	16:186051-187257	142	117.647	412	341.342	NA	N	NA	INTRA	Z69706	ENSG00000268836	N	0	N	HBQ1	ENSG00000086506	P	1	Y	MIR4303	ENSG00000263890	N	0	N
	N	2448	16:23980799-23983247	815	16:23981598-23982412	128	157.055	534	655.215	PROMOTER FLANK	N	NA	INTRA	PRKCB	ENSG00000166501	P	21	Y	NA	NA	NA	NA	NA	NA	NA	NA	NA	NA
	P	2746	16:27804000-27806746	1101	16:27804701-27805801	170	154.405	275	249.773	NA	N	NA	INTRA	GSG1L	ENSG00000169181	N	6	Y	NA	NA	NA	NA	NA	NA	NA	NA	NA	NA
	P	1503	16:32301234-32302737	2965	16:32300918-32303882	229	77.2344	608	205.059	CTCF	Y	86	INTRA	AC133548.2	ENSG00000261127	N	0	N	NA	NA	NA	NA	NA	NA	NA	NA	NA	NA
	P	1806	16:32339244-32341050	3421	16:32338776-32342196	256	74.8319	1117	326.513	CTCF	Y	78	INTRA	GENSCAN00000037438	GENSCAN00000037438	P	0	N	NA	NA	NA	NA	NA	NA	NA	NA	NA	NA
	N	1950	16:32859347-32861297	3180	16:32858093-32861272	240	75.4717	940	295.597	NA	Y	60	INTRA	GENSCAN00000011921	GENSCAN00000011921	P	0	N	NA	NA	NA	NA	NA	NA	NA	NA	NA	NA
	P	2405	16:33545103-33547508	3513	16:33544775-33548287	260	74.0108	1080	307.43	CTCF	Y	76	INTRA	AC136944.2	ENSG00000261200	N	0	N	GENSCAN00000011919	GENSCAN00000011919	P	0	N	GLIS1	ENSG00000174332	N	10	Y
	N	2050	16:33711876-33713926	3578	16:33710677-33714254	264	73.7842	1319	368.642	CTCF	Y	84	INTRA	GENSCAN00000011916	GENSCAN00000011916	N	0	N	BMS1P8	ENSG00000260518	N	0	N	NA	NA	NA	NA	NA
	P	2245	16:34000207-34002452	3082	16:34000367-34003448	236	76.5737	853	276.768	CTCF	Y	143	INTRA	GENSCAN00000025236	GENSCAN00000025236	N	0	N	NA	NA	NA	NA	NA	NA	NA	NA	NA	NA
	P	2694	16:857317-860011	2510	16:857441-859950	212	84.4622	1424	567.331	NA	Y	3	INTRA	LMF1	ENSG00000103227	N	9	Y	NA	NA	NA	NA	NA	NA	NA	NA	NA	NA
	P	2064	16:88546415-88548479	1016	16:88546871-88547886	119	117.126	376	370.079	PROMOTER FLANK	N	NA	INTRA	XR_001752300.1	107984905	P	0	N	NA	NA	NA	NA	NA	NA	NA	NA	NA	NA
	P	1500	16:88824535-88826035	655	16:88825039-88825693	78	119.084	359	548.092	CTCF, OPEN CHROMATIN	N	NA	INTRA	GALNS	ENSG00000141012	N	5	Y	NA	NA	NA	NA	NA	NA	NA	NA	NA	NA
	P	1679	16:89001783-89003462	1233	16:89002060-89003292	117	94.8905	466	377.94	CTCF, PROMOTER FLANK, TFBS	Y	9	INTRA	GENSCAN00000011649	GENSCAN00000011649	P	0	N	AC135782.2	ENSG00000259989	P	0	N	ankyrin repeat domain 36 pseudogene 1	ENSG00000188399	P	0	N
	P	1502	16:89603469-89604971	1253	16:89603473-89604725	114	90.9816	652	520.351	NA	Y	9	INTER	NA	NA	NA	NA	NA	NA	NA	NA	NA	NA	NA	NA	NA	NA	NA
	N	2671	16:89618059-89620730	1150	16:89618883-89620032	160	139.13	539	468.696	CTCF, PROMOTER FLANK	Y	32	INTRA	DPEP1	ENSG00000015413	P	14	Y	NA	NA	NA	NA	NA	NA	NA	NA	NA	NA
	N	2337	16:89851319-89853656	1072	16:89852017-89853088	129	120.336	503	469.216	OPEN CHROMATIN	Y	20	INTRA	SPIRE2	ENSG00000204991	P	0	N	GENSCAN00000033811.1	GENSCAN00000033811.1	P	0	N	IGHEP1	ENSG00000253692	N	0	N
	N	2503	16:89906780-89909283	1506	16:89907329-89908834	168	111.554	1085	720.452	CTCF	Y	59	INTRA	AC092143.3	ENSG00000267048	P	0	N	NA	NA	NA	NA	NA	NA	NA	NA	NA	NA
	P	2608	17:1051586-1054194	1270	17:1052275-1053544	152	119.685	235	185.039	NA	Y	25	INTRA	ABR	ENSG00000159842	N	60	Y	NA	NA	NA	NA	NA	NA	NA	NA	NA	NA
	N	1869	17:1287895-1289764	1223	17:1288230-1289452	111	90.7604	585	478.332	CTCF, PROMOTER, PROMOTER FLANK	N	NA	INTRA	TRARG1	ENSG00000184811	P	0	Y	NA	NA	NA	NA	NA	NA	NA	NA	NA	NA
	P	1892	17:170355-172247	1341	17:170679-172019	119	88.7397	297	221.477	CTCF	Y	38	INTRA	DOPEN CHROMATIN2B	ENSG00000272636	N	1	Y	NA	NA	NA	NA	NA	NA	NA	NA	NA	NA
	N	2351	17:190969-193320	1567	17:191478-193044	152	97.0006	557	355.456	CTCF, ENHANCER, PROMOTER FLANK	Y	2	INTRA	LINC02091	ENSG00000273172	N	0	Y	NA	NA	NA	NA	NA	AA631497	AA631497	N	0	N
	N	3134	17:3685260-3688394	2352	17:3685631-3687982	232	98.6395	492	209.184	PROMOTER FLANK	Y	13	INTRA	P2RX5	ENSG00000083454	N	7	Y	NA	NA	NA	NA	NA	NA	NA	NA	NA	NA
	N	2578	17:379590-382168	1267	17:380290-381556	161	127.072	626	494.081	PROMOTER FLANK	N	NA	INTRA	RPH3AL	ENSG00000181031	N	6	Y	NA	NA	NA	NA	NA	NA	NA	NA	NA	NA
	P	2402	17:57130887-57133289	1296	17:57131385-57132680	156	120.37	430	331.79	CTCF	N	NA	INTER	NA	NA	NA	NA	NA	NA	NA	NA	NA	NA	NA	NA	NA	NA	NA
	P	2222	17:65487212-65489434	1434	17:65487671-65489104	143	99.7211	679	473.501	NA	Y	14	INTRA	GENSCAN00000004276	GENSCAN00000004276	N	0	N	NA	NA	NA	NA	NA	NA	NA	NA	NA	NA
	P	2239	17:78539765-78542004	1007	17:78540330-78541336	126	125.124	686	681.231	NA	Y	2	INTRA	DNAH17	ENSG00000187775	N	21	Y	NA	NA	NA	NA	NA	NA	NA	NA	NA	NA
	P	2844	17:79003154-79005998	1515	17:79003841-79005355	190	125.413	771	508.911	PROMOTER, PROMOTER FLANK	N	NA	INTRA	CANT1	ENSG00000171302	N	11	Y	NA	NA	NA	NA	NA	NA	NA	NA	NA	NA
	P/N	1811	17:82147486-82149297	1985	17:82148303-82150288	89 / 45		780	392.947	NA	Y	140	INTRA	CCDC57	ENSG00000176155	N	27	Y	NA	NA	NA	NA	NA	NA	NA	NA	NA	NA
	N	2907	17:82358998-82361905	2550	17:82359393-82361942	220	86.2745	1102	432.157	OPEN CHROMATIN	Y	72	INTRA	TEX19	ENSG00000182459	P	0	N	NA	NA	NA	NA	NA	NA	NA	NA	NA	NA
	N	1506	17:83002877-83004383	2063	17:83002790-83004852	147	71.2555	491	238.003	NA	Y	46	INTRA	B3GNTL1	ENSG00000175711	N	7	Y	NA	NA	NA	NA	NA	NA	NA	NA	NA	NA
	P	1919	17:83171959-83173878	1852	17:83171741-83173592	144	77.7538	611	329.914	CTCF, ENHANCER, PROMOTER FLANK	Y	6	INTRA	AC139099.2	ENSG00000262898	P	0	N	NA	NA	NA	NA	NA	NA	NA	NA	NA	NA
	N	2819	18:14170189-14173008	650	18:10001-10651	107	164.615	1637	2518.46	CTCF	N	NA	INTRA	LINC025464	ENSG00000262352	P	0	N	NA	NA	NA	NA	NA	NA	NA	NA	NA	NA
	P	3005	18:76392242-76395247	3115	18:14170311-14173425	254	81.5409	927	297.592	ENHANCER	Y	13	INTRA	GENSCAN00000048313.1	GENSCAN00000048313.1	N	0	N	NA	NA	NA	NA	NA	NA	NA	NA	NA	NA
	P	4998	18:78611652-78616650	2346	18:76392506-76394851	231	98.4655	587	250.213	PROMOTER FLANK	Y	91	INTRA	ZNF516	ENSG00000101493	N	3	Y	AC009716.2	ENSG00000280205	N	0	N	NA	NA	NA	NA	NA
	P	3423	18:78652391-78655814	1245	18:78613479-78614723	116	93.1727	364	292.369	NA	N	NA	INTER	NA	NA	NA	NA	NA	GENSCAN00000016836.1	GENSCAN00000016836.1	N	0	N	GPIHBP1	ENSG00000277494	P	0	Y
	N	1931	18:79416664-79418595	2675	18:78652734-78655408	275	102.804	1658	619.813	OPEN CHROMATIN	Y	6	INTRA	LOPEN CHROMATIN112268207	112268207	N	0	N	GENSCAN00000016863.1	GENSCAN00000016863.1	N	0	N	GPR1	ENSG00000183671	N	1	Y
	P	2006	18:79744808-79746814	882	18:79417103-79417984	104	117.914	182	206.349	PROMOTER FLANK	N	NA	INTRA	NFATC1	ENSG00000131196	P	10	Y	NA	NA	NA	NA	NA	NA	NA	NA	NA	NA
	N	3090	18:79884966-79888056	1151	18:79745243-79746393	123	106.864	348	302.346	NA	N	NA	INTRA	CTDP1	ENSG00000060069	P	8	Y	NA	NA	NA	NA	NA	NA	NA	NA	NA	NA
	P	1569	18:9931-11500	1665	18:79885681-79887345	211	126.727	375	225.225	NA	Y	9	INTRA	KCNG2	ENSG00000178342	P	2	N	NA	NA	NA	NA	NA	NA	NA	NA	NA	NA
	P	1666	19:1033585-1035251	1811	19:1033533-1035343	134	73.9923	364	200.994	NA	N	NA	INTRA	CNN2	ENSG00000064666	P	18	N	NA	NA	NA	NA	NA	NA	NA	NA	NA	NA
	N	1886	19:1048521-1050407	678	19:1049412-1050089	91	134.218	504	743.363	OPEN CHROMATIN	N	NA	INTRA	ABCA7	ENSG00000064687	P	11	Y	NA	NA	NA	NA	NA	NA	NA	NA	NA	NA
	P	2691	19:1136364-1139055	1401	19:1137017-1138417	163	116.345	357	254.818	NA	Y	37	INTRA	SBNO2	ENSG00000064932	N	0	N	NA	NA	NA	NA	NA	105373480	XR_922710.2	P	0	N
	N	2306	19:1147497-1149803	709	19:1148418:1149126	93	131.171	139	196.051	NA	N	NA	INTRA	SBNO2	ENSG00000064932	N	0	N	NA	NA	NA	NA	NA	NA	NA	NA	NA	NA
	P	1734	19:1627584-1629318	1456	19:1627669-1629124	124	85.1648	756	519.231	PROMOTER FLANK	N	NA	INTRA	TCF3	ENSG00000071564	N	0	Y	NA	NA	NA	NA	NA	NA	NA	NA	NA	NA
	P	2529	19:16776212-16778741	1064	19:16776980-16778043	159	149.436	378	355.263	OPEN CHROMATIN, PROMOTER FLANK	N	NA	INTRA	NWD1	ENSG00000188039	P	2	Y	NA	NA	NA	NA	NA	NA	NA	NA	NA	NA
	N	2034	19:18652993-18655027	1648	19:18653242-18654889	146	88.5922	551	334.345	ENHANCER	N	NA	INTRA	KLHL26	ENSG00000167487	P	9	N	NA	NA	NA	NA	NA	NA	NA	NA	NA	NA
	P	3097	19:2013183-2016280	2232	19:2013177-2015408	175	78.405	732	327.957	PROMOTER, PROMOTER FLANK	Y	27	INTRA	BTBD2	ENSG00000133243	N	24	Y	NA	NA	NA	NA	NA	NA	NA	NA	NA	NA
	N	2484	19:2417454-2419938	912	19:2418247-2419158	136	149.123	821	900.219	NA	N	NA	INTRA	TMPRSS9	ENSG00000178297	P	0	Y	NA	NA	NA	NA	NA	AC245060.2	ENSG00000234630	P	0	N
	N	1525	19:2712981-2714506	1626	19:2712918-2714543	127	78.1058	754	463.715	ENHANCER	Y	19	INTER	NA	NA	NA	NA	NA	NA	NA	NA	NA	NA	NA	NA	NA	NA	NA
	P	1809	19:29565974-29567783	1679	19:29566078-29567756	144	85.7653	726	432.4	NA	Y	49	INTRA	GENSCAN00000035822.1	GENSCAN00000035822.1	P	0	N	VSTM2B	ENSG00000187135	p	14	N	XR_001753828.1	107987266	N	0	N
	N	2374	19:376082-378456	1033	19:376684-377716	120	116.167	494	478.219	NA	N	NA	INTRA	XM_024451532	51298	N	0	N	THEG	ENSG00000105549	N	0	N	SIGIRR	ENSG00000185187	N	3	N
	N	1518	19:3937294-3938812	1287	19:3937314-3938600	115	89.3551	456	354.312	CTCF	N	NA	INTRA	NMRK2	ENSG00000077009	P	0	N	NA	NA	NA	NA	NA	NA	NA	NA	NA	NA
	N	2170	19:399275-401445	1591	19:399394-400984	139	87.3664	518	325.581	CTCF	Y	56	INTER	NA	NA	NA	NA	NA	AC010641.1	ENSG00000267443	P	0	N	AKAP17-201	ENSG00000197976	P	0	N
	P	2575	19:403277-405852	1231	19:403958-405188	150	121.852	609	494.72	NA	N	NA	INTER	NA	NA	NA	NA	NA	AC010641.1	ENSG00000267443	P	0	N	NA	NA	NA	NA	NA
	N	2179	19:4120934-4123113	2310	19:4121468-4123777	184	79.6537	751	325.108	PROMOTER, PROMOTER FLANK	Y	27	INTRA	MAP2K2	ENSG00000126934	N	14	Y	NA	NA	NA	NA	NA	NA	NA	NA	NA	NA
	N	2204	19:41937990-41940194	1861	19:41938120-41939980	163	87.5873	572	307.362	CTCF	Y	109	INTER	NA	NA	NA	NA	NA	NA	NA	NA	NA	NA	NA	NA	NA	NA	NA
	P	1739	19:442233-443972	1839	19:442334-444172	142	77.2159	891	484.502	NA	N	NA	INTRA	SHC2	ENSG00000129946	N	0	Y	NA	NA	NA	NA	NA	NA	NA	NA	NA	NA
	N	1500	19:44800660-44802160	1390	19:44800710-44802099	120	86.3309	355	255.396	CTCF	Y	20	INTER	NA	NA	NA	NA	NA	CBLC	ENSG00000142273	P	5	Y	ENSESTT00000022780	ENSESTG00000010490	P	0	N
	P	2105	19:47801698-47803803	849	19:47801926-47802774	94	110.718	525	618.375	CTCF	Y	12	INTRA	TPRX1	ENSG00000178928	N	0	N	NA	NA	NA	NA	NA	NA	NA	NA	NA	NA
	P	1907	19:48834117-48836024	1452	19:48834341-48835792	132	90.9091	754	519.284	CTCF, PROMOTER, PROMOTER FLANK	Y	7	INTRA	HSD17B14	ENSG00000087076	N	9	Y	NA	NA	NA	NA	NA	NA	NA	NA	NA	NA
	P	1580	19:496287-497867	1439	19:496368-497806	121	84.0862	652	453.092	PROMOTER, PROMOTER FLANK	Y	25	INTRA	MADCAM1, AC005775.1	ENSG00000099866, ENSG00000266933	P, N	3, 0	Y, N	NA	NA	NA	NA	NA	NEU4	ENSG00000204099	P	0	Y
	P	1566	19:50678237-50679803	806	19:50678377-50679182	90	111.663	279	346.154	PROMOTER FLANK	Y	2	INTRA	SHANK1	ENSG00000161681	N	0	Y	NA	NA	NA	NA	NA	NA	NA	NA	NA	NA
	P	1962	19:50974323-50976285	1166	19:50974773-50975938	120	102.916	406	348.199	ENHANCER, PROMOTER FLANK	Y	34	INTRA	AC011483	ENSG00000267879	P	0	N	NA	NA	NA	NA	NA	NA	NA	NA	NA	NA
	N	1517	19:50982468-50983985	1517	19:50982468-50983985	123	81.0811	451	297.297	NA	Y	21	INTRA	KLK7	ENSG00000169035	N	13	Y	NA	NA	NA	NA	NA	NA	NA	NA	NA	NA
	P	2283	19:51309896-51312179	1065	19:51310398-51311462	113	106.103	315	295.775	PROMOTER, PROMOTER FLANK	Y	2	INTER	NA	NA	NA	NA	NA	NA	NA	NA	NA	NA	NA	NA	NA	NA	NA
	P	2580	19:516756-519336	1509	19:517339-518847	168	111.332	611	404.904	CTCF	Y	29	INTRA	TPGS1	ENSG00000141933	P	0	Y	NA	NA	NA	NA	NA	NA	NA	NA	NA	NA
	N	1537	19:53990070-53991607	839	19:53990312-53991150	87	103.695	337	401.669	PROMOTER, PROMOTER FLANK	Y	14	INTER	NA	NA	NA	NA	NA	CACNG8	ENSG00000142408	P	5	Y	ENSESTG00000027184	ENSESTG00000027184	P	0	N
	P	1500	19:54181017-54182517	458	19:54181617-54182074	62	135.371	252	550.218	NA	N	NA	INTRA	MBOAT7	ENSG00000125505	N	12	Y	NA	NA	NA	NA	NA	NA	NA	NA	NA	NA
	N	2383	19:54471143-54473526	1307	19:54471811-54473117	129	98.6993	429	328.233	PROMOTER	Y	5	INTRA	CDC42EP5	ENSG00000167617	N	8	Y	NA	NA	NA	NA	NA	NA	NA	NA	NA	NA
	N	2382	19:55092523-55094905	973	19:55093281-55094253	121	124.358	191	196.3	NA	N	NA	INTRA	PPP1R12C	ENSG00000125503	N	11	N	NA	NA	NA	NA	NA	NA	NA	NA	NA	NA
	P	2040	19:55154462-55156502	1138	19:55154859-55155997	121	106.327	332	291.74	ENHANCER, PROMOTER	Y	12	INTRA	TNNI3	ENSG00000129991	N	4	Y	NA	NA	NA	NA	NA	NA	NA	NA	NA	NA
	P	2054	19:55207235-55209289	1521	19:55207516-55209036	139	91.3872	549	360.947	PROMOTER, PROMOTER FLANK	Y	23	INTRA	PTPRH	ENSG00000080031	N	5	Y	NA	NA	NA	NA	NA	NA	NA	NA	NA	NA
	N	3135	19:58539549-58542684	4060	19:58538891-58542950	312	76.8473	1590	391.626	PROMOTER, PROMOTER FLANK	Y	106	INTRA	ZBTB45	ENSG00000119574	N	0	N	NA	NA	NA	NA	NA	NA	NA	NA	NA	NA
	P	1578	19:603922-605500	1066	19:603975-605040	107	100.375	584	547.842	CTCF, PROMOTER FLANK	Y	19	INTRA	HCN2	ENSG00000099822	P	4	Y	NA	NA	NA	NA	NA	NA	NA	NA	NA	NA
	N	2016	19:6532762-6534778	1551	19:6532960-653451O	121	78.0142	364	234.687	PROMOTER	Y	11	INTRA	TNFSF9	ENSG00000125657	P	0	Y	NA	NA	NA	NA	NA	NA	NA	NA	NA	NA
	N	2558	19:7598843-7601401	1831	19:7599124-7600954	176	96.1223	831	453.85	NA	N	NA	INTRA	CAMSAP3	ENSG00000076826	P	1	Y	NA	NA	NA	NA	NA	NA	NA	NA	NA	NA
	N	2730	19:877327-880057	2347	19:877612-879958	209	89.0499	1240	528.334	CTCF, ENHANCER, PROMOTER, TFBS	Y	32	INTRA	MED16	ENSG00000175221	N	12	Y	NA	NA	NA	NA	NA	NA	NA	NA	NA	NA
	N	2151	19:911536-913687	1645	19:911885-913529	143	86.9301	732	444.985	PROMOTER, PROMOTER FLANK	Y	19	INTRA	R3HDM4	ENSG00000198858	N	8	N	NA	NA	NA	NA	NA	NA	NA	NA	NA	NA
	P	1902	2:127588332-127590234	1288	2:127588673-127589960	124	96.2733	437	339.286	NA	N	NA	INTRA	MYO7B	ENSG00000169994	P	4	Y	NA	NA	NA	NA	NA	NA	NA	NA	NA	NA
	N	2500	2:1586653-1589153	1311	2:1587452-1588762	133	101.449	604	460.717	CTCF, ENHANCER	N	NA	INTRA	AC141930.1	ENSG00000228613	N	0	N	NA	NA	NA	NA	NA	NA	NA	NA	NA	NA
	P	2438	2:206144-208582	816	2:206918-207733	133	162.99	1642	2012.25	NA	N	NA	INTRA	AC079779	ENSG00000227061	P	0	N	NA	NA	NA	NA	NA	NA	NA	NA	NA	NA
	P	1620	2:206171609-206173229	563	2:206172598-206173160	90	159.858	181	321.492	NA	N	NA	INTER	NA	NA	NA	NA	NA	NA	NA	NA	NA	NA	NA	NA	NA	NA	NA
	N	4784	2:234645124-234649908	2974	2:234645387-234648360	282	94.8218	611	205.447	OPEN CHROMATIN	N	NA	INTER	NA	NA	NA	NA	NA	NA	NA	NA	NA	NA	NA	NA	NA	NA	NA
	N	2443	2:239706014-239708457	988	2:239706788-239707775	142	143.725	537	543.522	CTCF, ENHANCER, PROMOTER FLANK	N	NA	INTER	NA	NA	NA	NA	NA	NA	NA	NA	NA	NA	NA	NA	NA	NA	NA
	N	2795	2:239736400-239739195	1134	2:239737252-239738385	171	150.794	553	487.654	CTCF, PROMOTER FLANK, TFBS	Y	8	INTRA	AC093802.2	ENSG00000259889	P	0	N	NA	NA	NA	NA	NA	NA	NA	NA	NA	NA
	P	2138	2:240731400-240733538	1183	2:240731865-240733047	131	110.735	445	376.162	NA	N	NA	INTRA	KIF1A	ENSG00000130294	N	15	Y	NA	NA	NA	NA	NA	NA	NA	NA	NA	NA
	N	3103	2:240922651-240925754	1805	2:240923345-240925149	217	120.222	667	369.529	PROMOTER FLANK	N	NA	INTRA	CROPEN CHROMATINC2	ENSG00000226321	P	2	N	NA	NA	NA	NA	NA	NA	NA	NA	NA	NA
	P	3777	2:241764567-241768344	2410	2:241765259-241767668	283	117.427	267	110.788	NA	N	NA	INTRA	D2HGDH	ENSG00000180902	P	4	Y	NA	NA	NA	NA	NA	NA	NA	NA	NA	NA
	N	3984	2:241804660-241808644	2982	2:241805215-241808196	336	112.676	1130	378.94	CTCF, PROMOTER, PROMOTER FLANK	Y	13	INTER	NA	NA	NA	NA	NA	GAL3ST2	ENSG00000154252	P	0	N	GENSCAN00000050080.1	GENSCAN00000050080.1	N	0	N
	N	2632	2:3436311-3438943	1899	2:3436718-3438616	196	103.212	688	362.296	NA	Y	75	INTRA	TRAPPC12	ENSG00000171853	P	5	Y	NA	NA	NA	NA	NA	NA	NA	NA	NA	NA
	P	2112	2:731485-733597	1535	2:731764-733298	138	89.9023	636	414.332	ENHANCER	Y	49	INTRA	AC092159.1	ENSG00000227713	N	0	N	NA	NA	NA	NA	NA	AC073578.4	ENSG00000280319	P	0	N
	N	2010	2:91982517-91984527	3536	2:91981328-91984863	255	72.1154	1791	506.505	CTCF	Y	113	INTRA	GENSCAN00000013884.1	GENSCAN00000013884.1	N	0	N	NA	NA	NA	NA	NA	NA	NA	NA	NA	NA
	N	2307	20:16257479-16259786	2607	20:16257761-16260367	212	81.3195	1161	445.339	NA	Y	18	INTRA	AL161941.1	ENSG00000287410	N	0	N	NA	NA	NA	NA	NA	NA	NA	NA	NA	NA
	N	1578	20:2822468-2824046	577	20:2822528-2823104	91	157.712	166	287.695	NA	N	NA	INTER	NA	NA	NA	NA	NA	TMEM239, AL035460	ENSG00000198326, ENSG00000241690	P, P	0	N, N	SSPO	ENSG00000197558	P	1	Y
	P	2734	20:57524874-57527608	2029	20:57525144-57527172	192	94.6279	796	392.311	CTCF, ENHANCER, PROMOTER FLANK	Y	35	INTRA	CTCFL	ENSG00000124092	N	3	Y	NA	NA	NA	NA	NA	NA	NA	NA	NA	NA
	P	2418	20:62212103-62214521	911	20:62212832-62213742	120	131.723	423	464.325	ENHANCER	N	NA	INTER	NA	NA	NA	NA	NA	NA	NA	NA	NA	NA	NA	NA	NA	NA	NA
	P	3324	20:62496639-62499963	1639	20:62497517-62499155	231	140.94	580	353.874	CTCF, PROMOTER FLANK	N	NA	INTRA	GENSCAN00000050073.1	GENSCAN00000050073.1	P	0	N	NA	NA	NA	NA	NA	AC008060.5	ENSG00000288051	P	0	N
	N	2203	20:62508807-62511010	1905	20:62508995-62510899	165	86.6142	962	504.987	CTCF, TFBS	N	NA	INTRA	GENSCAN00000050080.1	GENSCAN00000050080.1	N	0	N	NA	NA	NA	NA	NA	NA	NA	NA	NA	NA
	P	1708	20:63134248-63135956	3322	20:63132487-63135808	156	46.9597	1168	351.595	OPEN CHROMATIN, TFBS	Y	16	INTRA	GENSCAN00000050108.1	GENSCAN00000050108.1	P	0	N	AL096828.2	ENSG00000260416	N	NA	N	BE868777	BE868777	N	0	N
	P	2445	20:63835000-63837445	807	20:63835809-63836615	109	135.068	258	319.703	NA	N	NA	INTRA	AL522175	AL522175	N	0	N	ZBTB46	ENSG00000130584	N	14	Y	ZNF124	ENSG00000196418	N	10	Y
	P	2972	20:64092997-64095969	2064	20:64093487-64095550	210	101.744	781	378.391	CTCF	Y	4	INTRA	OPRL1	ENSG00000125510	P	3	Y	NA	NA	NA	NA	NA	NA	NA	NA	NA	NA
	P	2630	20:64116997-64119627	1999	20:64117245-64119243	195	97.5488	793	396.698	CTCF	N	NA	INTRA	MYT1	ENSG00000196132	P	8	y	GENSCAN00000028859	GENSCAN00000028859	N	0	N	IGF2, AC132217	ENSG00000167244, ENSG00000240801	N, N	38, 0	Y, N
	P	2488	20:64285858-64288346	923	20:64286707-64287629	134	145.179	988	1070.42	NA	N	NA	INTRA	PCMTD2	ENSG00000203880	P	12	N	NA	NA	NA	NA	NA	NA	NA	NA	NA	NA
	N	2164	21:13985903-13988067	3026	21:13984940-13987965	241	79.6431	1149	379.709	CTCF	Y	111	INTRA	GENSCAN00000026081.1	GENSCAN00000026081.1	P	0	N	NA	NA	NA	NA	NA	NA	NA	NA	NA	NA
	P	2538	21:36495794-36498332	790	21:36496669-36497458	128	162.025	301	381.013	NA	N	NA	INTRA	CLDN14	ENSG00000159261	N	6	Y	NA	NA	NA	NA	NA	NA	NA	NA	NA	NA
	P	2460	21:41473546-41476006	2173	21:41473580-41475752	177	81.4542	1074	494.248	NA	Y	56	INTRA	TMPRSS2	ENSG00000184012	N	0	Y	NA	NA	NA	NA	NA	C1orf159	ENSG00000131591	N	9	N
	P	2539	21:44261301-44263840	1416	21:44261901-44263316	146	103.107	444	313.559	PROMOTER FLANK	Y	23	INTRA	DNMT3L	ENSG00000142182	N	2	Y	NA	NA	NA	NA	NA	NA	NA	NA	NA	NA
	N	2547	21:45552781-45555328	826	21:45555048-45555873	67	81.1138	466	564.165	CTCF	Y	12	INTRA	SLC19A1	ENSG00000173638	N	0	Y	NA	NA	NA	NA	NA	NA	NA	NA	NA	NA
	N	4958	22:16528157-16533115	3376	22:16527342-16530717	251	74.3483	1359	402.547	NA	Y	154	INTRA	AP000547.2	ENSG00000273362	P	0	N	GENSCAN00000046704.1	GENSCAN00000046704.1	P	0	N	MC1R-201	ENSG00000258839	P	0	N
	P	4970	22:22288699-22293669	3178	22:22288741-22291918	194	61.0447	1035	325.677	NA	N	NA	INTRA	GENSCAN00000037242.1	GENSCAN00000037242.1	P	0	N	AC245060.5	ENSG00000274422	N	0	N	ASAP1	ENSG00000153317	N	33	Y
	P	2207	22:22557134-22559341	1051	22:22557776-22558826	116	110.371	524	498.573	CTCF, PROMOTER, PROMOTER FLANK	Y	9	INTRA	PRAME	ENSG00000185686	N	3	Y	NA	NA	NA	NA	NA	NA	NA	NA	NA	NA
	N	2101	22:46566437-46568538	1913	22:46566586-46568498	159	83.1155	708	370.099	CTCF, OPEN CHROMATIN	Y	58	INTRA	GENSCAN00000006835	GENSCAN00000006835	P	0	N	NA	NA	NA	NA	NA	NA	NA	NA	NA	NA
	N	1812	22:47342502-47344314	1022	22:47342810-47343831	115	112.524	468	457.926	NA	Y	7	INTRA	GENSCAN00000020575.1	GENSCAN00000020575.1	P	0	N	NA	NA	NA	NA	NA	NA	NA	NA	NA	NA
	N	1799	22:48678626-48680425	904	22:48678887-48679790	100	110.619	375	414.823	NA	N	NA	INTRA	TAFA5	ENSG00000219438	P	0	N	NA	NA	NA	NA	NA	NA	NA	NA	NA	NA
	P	2154	22:49934475-49936629	982	22:49935096-49936077	103	104.888	367	373.727	PROMOTER, PROMOTER FLANK	Y	30	INTER	NA	NA	NA	NA	NA	BX539320.1	ENSG00000278869	N	0	N	DNAAF3	ENSG00000167646	N	0	Y
	P	1889	22:50056829-50058718	1441	22:50056984-50058424	131	90.9091	532	369.188	OPEN CHROMATIN	Y	13	INTRA	NM_001350317	164714	N	0	N	TTLL8	ENSG00000138892	N	1	N	U02066	U02066	P	0	N
	N	4032	22:50343113-50347145	3231	22:50343430-50346660	286	88.5175	913	282.575	CTCF, ENHANCER, OPEN CHROMATIN, PROMOTER, TFBS	Y	7	INTRA	PPP6R2	ENSG00000100239	P	23	Y	NA	NA	NA	NA	NA	NA	NA	NA	NA	NA
	P	1729	22:50433142-50434871	1818	22:50433181-50434998	144	79.2079	483	265.677	NA	Y	7	INTRA	PPP6R2	ENSG00000100239	P	23	Y	NA	NA	NA	NA	NA	NA	NA	NA	NA	NA
	N	2417	3:126514831-126517248	1410	3:126515358-126516767	159	112.766	558	395.745	NA	Y	26	INTRA	UROPEN CHROMATIN1	ENSG00000159650	N	0	Y	NA	NA	NA	NA	NA	NA	NA	NA	NA	NA
	N	4441	3:133413848-133418289	4713	3:133413733-133418445	354	75.1114	1954	414.598	ENHANCER	Y	16	INTRA	BFSP2	ENSG00000170819	P	6	Y	AC055753.1	ENSG00000249820	P	0	N	AL359878	ENSG00000229869	P	0	N
	P	1887	3:158571224-158573111	1298	3:158571502-158572799	120	92.4499	473	364.407	PROMOTER, PROMOTER FLANK	N	NA	INTRA	MLF1	ENSG00000178053	P	6	Y	AC106707.1	ENSG00000243150	N	0	N	AL596442	ENSG00000287407	N	0	N
	P	2298	3:196098339-196100637	1445	3:196098758-196100202	155	107.266	443	306.574	NA	N	NA	INTRA	GENSCAN00000015036.1	GENSCAN00000015036.1	N	0	N	NA	NA	NA	NA	NA	NA	NA	NA	NA	NA
	N	1500	3:196694246-196695746	1188	3:196694446-196695633	114	95.9596	580	488.215	CTCF	N	NA	INTRA	PIGX	ENSG00000163964	P	6	N	NA	NA	NA	NA	NA	NA	NA	NA	NA	NA
	P	3061	3:198172100-198175161	1824	3:198172703-198174526	239	131.031	1432	785.088	CTCF, PROMOTER FLANK	N	NA	INTRA	FAM157A	ENSG00000236438	P	3	N	NA	NA	NA	NA	NA	NA	NA	NA	NA	NA
	P	1500	3:48646656-48648156	799	3:48647126-48647924	96	120.15	212	265.332	NA	Y	2	INTRA	CELSR3	ENSG00000008300	N	10	Y	MIR4793	ENSG00000284575	N	0	N	MYO1G	ENSG00000136286	N	0	Y
	P	2142	3:50372861-50375003	1150	3:50373322-50374471	105	91.3043	350	304.348	ENHANCER, PROMOTER FLANK	Y	10	INTRA	CACNA2D2	ENSG00000007402	N	14	Y	CYB561D2	ENSG00000271858	P	0	Y	GENSCAN00000041343	GENSCAN00000041343	N	0	N
	P	2401	3:71434384-71436785	862	3:71435166-71436027	130	150.812	298	345.708	CTCF	N	NA	INTRA	FOXP1	ENSG00000114861	N	82	Y	NA	NA	NA	NA	NA	NA	NA	NA	NA	NA
	N	2596	4:1045112-1047708	949	4:1045959-1046907	144	151.739	541	570.074	CTCF	Y	2	INTRA	XR_001741546.1	105374343	P	0	N	NA	NA	NA	NA	NA	NA	NA	NA	NA	NA
	P	2490	4:1627253-1629743	854	4:1627999-1628852	118	138.173	409	478.923	CTCF	Y	31	INTRA	FAM53A	ENSG00000174137	N	4	N	NA	NA	NA	NA	NA	NA	NA	NA	NA	NA
	P	4998	4:180564139-180569137	1613	4:180565848-180567460	126	78.1153	937	580.905	NA	Y	7	INTER	NA	NA	NA	NA	NA	NA	NA	NA	NA	NA	NA	NA	NA	NA	NA
	N	1700	4:186056464-186058164	1549	4:186056508-186058056	127	81.9884	437	282.117	CTCF, OPEN CHROMATIN, PROMOTER FLANK	N	NA	INTER	NA	NA	NA	NA	NA	NA	NA	NA	NA	NA	NA	NA	NA	NA	NA
	P	3988	4:188150831-188154819	3836	4:188150890-188154725	319	83.1595	812	211.679	PROMOTER FLANK	N	NA	INTER	NA	NA	NA	NA	NA	TRIML1	ENSG00000184108	N	1	Y	TRIM28	ENSG00000130726	P	8	Y
	P	1764	4:188973569-188975333	1837	4:188973498-188975334	144	78.3887	1028	559.608	NA	N	NA	INTRA	GENSCAN00000026955	GENSCAN00000026955	P	0	N	NA	NA	NA	NA	NA	NA	NA	NA	NA	NA
	P	1509	4:51843345-51844854	1472	4:51843359-51844830	119	80.8424	646	438.859	PROMOTER	Y	25	INTRA	DCUN1D4	ENSG00000109184	P	14	N	NA	NA	NA	NA	NA	NA	NA	NA	NA	NA
	N	2018	4:668084-670102	1384	4:668408-669791	136	98.2659	599	432.803	NA	N	NA	INTRA	PDE6B	ENSG00000133256	P	5	Y	NA	NA	NA	NA	NA	NA	NA	NA	NA	NA
	N	2193	4:7441040-7443233	1157	4:7441549-7442705	122	105.445	279	241.141	ENHANCER	N	NA	INTRA	SORCS2	ENSG00000184985	P	0	Y	NA	NA	NA	NA	NA	NA	NA	NA	NA	NA
	P	1545	4:824973-826518	1121	4:825436-826556	99	88.314	579	516.503	PROMOTER	Y	20	INTRA	CPLX1	ENSG00000168993	N	9	Y	NA	NA	NA	NA	NA	NA	NA	NA	NA	NA
	N	5911	5:1021281-1027192	4950	5:1021899-1026848	503	101.616	1552	313.535	CTCF, ENHANCER, PROMOTER FLANK	Y	54	INTRA	NKD2	ENSG00000145506	P	2	Y	NA	NA	NA	NA	NA	NA	NA	NA	NA	NA
	N	1872	5:1097785-1099657	809	5:1098035-10988831	100	123.609	376	464.771	NA	N	NA	INTRA	SLC12A7	ENGS00000113504	N	0	Y	NA	NA	NA	NA	NA	AC136944.4	ENSG00000261466	N	0	N
	P	1743	5:1651229-1652972	3285	5:1651285-1654569	190	57.8387	943	287.062	CTCF	Y	38	INTRA	GENSCAN00000025890.1	GENSCAN00000025890.1	N	0	N	NA	NA	NA	NA	NA	NA	NA	NA	NA	NA
	N	2166	5:177811636-177813802	2017	5:177812099-177814115	134	66.4353	388	192.365	CTCF, PROMOTER, PROMOTER FLANK	Y	5	INTRA	AC106795.1	ENSG00000170089	P	0	N	XR_001743034.1	107986491	N	0	N	Z82186.1	ENSG00000224715	P	0	N
	N	1901	5:179411516-179413417	4823	5:179409831-179414653	227	47.0661	1842	381.92	NA	Y	15	INTRA	GENSCAN00000047543.1	GENSCAN00000047543.1	P	0	N	NA	NA	NA	NA	NA	NA	NA	NA	NA	NA
	P	4998	5:26233503-26238501	1643	5:26235201-26236843	123	74.8631	793	482.654	NA	N	NA	INTRA	GENSCAN00000035365.1	GENSCAN00000035365.1	N	0	N	NA	NA	NA	NA	NA	NA	NA	NA	NA	NA
	P	1815	5:390887-392702	1353	5:391203-392555	115	84.9963	488	360.68	NA	Y	19	INTRA	AHRR	ENSG00000286169	P	14	Y	NA	NA	NA	NA	NA	NA	NA	NA	NA	NA
	N	2349	5:553669-556018	4569	5:551959-556527	115	25.1696	1335	292.186	PROMOTER FLANK	Y	10	INTRA	XR_925669.2	105374606	N	0	N	NA	NA	NA	NA	NA	NA	NA	NA	NA	NA
	P	1819	5:583660-585479	1933	5:583493-585425	147	76.0476	674	348.681	NA	N	NA	INTRA	GENSCAN00000044872.1	GENSCAN00000044872.1	P	0	N	NA	NA	NA	NA	NA	NA	NA	NA	NA	NA
	N	1653	5:6100312-6101965	1787	5:6100138-6101924	145	81.1416	665	372.132	NA	Y	66	INTER	NA	NA	NA	NA	NA	BX113646	BX113646	P	0	N	DDX51	ENSG00000185163	N	1	N
	P	2106	5:6570401-6572507	975	5:6570981-6571955	111	113.846	465	476.923	NA	N	NA	INTRA	AF205212	AF205212	N	0	N	NA	NA	NA	NA	NA	NA	NA	NA	NA	NA
	P	2308	5:83297-85605	2596	5:83036-85631	201	77.4268	1231	474.191	CTCF, PROMOTER FLANK	Y	29	INTRA	GENSCAN00000044902	GENSCAN00000044902.1	N	0	N	GENSCAN00000044897.1	GENSCAN00000044897.1	N	0	N	LUC7L	ENSG00000007392	N	32	Y
	N	3490	5:9231-12721	1876	5:10004-11879	311	165.778	330	175.906	CTCF	N	NA	INTER	NA	NA	NA	NA	NA	NA	NA	NA	NA	NA	NA	NA	NA	NA	NA
	N	2842	6:167421567-167424409	4691	6:167420180-167424870	279	59.4756	1416	301.855	PROMOTER FLANK	Y	6	INTRA	XR_943264.2	105378126	P	0	N	NA	NA	NA	NA	NA	NA	NA	NA	NA	NA
	N	2554	6:167507111-167509665	1604	6:167507791-167509394	170	105.985	740	461.347	NA	N	NA	INTRA	XR_001743898.1	107986546	P	0	N	GENSCAN00000039705.1	GENSCAN00000039705.1	N	0	N	IGLON5	ENSG00000142549	P	2	Y
	N	2619	6:170064359-170066978	2092	6:170064657-170066748	191	91.3002	1278	610.899	NA	Y	2	INTRA	GENSCAN00000022537.1	GENSCAN00000022537.1	P	0	N	NA	NA	NA	NA	NA	NA	NA	NA	NA	NA
	N	1770	6:170153982-170155752	1874	6:170153743-170155616	140	74.7065	811	432.764	CTCF, PROMOTER FLANK	Y	27	INTRA	XR_943322	105378153	N	0	N	NA	NA	NA	NA	NA	C2CD4C	ENSG00000183186	N	0	N
	N	2321	6:170457401-170459722	1812	6:170457719-170459530	163	89.9558	745	411.148	CTCF, ENHANCER, OPEN CHROMATIN	Y	8	INTRA	GENSCAN00000022536	GENSCAN00000022536	P	0	N	NA	NA	NA	NA	NA	NA	NA	NA	NA	NA
	P	2800	7:1001246-1004046	3066	7:1001203-1004268	227	74.0378	1054	343.77	ENHANCER, PROMOTER FLANK	Y	4	INTRA	C7ORF50	ENSG00000146540	N	18	N	NA	NA	NA	NA	NA	NA	NA	NA	NA	NA
	N	2350	7:101016930-101019280	909	7:101017684-101018592	114	125.413	353	388.339	CTCF, PROMOTER, PROMOTER FLANK	Y	4	INTRA	MUC12	ENSG00000205277	P	2	Y	AC105446.1	ENSG00000227053	N	0	N	AL583810.1	ENSG00000258593	N	0	N
	N	1601	7:1273082-1274683	4962	7:1271298-1276259	171	34.4619	1712	345.022	CTCF, OPEN CHROMATIN	Y	17	INTRA	AA613622	AA613622	P	0	N	AC073094.1	ENSG00000233082	P	0	N	AL499627.1	ENSG00000260542	N	0	N
	N	2074	7:149771333-149773407	1433	7:149771613-149773045	140	97.6971	467	325.89	PROMOTER, PROMOTER FLANK	Y	43	INTRA	ZNF467	ENSG00000181444	N	1	Y	NA	NA	NA	NA	NA	NA	NA	NA	NA	NA
	N	2654	7:150994645-150997299	1288	7:150995492-150996779	152	118.012	655	508.54	CTCF, PROMOTER	Y	26	INTRA	NOS3	ENSG00000164867	P	6	Y	NA	NA	NA	NA	NA	NA	NA	NA	NA	NA
	P	2192	7:155406797-155408989	1893	7:155406942-155408834	170	89.8045	1768	933.967	CTCF, PROMOTER FLANK	N	NA	INTER	NA	NA	NA	NA	N	AC008060.4	ENSG00000260426	P	0	N	NA	NA	NA	NA	NA
	N	3553	7:157730993-157734546	2889	7:157731470-157734358	290	100.381	1068	369.678	NA	N	NA	INTRA	PTPRN2	ENSG00000155093	N	30	Y	NA	NA	NA	NA	NA	NA	NA	NA	NA	NA
	N	1746	7:158084427-158086173	1358	7:158084618-158085975	121	89.1016	670	493.373	NA	Y	3	INTRA	PTPRN2	ENSG00000155093	N	30	Y	NA	NA	NA	NA	NA	NA	NA	NA	NA	NA
	N	1924	7:158666808-158668732	1123	7:158667266-158668388	119	105.966	813	723.954	PROMOTER	N	NA	INTRA	NCAPG2	ENSG00000146918	N	7	Y	NA	NA	NA	NA	NA	NA	NA	NA	NA	NA
	P	1939	7:214870-216809	1236	7:215229-216464	125	101.133	346	279.935	ENHANCER, PROMOTER FLANK	N	NA	INTRA	FAM20C	ENSG00000177706	P	1	Y	NA	NA	NA	NA	NA	NA	NA	NA	NA	NA
	N	1945	7:35044322-35046267	1959	7:35044308-35046266	155	79.122	775	395.61	NA	N	NA	INTER	NA	NA	NA	NA	NA	AC005400.1	ENSG00000287249	P	0	N	NA	NA	NA	NA	NA
	P	2158	7:44226291-44228449	1590	7:44226568-44228157	130	81.761	950	597.484	NA	Y	9	INTRA	CAMK2B	ENSG00000058404	N	6	Y	NA	NA	NA	NA	NA	NA	NA	NA	NA	NA
	P	2371	7:44960338-44962709	1224	7:44960832-44962055	134	109.477	591	482.843	PROMOTER FLANK	N	NA	INTRA	AC004847	ENSG00000260997	N	0	N	NA	NA	NA	NA	NA	NA	NA	NA	NA	NA
	N	2613	7:455527-458140	2662	7:453868-456529	127	47.7085	1065	400.075	NA	Y	53	INTRA	GENSCAN00000037170.1	GENSCAN00000037170.1	N	0	N	NA	NA	NA	NA	NA	NA	NA	NA	NA	NA
	N	2394	7:469554-471948	1204	7:470172-471375	139	115.449	283	235.05	CTCF	Y	54	INTER	NA	NA	NA	NA	NA	NA	NA	NA	NA	NA	NA	NA	NA	NA	NA
	N	1500	7:71679499-71680999	761	7:71679892-71680652	104	136.662	225	295.664	CTCF	N	NA	INTRA	GALNT17	ENSG00000185274	P	0	Y	NA	NA	NA	NA	NA	NA	NA	NA	NA	NA
	P	2197	8:130048600-130050797	1308	8:130048979-130050286	138	105.505	612	467.89	PROMOTER FLANK	N	NA	INTER	NA	NA	NA	NA	NA	NA	NA	NA	NA	NA	NA	NA	NA	NA	NA
	P	1861	8:141550019-141551880	4133	8:141548339-141552471	181	43.7939	1173	283.813	PROMOTER FLANK	Y	24	INTRA	GENSCAN00000023314.1	GENSCAN00000023314.1	P	0	N	NA	NA	NA	NA	NA	NA	NA	NA	NA	NA
	N	2268	8:141812120-141814388	1256	8:141812589-141813844	142	113.057	411	327.229	NA	Y	14	INTER	NA	NA	NA	NA	NA	GENSCAN00000023306	GENSCAN00000023306	P	0	N	HRH3	ENSG00000101180	N	1	Y
	P	1726	8:143166815-143168541	1939	8:143166618-143168556	152	78.3909	543	280.041	CTCF, PROMOTER FLANK	N	NA	INTER	NA	NA	NA	NA	NA	NA	NA	NA	NA	NA	NA	NA	NA	NA	NA
	P	1500	8:143211024-143212524	700	8:143211247-143211946	80	114.286	331	472.857	NA	N	NA	INTER	NA	NA	NA	NA	NA	NA	NA	NA	NA	NA	NA	NA	NA	NA	NA
	P	1868	8:143372073-143373941	1017	8:143372721-143373737	107	105.211	360	353.982	CTCF	N	NA	INTRA	RHPN1	ENSG00000158106	P	0	N	NA	NA	NA	NA	NA	NA	NA	NA	NA	NA
	P	1736	8:144202000-144203736	1304	8:144202203-144203506	117	89.7239	613	470.092	CTCF, PROMOTER FLANK	Y	27	INTRA	MROH1	ENSG00000179832	P	14	N	NA	NA	NA	NA	NA	NA	NA	NA	NA	NA
	N	2556	8:1641720-1644276	2269	8:1641868-1644136	195	85.9409	932	410.754	NA	N	NA	INTRA	DLGAP2	ENSG00000198010	P	0	Y	NA	NA	NA	NA	NA	NA	NA	NA	NA	NA
	N	1734	8:1824045-1825779	1245	8:1824482-1825726	113	90.7631	591	474.699	PROMOTER	Y	12	INTRA	ARHGEF10	ENSG00000104728	P	4	Y	NA	NA	NA	NA	NA	NA	NA	NA	NA	NA
	N	1500	8:22598483-22599983	655	8:22598966-22599620	74	112.977	348	531.298	CTCF, PROMOTER	N	NA	INTRA	AC037459.1	ENSG00000248235	P	5	Y	NA	NA	NA	NA	NA	NA	NA	NA	NA	NA
	P	1577	8:746951-748528	959	8:747471-748429	104	108.446	472	492.179	NA	Y	4	INTRA	DLGAP2	ENSG00000198010	P	0	Y	NA	NA	NA	NA	NA	NA	NA	NA	NA	NA
	N	2861	9:133667377-133670238	1070	9:133668283-133669352	177	165.421	567	529.907	NA	N	NA	INTRA	SARDH	ENSG00000123453	N	0	N	NA	NA	NA	NA	NA	AC079949.3	ENSG00000286016	P	0	N
	P	1640	9:133891132-133892772	1067	9:133891265-133892331	107	100.281	426	399.25	PROMOTER FLANK	Y	9	INTRA	VAV2	ENSG00000160293	N	23	Y	NA	NA	NA	NA	NA	NA	NA	NA	NA	NA
	N	1984	9:133997460-133999444	1585	9:133997683-133999267	144	90.8517	423	266.877	OPEN CHROMATIN	N	NA	INTER	NA	NA	NA	NA	NA	AW167500	AW167500	N	0	N	NA	NA	NA	NA	NA
	N	2579	9:134464378-134466957	3593	9:134464286-134467878	272	75.7028	573	159.477	ENHANCER	Y	127	INTRA	GENSCAN00000030374.1	GENSCAN00000030374.1	N	0	N	NA	NA	NA	NA	NA	NA	NA	NA	NA	NA
	P	1725	9:134653592-134655317	1798	9:134653585-134655382	136	75.6396	781	434.372	CTCF, ENHANCER, PROMOTER FLANK	Y	9	INTRA	COL5A1	ENSG00000130635	P	19	Y	COL5A1 antisense RNA 1	ENSG00000204011	N	19	Y	GENSCAN00000039898	GENSCAN00000039898	N	0	N
	N	1908	9:135977219-135979127	1263	9:135977611-135978873	120	95.0119	453	358.67	CTCF, OPEN CHROMATIN	Y	4	INTRA	GENSCAN00000044061.1	GENSCAN00000044061.1	N	0	N	NA	NA	NA	NA	NA	NA	NA	NA	NA	NA
	N	2120	9:136768800-136770920	1427	9:136769155-136770581	152	106.517	579	405.746	CTCF	Y	13	INTRA	XR_001746981	107987143	N	0	N	LCN15	ENSG00000177984	N	1	N	MUC17	ENSG00000169876	P	0	Y
	N	1933	9:137149972-137151905	1358	9:137150287-137151644	128	94.2563	585	430.781	NA	N	NA	INTRA	GRIN1	ENSG00000176884	P	7	Y	NA	NA	NA	NA	NA	NA	NA	NA	NA	NA
	P	1873	9:137328274-137330147	1280	9:137328546-137329825	125	97.6562	1042	814.062	CTCF, PROMOTER FLANK	N	NA	INTRA	EXD3	ENSG00000187609	N	17	Y	NA	NA	NA	NA	NA	NA	NA	NA	NA	NA
	N	2314	9:137439578-137441892	1482	9:137439826-137441307	135	91.0931	335	226.046	PROMOTER, PROMOTER FLANK	N	NA	INTRA	ENTPD8	ENSG00000188833	N	0	Y	NA	NA	NA	NA	NA	NA	NA	NA	NA	NA
	P	2262	9:63046434-63048696	3498	9:63046200-63049697	261	74.6141	269	76.9011	CTCF	Y	29	INTRA	XR_001746486.2	107987003	N	0	N	NA	NA	NA	NA	NA	NA	NA	NA	NA	NA
	N	2356	9:63389681-63392037	4414	9:63388006-63392419	276	62.5283	906	205.256	CTCF, ENHANCER, OPEN CHROMATIN	Y	142	INTRA	GENSCAN00000029606.1	GENSCAN00000029606.1	N	0	N	NA	NA	NA	NA	NA	NA	NA	NA	NA	NA
	N	2505	9:64716042-64718547	3491	9:64715293-64718783	261	74.7637	486	139.215	CTCF, ENHANCER, OPEN CHROMATIN	Y	106	INTRA	ENSESTP00000028731	ENSESTG00000013200	N	0	N	NA	NA	NA	NA	NA	NA	NA	NA	NA	NA
	N	2362	9:65200500-65202862	3492	9:65199607-65203098	261	74.7423	357	102.234	CTCF	Y	114	INTRA	GENSCAN00000010598.1	GENSCAN00000010598.1	N	0	N	NA	NA	NA	NA	NA	NA	NA	NA	NA	NA
	P	2304	9:65818897-65821201	3486	9:65818611-65822096	260	74.5841	430	123.351	CTCF, OPEN CHROMATIN, PROMOTER	Y	117	INTRA	XR_001746686.1, XR_001746687.1	107987071, 107987071	N	0	N	BX284632.1	ENSG00000235893	N	0	N	DIRAS1	ENSG00000176490	N	0	Y
	P	2510	9:91796408-91798918	2102	9:91796597-91798698	191	90.8658	581	276.403	NA	Y	2	INTRA	ROR2	ENSG00000169071	N	7	Y	NA	NA	NA	NA	NA	NA	NA	NA	NA	NA
	N	2573	X:1296304-1298877	3403	X:1295474-1298877	255	74.9339	1039	305.319	NA	Y	102	INTRA	CSF2RA	ENSG00000198223	P	0	Y	MIR3690	ENSG00000265658	P	0	Y	MYL5, ATP5M	ENSG00000215375, ENSG00000169020	P	4	Y
	P	3463	X:1364846-1368309	2585	X:1365259-1367844	278	107.544	1025	396.518	NA	N	NA	INTRA	IL3RA	ENSG00000185291	P	0	Y	NA	NA	NA	NA	NA	NA	NA	NA	NA	NA
	N	2567	X:1450242-1452809	2382	X:1450356-1452738	106	44.5004	1052	441.646	CTCF, PROMOTER	Y	42	INTRA	ASMTL	ENSG00000169093	N	9	Y	NA	NA	NA	NA	NA	NA	NA	NA	NA	NA
	P	2106	X:149938558-149940664	2006	X:149938753-149940758	162	80.7577	827	412.263	CTCF, PROMOTER	Y	6	INTRA	LINC00894	ENSG00000235703	P	0	N	NA	NA	NA	NA	NA	NA	NA	NA	NA	NA
	N	3334	X:1586758-1590092	1709	X:1587567-1589275	274	160.328	600	351.083	CTCF, PROMOTER FLANK	N	NA	INTRA	GENSCAN00000024762.1	GENSCAN00000024762.1	P	0	N	NA	NA	NA	NA	NA	NA	NA	NA	NA	NA
	N	1984	X:17151-19135	1624	X:17318-18941	141	86.8227	465	286.33	ENHANCER	N	NA	INTRA	GENSCAN00000042462.1	GENSCAN00000042462.1	P	0	N	NA	NA	NA	NA	NA	NA	NA	NA	NA	NA
	P	2831	X:2226651-2229482	748	X:2227720-2228474	156	208.556	344	459.893	NA	N	NA	INTRA	DHRSX	ENSG00000169084	N	3	N	NA	NA	NA	NA	NA	NA	NA	NA	NA	NA
	N	2107	X:229852-231959	1779	X:229962-231740	152	85.4413	300	168.634	NA	N	NA	INTRA	GENSCAN00000042462.1	GENSCAN00000042462.1	P	0	N	NA	NA	NA	NA	NA	NA	NA	NA	NA	NA
	N	2254	X:2658412-2660666	712	X:2659150-2659861	114	160.112	398	558.989	ENHANCER, PROMOTER FLANK	N	NA	INTRA	CD99P1-204	ENSG00000223773	P	1	Y	NA	NA	NA	NA	NA	NA	NA	NA	NA	NA
	N	3175	X:327182-330357	1432	X:328116-329547	223	155.726	588	410.615	NA	Y	2	INTER	NA	NA	NA	NA	NA	NA	NA	NA	NA	NA	NA	NA	NA	NA	NA
	P	2357	X:338601-340958	839	X:339382-340221	114	135.876	343	408.82	CTCF	N	NA	INTRA	PPP2R3B	ENSG00000167393	N	4	N	NA	NA	NA	NA	NA	NA	NA	NA	NA	NA
	P	2620	X:342011-344631	2055	X:342288-344343	184	89.5377	603	293.431	NA	Y	21	INTRA	PPP2R3B	ENSG00000167393	N	4	N	NA	NA	NA	NA	NA	NA	NA	NA	NA	NA
	N	4442	X:511792-516234	3033	X:512028-515060	275	90.6693	462	152.324	NA	Y	64	INTER	NA	NA	NA	NA	NA	NA	NA	NA	NA	NA	NA	NA	NA	NA	NA
	P	3100	Y:11065657-11068757	3415	Y:11065520-11068934	264	77.306	147	43.0454	NA	Y	2	INTRA	GENSCAN00000046105.1	GENSCAN00000046105.1	N	0	N	NA	NA	NA	NA	NA	NA	NA	NA	NA	NA
	P	1651	Y:26402588-26404239	3006	Y:26402473-26405478	226	75.183	99	32.9341	NA	Y	14	INTRA	GENSCAN00000043661	GENSCAN00000043661	P	0	Y	CYCS pseudogene 48	ENSG00000233843	P	0	Y	GENSCAN00000041346	GENSCAN00000041346	P	0	N
