# Supplementary material for: Characterization of long G4-rich enhancer-associated genomic regions engaging in a novel loop:loop ‘G4 Kissing’ interaction
Source: Nucleic Acids Res. 2020 May 8;48(11):5907–25. doi: 10.1093/nar/gkaa357 (PMC7293029; doi:10.1093/nar/gkaa357)
Supplement: gkaa357_Supplemental_Files [file gkaa357_supplemental_files.zip › FINAL Supp Table 7.xlsx]

## Sheet: Sheet1
Supplementary Table 7. Overlapping LG4/GeneHancer Enhancers. The 180 LG4s found to overlap with annotated GeneHancer Enhancers and corresponding enhancers are listed. Full GeneHancer entries, chromosomal positions for LG4s and enhancers, and length of overlap are indicated.
longest enhancer overlap		#chrom	start	end	source	feature name	score	attributes
		1	975600	977401	GeneHancer	Promoter/Enhancer	1.51	genehancer_id=GH01J000975;connected_gene=PERM1;score=763.97;connected_gene=lnc-NOC2L-7;score=750.64;connected_gene=LINC01786;score=11.48;connected_gene=ENSG00000272512;score=10.80;connected_gene=ENSG00000240731;score=9.83;connected_gene=CDK11A;score=5.01;connected_gene=lnc-NOC2L-10;score=0.42;connected_gene=PLEKHN1;score=0.39
790	LG4	1	976611	978251
		1	978400	978601	GeneHancer	Promoter	0.63	genehancer_id=GH01J000980;connected_gene=lnc-NOC2L-7;score=750.64;connected_gene=ENSG00000272512;score=12.63;connected_gene=PERM1;score=0.64
		1	1074976	1075682	GeneHancer	Enhancer	0.51	genehancer_id=GH01J001074;connected_gene=RNF223;score=750.64;connected_gene=MXRA8;score=13.82;connected_gene=ENSG00000230092;score=12.55;connected_gene=ENSG00000272512;score=12.55;connected_gene=ENSG00000269737;score=11.48;connected_gene=CDK11A;score=11.07;connected_gene=CCNL2;score=10.83;connected_gene=SDF4;score=10.52;connected_gene=INTS11;score=9.93;connected_gene=TTLL10;score=4.61;connected_g…
3234	LG4	1	1075620	1079435
		1	1076201	1076799	GeneHancer	Enhancer	0.28	genehancer_id=GH01J001076;connected_gene=TNFRSF18;score=5.37;connected_gene=RNF223;score=0.64;connected_gene=ENSG00000285812;score=0.33
		1	1131817	1138343	GeneHancer	Promoter/Enhancer	1.32	genehancer_id=GH01J001131;connected_gene=LINC01342;score=755.11;connected_gene=HSALNG0000093;score=750.64;connected_gene=TTLL10;score=19.90;connected_gene=MXRA8;score=19.54;connected_gene=TTLL10-AS1;score=12.94;connected_gene=B3GALT6;score=11.97;connected_gene=SDF4;score=11.97;connected_gene=C1QTNF12;score=11.94;connected_gene=UBE2J2;score=11.93;connected_gene=C1orf159;score=7.03
992	LG4	1	1137351	1142350
		1	1141769	1142238	GeneHancer	Enhancer	0.4	genehancer_id=GH01J001141;connected_gene=LINC01342;score=0.64;connected_gene=MIR200B;score=0.31
		1	3376980	3379144	GeneHancer	Enhancer	0.28	genehancer_id=GH01J003376;connected_gene=ENSG00000286518;score=0.64;connected_gene=lnc-MEGF6-3;score=0.29;connected_gene=PRDM16;score=0.06
105	LG4	1	3379039	3380167
		1	3380616	3380697	GeneHancer	Enhancer	0.29	genehancer_id=GH01J003380;connected_gene=PRDM16;score=1.83;connected_gene=ENSG00000286518;score=0.42;connected_gene=lnc-MEGF6-3;score=0.31
		1	4327187	4331903	GeneHancer	Enhancer	0.62	genehancer_id=GH01J004327;connected_gene=LINC01777;score=5.41;connected_gene=lnc-AJAP1-9;score=0.35;connected_gene=piR-61101-001;score=0.29
1832	LG4	1	4330071	4335070
		1	4333377	4335836	GeneHancer	Enhancer	0.17	genehancer_id=GH01J004333;connected_gene=lnc-AJAP1-9;score=0.33;connected_gene=piR-61101-001;score=0.31
		1	15678359	15686601	GeneHancer	Promoter/Enhancer	2.44	genehancer_id=GH01J015678;connected_gene=PLEKHM2;score=774.82;connected_gene=ENSG00000271742;score=750.64;connected_gene=CROCCP3;score=29.84;connected_gene=LINC01772;score=22.15;connected_gene=CASP9;score=14.00;connected_gene=SLC25A34;score=13.76;connected_gene=SPEN;score=12.96;connected_gene=SZRD1;score=12.43;connected_gene=HSPB7;score=12.18;connected_gene=ZBTB17;score=10.36;connected_gene=RPL22…
3806	LG4	1	15682795	15684465
		1	15690882	15692625	GeneHancer	Enhancer	0.79	genehancer_id=GH01J015690;connected_gene=SLC25A34;score=13.72;connected_gene=PLEKHM2;score=9.56;connected_gene=RF00017-073;score=0.42;connected_gene=piR-50437-009;score=0.42
		1	53501328	53501799	GeneHancer	Enhancer	0.5	genehancer_id=GH01J053501;connected_gene=DMRTB1;score=5.96;connected_gene=HSALNG0003706;score=0.35;connected_gene=HSALNG0003713;score=0.33
535	LG4	1	53501991	53503263
		1	53502728	53502857	GeneHancer	Enhancer	0.7	genehancer_id=GH01J053502;connected_gene=MAGOH;score=13.05;connected_gene=GPX7;score=12.42;connected_gene=LRRC42;score=11.11;connected_gene=NDC1;score=9.72;connected_gene=HSALNG0003706;score=0.35;connected_gene=HSALNG0003713;score=0.33
		1	226950401	226955200	GeneHancer	Enhancer	0.89	genehancer_id=GH01J226948;connected_gene=ACBD3-AS1;score=24.80;connected_gene=ACBD3;score=21.20;connected_gene=H3-3A;score=19.98;connected_gene=SDE2;score=19.45;connected_gene=CDC42BPA;score=18.50;connected_gene=ZNF678;score=14.70;connected_gene=COQ8A;score=9.67;connected_gene=ENSG00000228525;score=0.42;connected_gene=lnc-CDC42BPA-6;score=0.39
320	LG4	1	226955317	226957321
		1	226957001	226957600	GeneHancer	Enhancer	0.56	genehancer_id=GH01J226956;connected_gene=ENSG00000228525;score=750.64;connected_gene=COQ8A;score=12.14;connected_gene=lnc-CDC42BPA-6;score=0.35
		1	230390924	230393000	GeneHancer	Enhancer	0.6	genehancer_id=GH01J230391;connected_gene=PGBD5;score=12.65;connected_gene=lnc-GALNT2-3;score=0.39
827	LG4	1	230394403	230396472
		1	230395645	230398572	GeneHancer	Enhancer	0.53	genehancer_id=GH01J230395;connected_gene=PGBD5;score=18.84;connected_gene=NUP133;score=14.55;connected_gene=C1orf131;score=12.34;connected_gene=ENSG00000223393;score=5.92;connected_gene=lnc-GALNT2-3;score=0.35
		1	248934201	248935000	GeneHancer	Enhancer	0.17	genehancer_id=GH01J248934;connected_gene=RPL23AP25;score=750.64;connected_gene=lnc-PGBD2-1;score=750.64;connected_gene=ZNF692;score=10.84;connected_gene=ENSG00000227237;score=10.83;connected_gene=piR-47959-001;score=0.64
1100	LG4	1	248942972	248946662
		1	248945562	248945711	GeneHancer	Enhancer	0.46	genehancer_id=GH01J248945;connected_gene=piR-57019-001;score=0.42
		2	728195	730344	GeneHancer	Enhancer	0.9	genehancer_id=GH02J000728;connected_gene=ENSG00000227713;score=750.64;connected_gene=lnc-SNTG2-8;score=750.64;connected_gene=TMEM18;score=8.51;connected_gene=SNTG2;score=5.53;connected_gene=lnc-TMEM18-3;score=0.42
4369	LG4	2	729771	734770
		2	730401	730800	GeneHancer	Enhancer	0.28	genehancer_id=GH02J000730;connected_gene=ENSG00000227713;score=750.64;connected_gene=LOC105373480;score=750.64;connected_gene=lnc-SNTG2-8;score=750.64;connected_gene=SNTG2-AS1;score=12.16;connected_gene=SNTG2;score=5.48
		2	1582001	1582608	GeneHancer	Enhancer	0.43	genehancer_id=GH02J001582;connected_gene=ENSG00000231482;score=750.64;connected_gene=lnc-PXDN-7;score=0.35;connected_gene=ENSG00000228613;score=0.27
3358	LG4	2	1584959	1589958
		2	1586600	1588600	GeneHancer	Enhancer	0.94	genehancer_id=GH02J001587;connected_gene=ENSG00000231482;score=0.42;connected_gene=lnc-PXDN-7;score=0.39;connected_gene=ENSG00000228613;score=0.29
		2	32901601	32901800	GeneHancer	Enhancer	0.53	genehancer_id=GH02J032902;connected_gene=LOC105374453;score=750.64;connected_gene=ENSG00000206951;score=11.18;connected_gene=LTBP1;score=11.17;connected_gene=piR-30449-078;score=0.35;connected_gene=LINC00486;score=0.18
2409	LG4	2	32913344	32918343
		2	32915934	32916751	GeneHancer	Enhancer	0.86	genehancer_id=GH02J032916;connected_gene=ENSG00000236854;score=0.39;connected_gene=LOC105374453;score=0.39;connected_gene=LINC00486;score=0.16
		2	127587755	127588830	GeneHancer	Enhancer	0.28	genehancer_id=GH02J127587;connected_gene=lnc-LIMS2-3;score=750.64;connected_gene=GPR17;score=12.33;connected_gene=LIMS2;score=12.27;connected_gene=MYO7B;score=11.70;connected_gene=MAP3K2;score=5.40;connected_gene=ERCC3;score=5.20;connected_gene=LOC105373609;score=0.35
183	LG4	2	127588647	127589962
		2	127589995	127590880	GeneHancer	Enhancer	0.17	genehancer_id=GH02J127589;connected_gene=GPR17;score=12.33;connected_gene=LIMS2;score=12.27;connected_gene=MYO7B;score=11.70;connected_gene=lnc-LIMS2-3;score=0.64;connected_gene=lnc-GPR17-2;score=0.39
		2	239692201	239692600	GeneHancer	Enhancer	0.17	genehancer_id=GH02J239692;connected_gene=HDAC4-AS1;score=10.17;connected_gene=HDAC4;score=10.17;connected_gene=piR-41306-157;score=0.39;connected_gene=HSALNG0023524;score=0.29
3275	LG4	2	239704277	239709276
		2	239706001	239706800	GeneHancer	Enhancer	0.35	genehancer_id=GH02J239704;connected_gene=ENSG00000220256;score=11.74;connected_gene=HSALNG0023527;score=0.64;connected_gene=piR-41306-157;score=0.64
		2	239728107	239728306	GeneHancer	Enhancer	0.17	genehancer_id=GH02J239728;connected_gene=ENSG00000220256;score=11.61;connected_gene=ENSG00000259889;score=0.42;connected_gene=HSALNG0023527;score=0.35
4729	LG4	2	239734637	239739636
		2	239734907	239736200	GeneHancer	Enhancer	0.6	genehancer_id=GH02J239734;connected_gene=ENSG00000259889;score=750.64;connected_gene=5EW4_A-034;score=0.64
		2	240920401	240923438	GeneHancer	Enhancer	1.03	genehancer_id=GH02J240920;connected_gene=LOC200772;score=9.66;connected_gene=MAB21L4;score=8.42;connected_gene=SNED1;score=2.81;connected_gene=GPC1;score=2.29;connected_gene=CROCC2;score=0.35;connected_gene=RF00017-3477;score=0.29
16	LG4	2	240923422	240925096
		2	240925312	240925466	GeneHancer	Enhancer	0.19	genehancer_id=GH02J240925;connected_gene=PASK;score=2.15;connected_gene=SNED1;score=1.63;connected_gene=CROCC2;score=0.35;connected_gene=RF00017-3477;score=0.31
		2	241803386	241807401	GeneHancer	Promoter/Enhancer	1.61	genehancer_id=GH02J241802;connected_gene=piR-53887;score=750.64;connected_gene=D2HGDH;score=6.95;connected_gene=ENSG00000224272;score=5.28;connected_gene=NEU4;score=5.14;connected_gene=GAL3ST2;score=0.31
2190	LG4	2	241805211	241808198
		2	241807600	241809800	GeneHancer	Promoter/Enhancer	1.73	genehancer_id=GH02J241808;connected_gene=NEU4;score=774.58;connected_gene=ENSG00000224272;score=39.81;connected_gene=RTP5;score=11.58;connected_gene=ENSG00000234793;score=11.41;connected_gene=D2HGDH;score=11.37;connected_gene=piR-53887;score=0.64
		3	50370553	50374000	GeneHancer	Enhancer	0.99	genehancer_id=GH03J050373;connected_gene=CYB561D2;score=21.23;connected_gene=HEMK1;score=3.84;connected_gene=HSALNG0026030;score=0.64;connected_gene=lnc-TMEM115-1;score=0.42;connected_gene=CACNA2D2;score=0.12
881	LG4	3	50373119	50374520
		3	50374170	50375801	GeneHancer	Enhancer	0.71	genehancer_id=GH03J050374;connected_gene=HSALNG0026030;score=750.64;connected_gene=CYB561D2;score=11.81;connected_gene=RNA5SP131;score=0.26;connected_gene=RF00001-218;score=0.26;connected_gene=CACNA2D2;score=0.13
		3	71431935	71435178	GeneHancer	Enhancer	0.52	genehancer_id=GH03J071431;connected_gene=MIR1284;score=10.39;connected_gene=lnc-GPR27-16;score=0.21;connected_gene=RF00017-4045;score=0.18;connected_gene=FOXP1;score=0.11;connected_gene=ENSG00000285708;score=0.06
265	LG4	3	71435165	71436028
		3	71435763	71438511	GeneHancer	Enhancer	0.28	genehancer_id=GH03J071435;connected_gene=MIR1284;score=10.40;connected_gene=lnc-GPR27-16;score=0.21;connected_gene=RF00017-4045;score=0.18;connected_gene=FOXP1;score=0.11;connected_gene=ENSG00000285708;score=0.06
		3	133411995	133414290	GeneHancer	Enhancer	1.01	genehancer_id=GH03J133411;connected_gene=TMEM108;score=2.66;connected_gene=SRPRB;score=1.91;connected_gene=lnc-TMEM108-2;score=0.64;connected_gene=ENSG00000249820;score=0.64;connected_gene=BFSP2;score=0.39;connected_gene=piR-37432-075;score=0.35;connected_gene=BFSP2-AS1;score=0.18
3632	LG4	3	133413947	133418233
		3	133414601	133415000	GeneHancer	Enhancer	0.33	genehancer_id=GH03J133414;connected_gene=ENSG00000249820;score=0.64;connected_gene=lnc-TMEM108-2;score=0.64;connected_gene=BFSP2;score=0.39;connected_gene=piR-37432-075;score=0.35;connected_gene=BFSP2-AS1;score=0.18
		3	158570332	158573000	GeneHancer	Promoter/Enhancer	1.94	genehancer_id=GH03J158570;connected_gene=MLF1;score=774.48;connected_gene=ENSG00000243150;score=750.64;connected_gene=lnc-RSRC1-1;score=750.64;connected_gene=LOC100996447;score=750.64;connected_gene=GFM1;score=16.09;connected_gene=ENSG00000243675;score=10.68;connected_gene=ENSG00000240207;score=8.78;connected_gene=MFSD1;score=7.65;connected_gene=lnc-MLF1-1;score=0.42;connected_gene=lnc-LXN-3;scor…
1502	LG4	3	158571498	158572800
		3	158590801	158591640	GeneHancer	Enhancer	0.28	genehancer_id=GH03J158590;connected_gene=ENSG00000240207;score=9.87;connected_gene=MLF1;score=7.01;connected_gene=lnc-LXN-3;score=0.39;connected_gene=piR-56497-109;score=0.39;connected_gene=lnc-RSRC1-1;score=0.35
		3	196096145	196098044	GeneHancer	Enhancer	0.68	genehancer_id=GH03J196096;connected_gene=ENSG00000231443;score=4.87;connected_gene=TFRC;score=0.39;connected_gene=HSALNG0031891;score=0.33
1424	LG4	3	196096620	196101619
		3	196106202	196113947	GeneHancer	Enhancer	1.3	genehancer_id=GH03J196107;connected_gene=SDHAP1;score=25.22;connected_gene=MUC20-OT1;score=22.49;connected_gene=MUC4;score=17.73;connected_gene=TCTEX1D2;score=16.04;connected_gene=SDHAP2;score=15.56;connected_gene=MELTF-AS1;score=14.32;connected_gene=TFRC;score=12.80;connected_gene=ENSG00000237418;score=12.69;connected_gene=ENSG00000229178;score=12.50;connected_gene=UBXN7;score=12.42;connected_ge…
		3	196694310	196694459	GeneHancer	Enhancer	0.77	genehancer_id=GH03J196689;connected_gene=LINC01063;score=11.60;connected_gene=TM4SF19;score=8.94;connected_gene=RNU6-910P;score=8.94;connected_gene=lnc-NRROS-1;score=0.64;connected_gene=RF00026-764;score=0.39;connected_gene=RNU6-646P;score=0.39;connected_gene=PIGX;score=0.24;connected_gene=RF00017-4223;score=0.13
14	LG4	3	196694445	196695633
		3	196697201	196698200	GeneHancer	Enhancer	0.43	genehancer_id=GH03J196697;connected_gene=LINC01063;score=11.60;connected_gene=RNU6-910P;score=8.94;connected_gene=TM4SF19;score=8.94;connected_gene=CEP19;score=8.57;connected_gene=PIGX;score=5.56;connected_gene=MUC20;score=4.63;connected_gene=lnc-NRROS-1;score=0.42;connected_gene=RF00026-764;score=0.39;connected_gene=RNU6-646P;score=0.39;connected_gene=RF00017-4223;score=0.13
		3	198167401	198168218	GeneHancer	Enhancer	0.78	genehancer_id=GH03J198167;connected_gene=piR-58578-004;score=750.64;connected_gene=piR-31717-009;score=0.42;connected_gene=FAM157A;score=0.35
2137	LG4	3	198170340	198175339
		3	198173202	198174210	GeneHancer	Enhancer	0.84	genehancer_id=GH03J198173;connected_gene=piR-31717-009;score=750.64;connected_gene=ENSG00000214135;score=17.44;connected_gene=ENSG00000234742;score=16.31;connected_gene=FAM157A;score=11.40;connected_gene=LRCH3;score=10.37;connected_gene=RPL35A;score=10.28;connected_gene=piR-58578-004;score=0.42
		4	825400	827201	GeneHancer	Promoter	1.18	genehancer_id=GH04J000825;connected_gene=CPLX1;score=750.64;connected_gene=PCGF3;score=4.99;connected_gene=DGKQ;score=4.93;connected_gene=UVSSA;score=4.62;connected_gene=ENSG00000260262;score=0.39
1715	LG4	4	825486	826507
		4	828552	829481	GeneHancer	Enhancer	0.4	genehancer_id=GH04J000828;connected_gene=ENSG00000260262;score=13.33;connected_gene=PCGF3;score=12.13;connected_gene=DGKQ;score=4.94;connected_gene=CPLX1;score=0.64
		4	1043213	1045515	GeneHancer	Enhancer	1.62	genehancer_id=GH04J001043;connected_gene=LOC105374343;score=750.64;connected_gene=ENSG00000251188;score=35.81;connected_gene=ZNF732;score=24.86;connected_gene=ABCA11P;score=22.47;connected_gene=ZNF876P;score=22.21;connected_gene=MAEA;score=16.99;connected_gene=PCGF3;score=15.50;connected_gene=ZNF721;score=12.66;connected_gene=UVSSA;score=11.83;connected_gene=RNF212;score=11.23;connected_gene=PIGG…
2209	LG4	4	1043423	1048422
		4	1046213	1048044	GeneHancer	Enhancer	0.73	genehancer_id=GH04J001045;connected_gene=ENSG00000251639;score=8.08;connected_gene=PDE6B;score=5.31;connected_gene=RNF212;score=4.96;connected_gene=CTBP1-DT;score=4.66;connected_gene=PCGF3;score=4.35;connected_gene=ZNF718;score=4.35;connected_gene=piR-60146-120;score=0.64;connected_gene=LOC105374343;score=0.64;connected_gene=lnc-FGFRL1-3;score=0.42
		4	7441201	7441600	GeneHancer	Enhancer	0.28	genehancer_id=GH04J007441;connected_gene=PSAPL1;score=0.42;connected_gene=MIR4274;score=0.35;connected_gene=SORCS2;score=0.07
180	LG4	4	7441597	7442654
		4	7442474	7443400	GeneHancer	Enhancer	0.33	genehancer_id=GH04J007442;connected_gene=PSAPL1;score=7.91;connected_gene=MIR4274;score=0.35;connected_gene=SORCS2;score=0.07
		4	51841601	51845624	GeneHancer	Promoter/Enhancer	2	genehancer_id=GH04J051841;connected_gene=DCUN1D4;score=760.75;connected_gene=piR-52112;score=750.64;connected_gene=lnc-LRRC66-3;score=750.64;connected_gene=USP46;score=11.87;connected_gene=DUTP7;score=0.33;connected_gene=lnc-LRRC66-2;score=0.33
2269	LG4	4	51843355	51844832
		4	51845800	51846001	GeneHancer	Promoter	0.33	genehancer_id=GH04J051845;connected_gene=piR-52112;score=0.64;connected_gene=DCUN1D4;score=0.64;connected_gene=lnc-LRRC66-2;score=0.35;connected_gene=DUTP7;score=0.35
		4	186049837	186051365	GeneHancer	Enhancer	0.33	genehancer_id=GH04J186049;connected_gene=piR-52261-209;score=750.64;connected_gene=FAM149A;score=11.26;connected_gene=ENSG00000253013;score=10.80;connected_gene=FLJ38576;score=4.77;connected_gene=TLR3;score=0.35
1135	LG4	4	186054737	186059736
		4	186058601	186059200	GeneHancer	Enhancer	0.68	genehancer_id=GH04J186058;connected_gene=ENSG00000253013;score=11.19;connected_gene=CYP4V2;score=10.27;connected_gene=SORBS2;score=9.76;connected_gene=piR-52261-209;score=0.42;connected_gene=TLR3;score=0.39
		4	188143643	188143702	GeneHancer	Promoter	0.33	genehancer_id=GH04J188143;connected_gene=ENSG00000247130;score=750.64;connected_gene=TRIML1;score=750.42;connected_gene=LINC02434;score=0.35
92	LG4	4	188150843	188154745
		4	188154653	188155533	GeneHancer	Enhancer	0.4	genehancer_id=GH04J188154;connected_gene=LINC02434;score=6.04;connected_gene=ENSG00000247130;score=0.39
		4	188949801	188950000	GeneHancer	Enhancer	0.17	genehancer_id=GH04J188949;connected_gene=FRG1-DT;score=4.29;connected_gene=piR-36428-005;score=0.39;connected_gene=HSALNG0039306;score=0.31
1415	LG4	4	188971817	188976816
		4	188975401	188978799	GeneHancer	Enhancer	1.05	genehancer_id=GH04J188975;connected_gene=HSALNG0039306;score=750.64;connected_gene=ENSG00000250024;score=0.33
		5	81002	83400	GeneHancer	Enhancer	1.05	genehancer_id=GH05J000081;connected_gene=HSALNG0039416;score=0.39;connected_gene=piR-48553-236;score=0.35;connected_gene=PLEKHG4B;score=0.31
1864	LG4	5	81536	86535
		5	85602	86199	GeneHancer	Enhancer	0.43	genehancer_id=GH05J000085;connected_gene=HSALNG0039416;score=0.42;connected_gene=piR-48553-236;score=0.35;connected_gene=PLEKHG4B;score=0.29
		5	389993	391530	GeneHancer	Enhancer	0.51	genehancer_id=GH05J000390;connected_gene=CCDC127;score=9.37;connected_gene=EXOC3;score=7.68;connected_gene=PDCD6;score=6.34;connected_gene=SDHA;score=4.78;connected_gene=ENSG00000214278;score=0.39;connected_gene=lnc-SLC9A3-5;score=0.39;connected_gene=piR-32287-002;score=0.22;connected_gene=AHRR;score=0.17;connected_gene=RF00017-4482;score=0.06
449	LG4	5	391247	392495
		5	392046	397180	GeneHancer	Enhancer	1.41	genehancer_id=GH05J000392;connected_gene=SDHA;score=9.07;connected_gene=PDCD6;score=8.07;connected_gene=CCDC127;score=6.87;connected_gene=EXOC3;score=2.38;connected_gene=ENSG00000214278;score=0.42;connected_gene=lnc-SLC9A3-5;score=0.42;connected_gene=piR-32287-002;score=0.21;connected_gene=AHRR;score=0.16;connected_gene=RF00017-4482;score=0.06
		5	545731	548872	GeneHancer	Enhancer	0.6	genehancer_id=GH05J000545;connected_gene=CEP72;score=10.51;connected_gene=ENSG00000271781;score=8.65;connected_gene=AHRR;score=4.94;connected_gene=lnc-SLC9A3-3;score=0.42;connected_gene=MIR4456;score=0.39;connected_gene=SLC9A3;score=0.33
3275	LG4	5	551936	556935
		5	553660	554453	GeneHancer	Enhancer	0.9	genehancer_id=GH05J000553;connected_gene=LOC105374606;score=750.64;connected_gene=lnc-SLC9A3-3;score=750.64;connected_gene=BRD9;score=34.54;connected_gene=EXOC3;score=21.80;connected_gene=SLC9A3-AS1;score=10.89;connected_gene=ENSG00000271781;score=10.06;connected_gene=CEP72;score=9.70;connected_gene=HSALNG0039463;score=0.64;connected_gene=SLC9A3;score=0.35
		5	572390	573400	GeneHancer	Enhancer	0.4	genehancer_id=GH05J000572;connected_gene=HSALNG0039467;score=750.64;connected_gene=CEP72;score=10.96;connected_gene=LOC105374607;score=0.64
1134	LG4	5	581936	586935
		5	585801	586600	GeneHancer	Enhancer	0.58	genehancer_id=GH05J000585;connected_gene=BRD9;score=34.55;connected_gene=EXOC3;score=21.78;connected_gene=ENSG00000271781;score=9.58;connected_gene=LOC105374607;score=0.42;connected_gene=LOC105374608;score=0.39
		5	1019086	1022400	GeneHancer	Enhancer	1.05	genehancer_id=GH05J001020;connected_gene=NKD2;score=9.80;connected_gene=ENSG00000215246;score=7.85;connected_gene=SLC12A7;score=6.20;connected_gene=ENSG00000272347;score=5.98;connected_gene=SLC6A18;score=1.35;connected_gene=lnc-NKD2-1;score=0.33
1048	LG4	5	1021898	1026849
		5	1025801	1026000	GeneHancer	Enhancer	0.35	genehancer_id=GH05J001025;connected_gene=NKD2;score=0.35;connected_gene=lnc-NKD2-1;score=0.35
		5	1096942	1098366	GeneHancer	Enhancer	0.68	genehancer_id=GH05J001096;connected_gene=SLC12A7;score=29.14;connected_gene=ENSG00000215246;score=5.36;connected_gene=lnc-TERT-4;score=0.64;connected_gene=lnc-TERT-5;score=0.33
344	LG4	5	1098022	1098832
		5	1098686	1098885	GeneHancer	Enhancer	0.45	genehancer_id=GH05J001098;connected_gene=SLC12A7;score=41.95;connected_gene=lnc-TERT-4;score=0.64;connected_gene=lnc-TERT-5;score=0.33
		5	177809600	177810001	GeneHancer	Promoter/Enhancer	0.5	genehancer_id=GH05J177808;connected_gene=ENSG00000170089;score=750.64;connected_gene=OR1X5P;score=0.31;connected_gene=RF00017-5145;score=0.08
3422	LG4	5	177809930	177814929
		5	177811507	177812545	GeneHancer	Enhancer	0.17	genehancer_id=GH05J177812;connected_gene=ENSG00000170089;score=0.64;connected_gene=OR1X5P;score=0.31;connected_gene=RF00017-5145;score=0.08
		6	167416801	167417001	GeneHancer	Enhancer	0.17	genehancer_id=GH06J167416;connected_gene=LINC01558;score=9.83;connected_gene=LOC105378126;score=0.42;connected_gene=lnc-TCP10-2;score=0.42;connected_gene=lnc-TCP10-3;score=0.42
4838	LG4	6	167419883	167424882
		6	167420044	167421918	GeneHancer	Enhancer	0.82	genehancer_id=GH06J167420;connected_gene=LINC01558;score=10.22;connected_gene=LOC105378126;score=0.64;connected_gene=lnc-TCP10-3;score=0.42;connected_gene=lnc-TCP10-2;score=0.39
		6	167504401	167506200	GeneHancer	Enhancer	0.6	genehancer_id=GH06J167504;connected_gene=LINC01558;score=10.29;connected_gene=FRMD1;score=9.79;connected_gene=MG828712;score=0.64;connected_gene=lnc-TCP10-4;score=0.42
4050	LG4	6	167505419	167510418
		6	167506368	167507600	GeneHancer	Enhancer	0.93	genehancer_id=GH06J167506;connected_gene=MG828712;score=750.64;connected_gene=LINC01558;score=9.99;connected_gene=FRMD1;score=9.79;connected_gene=lnc-TCP10-4;score=0.42
		6	170046327	170050655	GeneHancer	Enhancer	0.82	genehancer_id=GH06J170046;connected_gene=lnc-FAM120B-11-002;score=750.64;connected_gene=ENSG00000273100;score=7.19;connected_gene=FAM120B;score=2.57;connected_gene=TCTE3;score=1.57;connected_gene=C6orf120;score=1.38;connected_gene=lnc-FAM120B-11-001;score=0.64;connected_gene=HSALNG0055410;score=0.39
4024	LG4	6	170062627	170067626
		6	170063602	170064600	GeneHancer	Enhancer	0.28	genehancer_id=GH06J170063;connected_gene=ENSG00000273100;score=8.19;connected_gene=HSALNG0055410;score=0.42;connected_gene=ENSG00000287823;score=0.33
		6	170151177	170153640	GeneHancer	Enhancer	1.2	genehancer_id=GH06J170151;connected_gene=ENSG00000273100;score=25.70;connected_gene=RPL12P23;score=7.67;connected_gene=FAM120B;score=2.78;connected_gene=TCTE3;score=1.47;connected_gene=ENSG00000287407;score=0.42;connected_gene=lnc-FAM120B-5;score=0.42;connected_gene=LOC101929614;score=0.42;connected_gene=lnc-DLL1-3;score=0.39;connected_gene=LOC105378153;score=0.39
1465	LG4	6	170152267	170157266
		6	170155801	170156000	GeneHancer	Enhancer	0.17	genehancer_id=GH06J170155;connected_gene=ENSG00000287407;score=0.64;connected_gene=LOC105378153;score=0.42;connected_gene=lnc-FAM120B-5;score=0.42;connected_gene=lnc-DLL1-3;score=0.42
		6	170455601	170455800	GeneHancer	Enhancer	0.17	genehancer_id=GH06J170455;connected_gene=LOC105378161;score=0.42;connected_gene=HSALNG0055452;score=0.39
3441	LG4	6	170455643	170460642
		6	170457201	170457600	GeneHancer	Enhancer	0.17	genehancer_id=GH06J170457;connected_gene=ENSG00000261003;score=10.99;connected_gene=LOC105378161;score=0.42;connected_gene=HSALNG0055452;score=0.39
		7	211401	215229	GeneHancer	Enhancer	1.03	genehancer_id=GH07J000213;connected_gene=FAM20C;score=13.20;connected_gene=ENSG00000242611;score=5.22;connected_gene=HSALNG0055504;score=0.35;connected_gene=ENSG00000249852;score=0.35
1082	LG4	7	215186	216483
		7	215401	215600	GeneHancer	Enhancer	0.17	genehancer_id=GH07J000215;connected_gene=ENSG00000240093;score=13.20;connected_gene=FAM20C;score=13.20;connected_gene=ENSG00000249852;score=0.39;connected_gene=HSALNG0055504;score=0.35
		7	450801	453200	GeneHancer	Enhancer	0.93	genehancer_id=GH07J000450;connected_gene=HSALNG0055535;score=750.64;connected_gene=ENSG00000233082;score=23.05;connected_gene=WI2-2373I1.2;score=14.65;connected_gene=DNAAF5;score=11.93;connected_gene=SUN1;score=10.38;connected_gene=lnc-PDGFA-3;score=0.39
1210	LG4	7	453854	456534
		7	455324	455723	GeneHancer	Enhancer	0.81	genehancer_id=GH07J000455;connected_gene=HSALNG0055535;score=0.64;connected_gene=lnc-PDGFA-3;score=0.42;connected_gene=HSALNG0055536;score=0.35
		7	467428	470059	GeneHancer	Enhancer	0.86	genehancer_id=GH07J000467;connected_gene=HSALNG0055539;score=750.64;connected_gene=DNAAF5;score=12.35;connected_gene=SUN1;score=10.62;connected_gene=ADAP1;score=3.84;connected_gene=HSALNG0055536;score=0.64
2165	LG4	7	467894	472893
		7	471284	473020	GeneHancer	Enhancer	1.3	genehancer_id=GH07J000471;connected_gene=HSALNG0055536;score=750.64;connected_gene=HRAT92;score=19.41;connected_gene=HSALNG0055539;score=0.64
		7	1001000	1001401	GeneHancer	Enhancer	0.62	genehancer_id=GH07J001001;connected_gene=CYP2W1;score=36.01;connected_gene=MIR339;score=0.33;connected_gene=C7orf50;score=0.12;connected_gene=RF00017-5953;score=0.07
162	LG4	7	1001325	1004130
		7	1003968	1005400	GeneHancer	Enhancer	0.68	genehancer_id=GH07J001004;connected_gene=ENSG00000224079;score=17.22;connected_gene=CYP2W1;score=13.19;connected_gene=ENSG00000229043;score=12.40;connected_gene=MIR339;score=0.35;connected_gene=C7orf50;score=0.12;connected_gene=RF00017-5953;score=0.07
		7	1268983	1269209	GeneHancer	Enhancer	0.88	genehancer_id=GH07J001268;connected_gene=ENSG00000233082;score=750.64;connected_gene=piR-33863-067;score=0.39;connected_gene=RF00017-5957;score=0.21
1772	LG4	7	1271295	1276294
		7	1274522	1276887	GeneHancer	Enhancer	0.49	genehancer_id=GH07J001274;connected_gene=piR-33863-067;score=0.64;connected_gene=ENSG00000233082;score=0.42;connected_gene=RF00017-5957;score=0.20
		7	44958401	44961600	GeneHancer	Enhancer	0.98	genehancer_id=GH07J044958;connected_gene=ENSG00000260997;score=770.84;connected_gene=HSALNG0057700;score=750.64;connected_gene=SNHG15;score=7.40;connected_gene=MYO1G;score=5.54;connected_gene=TBRG4;score=4.83;connected_gene=piR-33804-092;score=0.42
775	LG4	7	44960825	44962214
		7	44962162	44962311	GeneHancer	Enhancer	0.4	genehancer_id=GH07J044961;connected_gene=ENSG00000260997;score=750.64;connected_gene=HSALNG0057700;score=750.64;connected_gene=MYO1G;score=0.35
		7	101016200	101022898	GeneHancer	Promoter/Enhancer	1.79	genehancer_id=GH07J101016;connected_gene=MUC12-AS1;score=760.49;connected_gene=MUC17;score=750.64;connected_gene=AP4M1;score=11.49;connected_gene=PCOLCE;score=10.02;connected_gene=MOSPD3;score=5.99;connected_gene=STAG3L5P;score=5.00;connected_gene=SAP25;score=4.39;connected_gene=lnc-ACHE-2;score=0.64;connected_gene=RF00017-6488;score=0.26;connected_gene=MUC12;score=0.25;connected_gene=RF00017-649…
5215	LG4	7	101017683	101018592
		7	101058520	101058629	GeneHancer	Enhancer	0.9	genehancer_id=GH07J101058;connected_gene=RF00100-139;score=750.64;connected_gene=RF00017-6498;score=750.64;connected_gene=RN7SKP54;score=750.64;connected_gene=UFSP1;score=12.63;connected_gene=ACHE;score=12.63;connected_gene=MUC17;score=12.35;connected_gene=VGF;score=10.50;connected_gene=RF00017-6488;score=0.64;connected_gene=lnc-TRIM56-2;score=0.42;connected_gene=RF00017-6494;score=0.12
		7	149770712	149775311	GeneHancer	Promoter/Enhancer	2.32	genehancer_id=GH07J149771;connected_gene=ZNF467;score=762.81;connected_gene=lnc-SSPO-1;score=750.64;connected_gene=LOC155060;score=26.25;connected_gene=ZNF212;score=24.91;connected_gene=ZNF777;score=20.46;connected_gene=ZNF783;score=17.02;connected_gene=SSPO;score=16.69;connected_gene=EZH2;score=14.00;connected_gene=ENSG00000271664;score=13.97;connected_gene=ZNF767P;score=13.84;connected_gene=ENS…
3699	LG4	7	149771612	149773046
		7	149775512	149776867	GeneHancer	Promoter/Enhancer	1.53	genehancer_id=GH07J149775;connected_gene=ZNF467;score=761.97;connected_gene=SSPO;score=755.36;connected_gene=NONHSAG049105.2-001;score=750.64;connected_gene=NONHSAG049105.2-002;score=750.64;connected_gene=ZNF746;score=10.57;connected_gene=ZNF282;score=10.03;connected_gene=ZNF783;score=9.99;connected_gene=lnc-SSPO-1;score=0.64
		7	150992333	150997201	GeneHancer	Promoter/Enhancer	2.2	genehancer_id=GH07J150992;connected_gene=NOS3;score=750.64;connected_gene=NUB1;score=56.12;connected_gene=ENSG00000244151;score=51.16;connected_gene=CDK5;score=18.63;connected_gene=AGAP3;score=14.32;connected_gene=AOC1;score=13.52;connected_gene=CHPF2;score=13.28;connected_gene=SLC4A2;score=13.19;connected_gene=GIMAP7;score=11.68;connected_gene=ABCB8;score=10.18;connected_gene=GIMAP6;score=9.48;c…
1710	LG4	7	150995491	150996779
		7	150999433	150999958	GeneHancer	Enhancer	0.66	genehancer_id=GH07J150999;connected_gene=ATG9B;score=11.84;connected_gene=ABCB8;score=11.81;connected_gene=ENSG00000243433;score=11.80;connected_gene=NOS3;score=0.42;connected_gene=lnc-ATG9B-1;score=0.39
		7	155382000	155382201	GeneHancer	Promoter	0.63	genehancer_id=GH07J155383;connected_gene=ENSG00000218672;score=750.64;connected_gene=piR-33422-412;score=0.35
4234	LG4	7	155405036	155410035
		7	155405801	155406200	GeneHancer	Enhancer	0.49	genehancer_id=GH07J155405;connected_gene=ENSG00000288051;score=0.42;connected_gene=ENSG00000260426;score=0.42
		7	158667001	158667400	GeneHancer	Promoter	0.33	genehancer_id=GH07J158666;connected_gene=ESYT2;score=7.26;connected_gene=RF00017-6809;score=0.29;connected_gene=HSALNG0062795;score=0.27;connected_gene=NCAPG2;score=0.27
142	LG4	7	158667258	158668389
		7	158672801	158673423	GeneHancer	Enhancer	0.51	genehancer_id=GH07J158672;connected_gene=NCAPG2;score=7.20;connected_gene=WDR60;score=5.29;connected_gene=RF00017-6809;score=0.33;connected_gene=HSALNG0062795;score=0.26
		8	1822671	1826801	GeneHancer	Promoter/Enhancer	2.05	genehancer_id=GH08J001822;connected_gene=ARHGEF10;score=750.64;connected_gene=ENSG00000253982;score=5.91;connected_gene=lnc-ERICH1-8;score=0.39;connected_gene=ENSG00000283239;score=0.21
2263	LG4	8	1824538	1825671
		8	1828155	1828204	GeneHancer	Enhancer	0.28	genehancer_id=GH08J001829;connected_gene=ARHGEF10;score=0.64;connected_gene=lnc-ERICH1-8;score=0.42;connected_gene=ENSG00000283239;score=0.21
		8	22593706	22602198	GeneHancer	Promoter/Enhancer	2.33	genehancer_id=GH08J022593;connected_gene=C8orf58;score=795.26;connected_gene=PDLIM2;score=750.35;connected_gene=lnc-BIN3-2;score=0.64;connected_gene=ENSG00000248235;score=0.42
3216	LG4	8	22598982	22599651
		8	22603226	22606790	GeneHancer	Promoter/Enhancer	2.28	genehancer_id=GH08J022603;connected_gene=CCAR2;score=776.18;connected_gene=LOC107986876-001;score=750.64;connected_gene=piR-39301;score=750.64;connected_gene=piR-33986;score=750.64;connected_gene=piR-49412;score=750.64;connected_gene=C8orf58;score=88.49;connected_gene=ENSG00000253200;score=56.99;connected_gene=POLR3D;score=27.58;connected_gene=BIN3;score=25.95;connected_gene=FAM160B2;score=25.09;…
		8	130047408	130048786	GeneHancer	Enhancer	0.63	genehancer_id=GH08J130047;connected_gene=ASAP1;score=5.03;connected_gene=piR-57461-267;score=0.35;connected_gene=RF00026-1102;score=0.33;connected_gene=RNU6-1255P;score=0.33
712	LG4	8	130048978	130050288
		8	130049576	130049880	GeneHancer	Enhancer	0.17	genehancer_id=GH08J130049;connected_gene=RF00026-1102;score=0.35;connected_gene=RNU6-1255P;score=0.35;connected_gene=piR-57461-267;score=0.35
		8	141548002	141548518	GeneHancer	Enhancer	0.33	genehancer_id=GH08J141548;connected_gene=MROH5;score=12.34;connected_gene=ENSG00000226490;score=12.18;connected_gene=HSALNG0069102;score=0.42;connected_gene=lnc-PTP4A3-8;score=0.31
4669	LG4	8	141548271	141553270
		8	141548601	141548800	GeneHancer	Enhancer	0.17	genehancer_id=GH08J141550;connected_gene=HSALNG0069102;score=0.42;connected_gene=lnc-PTP4A3-8;score=0.31
		8	143166601	143172061	GeneHancer	Enhancer	1.25	genehancer_id=GH08J143170;connected_gene=ZNF623;score=39.59;connected_gene=ZNF707;score=21.56;connected_gene=GPAA1;score=21.43;connected_gene=JRK;score=19.92;connected_gene=TIGD5;score=18.75;connected_gene=EEF1D;score=13.22;connected_gene=ZC3H3;score=12.11;connected_gene=TSNARE1;score=11.55;connected_gene=ZNF696;score=11.48;connected_gene=ENSG00000255050;score=10.63;connected_gene=MROH1;score=10.…
5444	LG4	8	143166617	143168557
		8	143174226	143175653	GeneHancer	Enhancer	0.51	genehancer_id=GH08J143174;connected_gene=GLI4;score=5.85;connected_gene=MINCR;score=5.15;connected_gene=lnc-GPIHBP1-2;score=0.42;connected_gene=LY6H;score=0.39;connected_gene=RF00017-7362;score=0.12;connected_gene=RF00017-7361;score=0.08
		8	144189201	144190000	GeneHancer	Enhancer	0.63	genehancer_id=GH08J144189;connected_gene=ENSG00000255224;score=17.21;connected_gene=WDR97;score=15.81;connected_gene=SHARPIN;score=11.68;connected_gene=MAF1;score=11.68;connected_gene=CYC1;score=11.67;connected_gene=GPAA1;score=11.65;connected_gene=EXOSC4;score=11.63;connected_gene=lnc-HGH1-1;score=0.42;connected_gene=RF00017-7376;score=0.27;connected_gene=MROH1;score=0.26
359	LG4	8	144202179	144203508
		8	144203149	144203815	GeneHancer	Enhancer	0.77	genehancer_id=GH08J144203;connected_gene=ENSG00000255224;score=5.77;connected_gene=ZNF251;score=4.66;connected_gene=WDR97;score=4.28;connected_gene=lnc-HGH1-1;score=0.33;connected_gene=RF00017-7376;score=0.33;connected_gene=MROH1;score=0.22
		9	63384629	63384828	GeneHancer	Promoter	0.6	genehancer_id=GH09J063384;connected_gene=piR-55364-014;score=750.64;connected_gene=BMS1P10;score=750.64;connected_gene=lnc-FOXD4L5-21;score=750.64;connected_gene=lnc-ANKRD20A4-14;score=750.64
4197	LG4	9	63387999	63392998
		9	63388801	63389200	GeneHancer	Enhancer	0.17	genehancer_id=GH09J063388;connected_gene=lnc-ANKRD20A4-14;score=0.64;connected_gene=HSALNG0071495-002;score=0.42
		9	64658601	64659400	GeneHancer	Enhancer	0.17	genehancer_id=GH09J064658;connected_gene=piR-30130-005;score=0.39;connected_gene=LOC101929583;score=0.33;connected_gene=lnc-FOXD4L5-4;score=0.31
3951	LG4	9	64714353	64719352
		9	64715401	64715600	GeneHancer	Enhancer	0.17	genehancer_id=GH09J064715;connected_gene=piR-57424-009;score=0.42;connected_gene=MG828755;score=0.42
		9	65797401	65798399	GeneHancer	Enhancer	0.17	genehancer_id=GH09J065797;connected_gene=ENSG00000237904;score=750.64;connected_gene=piR-37743-012;score=0.64;connected_gene=LOC101928381;score=0.42
4638	LG4	9	65817234	65822233
4638	LG4	9	65817595	65823074
		9	65820601	65820800	GeneHancer	Enhancer	0.17	genehancer_id=GH09J065820;connected_gene=lnc-ANKRD20A3-4;score=0.64;connected_gene=ENSG00000235893;score=0.64;connected_gene=piR-57424-011;score=0.42
		9	91795577	91796876	GeneHancer	Enhancer	1.1	genehancer_id=GH09J091795;connected_gene=ROR2;score=16.20;connected_gene=KR153194-207;score=0.64;connected_gene=LOC101927935;score=0.22;connected_gene=lnc-SPTLC1-6;score=0.11
530	LG4	9	91796596	91798698
		9	91798168	91799956	GeneHancer	Enhancer	0.68	genehancer_id=GH09J091798;connected_gene=ROR2;score=10.82;connected_gene=SYK;score=4.72;connected_gene=KR153194-207;score=0.42;connected_gene=LOC101927935;score=0.24;connected_gene=lnc-SPTLC1-6;score=0.11
		9	133879401	133893872	GeneHancer	Enhancer	1.73	genehancer_id=GH09J133880;connected_gene=CACFD1;score=8.52;connected_gene=GTF3C5;score=5.91;connected_gene=VAV2;score=2.60;connected_gene=piR-56759-595;score=0.42;connected_gene=lnc-SARDH-3;score=0.42
2612	LG4	9	133891260	133892332
		9	133893946	133894740	GeneHancer	Enhancer	0.35	genehancer_id=GH09J133893;connected_gene=piR-56759-595;score=750.64;connected_gene=piR-54764-656;score=750.64;connected_gene=SURF4;score=4.48;connected_gene=lnc-SARDH-3;score=0.35;connected_gene=VAV2;score=0.16
		9	133997001	133997200	GeneHancer	Enhancer	0.43	genehancer_id=GH09J133996;connected_gene=COL5A1;score=12.24;connected_gene=DBH;score=10.35;connected_gene=lnc-BRD3OS-7;score=0.64;connected_gene=HSALNG0075043;score=0.33
258	LG4	9	133997658	133999268
		9	133999010	134000747	GeneHancer	Enhancer	0.52	genehancer_id=GH09J133999;connected_gene=lnc-BRD3OS-7;score=0.42;connected_gene=HSALNG0075043;score=0.33
		9	134459355	134459504	GeneHancer	Enhancer	0.75	genehancer_id=GH09J134459;connected_gene=LOC105376311;score=0.39;connected_gene=piR-35674-548;score=0.21
4923	LG4	9	134462725	134467724
		9	134462801	134463400	GeneHancer	Enhancer	0.52	genehancer_id=GH09J134462;connected_gene=LOC105376311;score=0.42;connected_gene=piR-35674-548;score=0.21
		9	134653402	134654800	GeneHancer	Enhancer	0.35	genehancer_id=GH09J134654;connected_gene=COL5A1-AS1;score=750.64;connected_gene=C9orf116;score=6.02;connected_gene=COL5A1;score=0.39;connected_gene=lnc-FCN2-7;score=0.21
1158	LG4	9	134653642	134655386
		9	134655201	134655800	GeneHancer	Enhancer	0.43	genehancer_id=GH09J134655;connected_gene=COL5A1-AS1;score=0.64;connected_gene=COL5A1;score=0.39;connected_gene=lnc-FCN2-7;score=0.22
		9	135973001	135974800	GeneHancer	Enhancer	0.56	genehancer_id=GH09J135973;connected_gene=NACC2;score=11.65;connected_gene=UBAC1;score=0.39;connected_gene=HSALNG0075207;score=0.33
3847	LG4	9	135975565	135980564
		9	135976717	135977764	GeneHancer	Enhancer	0.43	genehancer_id=GH09J135976;connected_gene=QSOX2;score=10.68;connected_gene=HSALNG0075207;score=0.35;connected_gene=UBAC1;score=0.35
		9	136765660	136767470	GeneHancer	Enhancer	0.91	genehancer_id=GH09J136765;connected_gene=piR-38005-065;score=750.64;connected_gene=LCN8;score=26.50;connected_gene=LCN15;score=16.16;connected_gene=lnc-LCN15-2;score=0.64
917	LG4	9	136769154	136770634
		9	136769717	136770245	GeneHancer	Enhancer	0.67	genehancer_id=GH09J136769;connected_gene=piR-43104-056;score=750.64;connected_gene=LCN15;score=750.64;connected_gene=LCN8;score=19.28;connected_gene=TMEM141;score=5.87;connected_gene=piR-38005-065;score=0.64
		9	137150001	137151845	GeneHancer	Enhancer	0.78	genehancer_id=GH09J137149;connected_gene=L13712-034;score=750.64;connected_gene=GRIN1;score=14.74;connected_gene=CACNA1B;score=14.43;connected_gene=RNF208;score=14.42;connected_gene=TMEM210;score=13.00;connected_gene=ANAPC2;score=12.94;connected_gene=LOC100133077;score=12.76;connected_gene=TPRN;score=12.38;connected_gene=DPP7;score=12.12;connected_gene=MAN1B1;score=12.03;connected_gene=TMEM203;sc…
1577	LG4	9	137150268	137151651
		9	137156397	137157598	GeneHancer	Promoter/Enhancer	1.02	genehancer_id=GH09J137156;connected_gene=LOC105376328;score=750.64;connected_gene=MAN1B1;score=17.59;connected_gene=ANAPC2;score=12.96;connected_gene=SSNA1;score=12.43;connected_gene=TPRN;score=12.39;connected_gene=DPP7;score=12.10;connected_gene=TMEM203;score=11.41;connected_gene=NDOR1;score=11.41;connected_gene=ABCA2;score=11.00;connected_gene=C9orf139;score=11.00;connected_gene=UAP1L1;score=6.…
		9	137327969	137328118	GeneHancer	Enhancer	0.66	genehancer_id=GH09J137327;connected_gene=FAM166A;score=11.94;connected_gene=STPG3;score=9.90;connected_gene=CCDC183-AS1;score=9.77;connected_gene=lnc-NRARP-3;score=0.64;connected_gene=lnc-NRARP-2;score=0.42;connected_gene=EXD3;score=0.16
625	LG4	9	137328526	137329827
		9	137329202	137330000	GeneHancer	Enhancer	0.35	genehancer_id=GH09J137329;connected_gene=ARRDC1-AS1;score=11.15;connected_gene=INPP5E;score=10.54;connected_gene=EXD3;score=10.38;connected_gene=lnc-NRARP-3;score=0.64;connected_gene=lnc-NRARP-2;score=0.39
		9	137439208	137439580	GeneHancer	Enhancer	0.4	genehancer_id=GH09J137439;connected_gene=NOXA1;score=9.91;connected_gene=ENTPD8;score=0.64;connected_gene=HSALNG0075422;score=0.39
110	LG4	9	137439825	137441310
		9	137441200	137442234	GeneHancer	Promoter/Enhancer	1.57	genehancer_id=GH09J137441;connected_gene=ENTPD8;score=750.64;connected_gene=NOXA1;score=14.06;connected_gene=HSALNG0075422;score=0.39
		10	677002	678799	GeneHancer	Enhancer	0.46	genehancer_id=GH10J000677;connected_gene=lnc-LARP4B-3;score=750.64;connected_gene=DIP2C;score=0.39;connected_gene=PRR26;score=0.31
377	LG4	10	678422	679849
		10	679675	681028	GeneHancer	Enhancer	0.52	genehancer_id=GH10J000679;connected_gene=lnc-LARP4B-3;score=750.64;connected_gene=DIP2C;score=0.42
		10	928400	933201	GeneHancer	Promoter/Enhancer	2.11	genehancer_id=GH10J000929;connected_gene=LARP4B;score=763.66;connected_gene=lnc-IDI2-3;score=750.64;connected_gene=GTPBP4;score=53.39;connected_gene=ENSG00000205740;score=11.92;connected_gene=lnc-LARP4B-1;score=0.64;connected_gene=LOC101927762;score=0.42
1256	LG4	10	931945	932940
		10	939002	939800	GeneHancer	Enhancer	0.17	genehancer_id=GH10J000938;connected_gene=lnc-LARP4B-2;score=0.64;connected_gene=RF00017-562;score=0.64;connected_gene=LOC101927762;score=0.35;connected_gene=LARP4B;score=0.25
		10	1235001	1241081	GeneHancer	Promoter/Enhancer	0.9	genehancer_id=GH10J001239;connected_gene=ADARB2;score=58.10;connected_gene=lnc-IDI1-6;score=0.64;connected_gene=piR-45012-033;score=0.39;connected_gene=LINC00200;score=0.18
4852	LG4	10	1236229	1240347
		10	1241398	1241547	GeneHancer	Enhancer	0.17	genehancer_id=GH10J001241;connected_gene=lnc-IDI1-6;score=750.64;connected_gene=ADARB2;score=5.39;connected_gene=piR-37972-035;score=0.35;connected_gene=LINC00200;score=0.18
		10	23314730	23315298	GeneHancer	Enhancer	0.77	genehancer_id=GH10J023314;connected_gene=LOC105376453;score=18.18;connected_gene=C10orf67;score=11.57;connected_gene=KIAA1217;score=10.81;connected_gene=piR-57133-050;score=0.42;connected_gene=piR-32130-006;score=0.39
188	LG4	10	23330962	23331777
		10	23331589	23332800	GeneHancer	Enhancer	0.75	genehancer_id=GH10J023331;connected_gene=SPAG6;score=4.38;connected_gene=piR-57133-050;score=0.42;connected_gene=C10orf67;score=0.39;connected_gene=LOC105376453;score=0.39
		10	110225130	110229000	GeneHancer	Promoter/Enhancer	2.14	genehancer_id=GH10J110225;connected_gene=MXI1;score=764.06;connected_gene=piR-34176;score=750.64;connected_gene=SMNDC1;score=23.37;connected_gene=SMC3;score=20.11;connected_gene=ENSG00000228417;score=13.49;connected_gene=BBIP1;score=5.68;connected_gene=ADD3;score=4.04;connected_gene=ENSG00000214067;score=0.31;connected_gene=lnc-ADD3-4;score=0.31
2592	LG4	10	110226408	110227678
		10	110229445	110230613	GeneHancer	Enhancer	0.28	genehancer_id=GH10J110229;connected_gene=MXI1;score=25.91;connected_gene=ENSG00000228417;score=11.91;connected_gene=SMNDC1;score=11.28;connected_gene=piR-34176;score=0.64;connected_gene=ENSG00000214067;score=0.31;connected_gene=lnc-ADD3-4;score=0.31
		10	131617401	131617800	GeneHancer	Enhancer	0.4	genehancer_id=GH10J131617;connected_gene=lnc-TCERG1L-2;score=0.42;connected_gene=HSALNG0081697;score=0.26
4367	LG4	10	131621035	131626034
		10	131621667	131622742	GeneHancer	Enhancer	0.35	genehancer_id=GH10J131621;connected_gene=lnc-TCERG1L-2;score=750.64;connected_gene=HSALNG0081697;score=0.25
		10	132387233	132389912	GeneHancer	Enhancer	1.17	genehancer_id=GH10J132387;connected_gene=STK32C;score=14.25;connected_gene=LRRC27;score=7.68;connected_gene=PWWP2B;score=7.10;connected_gene=lnc-STK32C-6;score=0.35
1744	LG4	10	132388168	132388930
		10	132390673	132391815	GeneHancer	Enhancer	0.51	genehancer_id=GH10J132390;connected_gene=C10orf91;score=13.03;connected_gene=ENSG00000234311;score=13.03;connected_gene=STK32C;score=11.05;connected_gene=PWWP2B;score=0.42;connected_gene=lnc-STK32C-6;score=0.35
		10	132443717	132449893	GeneHancer	Promoter/Enhancer	1.84	genehancer_id=GH10J132443;connected_gene=lnc-STK32C-8;score=750.64;connected_gene=C10orf91;score=12.76;connected_gene=JAKMIP3;score=4.98
1646	LG4	10	132448247	132449321
		10	132450653	132454730	GeneHancer	Promoter/Enhancer	1.79	genehancer_id=GH10J132450;connected_gene=HSALNG0081792;score=750.64;connected_gene=INPP5A;score=5.38;connected_gene=PWWP2B;score=3.37;connected_gene=LRRC27;score=2.17;connected_gene=CFAP46;score=1.28;connected_gene=lnc-STK32C-8;score=0.64
		10	133028601	133029600	GeneHancer	Enhancer	0.28	genehancer_id=GH10J133028;connected_gene=LINC01166;score=9.42;connected_gene=lnc-ADGRA1-1;score=0.39;connected_gene=ADGRA1;score=0.26
4969	LG4	10	133039067	133044066
		10	133039097	133039496	GeneHancer	Enhancer	0.28	genehancer_id=GH10J133039;connected_gene=LINC01168;score=5.24;connected_gene=lnc-ADGRA1-1;score=0.33;connected_gene=ADGRA1;score=0.29
		10	133124722	133125200	GeneHancer	Enhancer	0.56	genehancer_id=GH10J133123;connected_gene=5EW4_A-007;score=750.64;connected_gene=KNDC1;score=26.88;connected_gene=lnc-ADAM8-3;score=0.33;connected_gene=ADGRA1;score=0.24
282	LG4	10	133135340	133139883
		10	133139601	133140000	GeneHancer	Enhancer	0.56	genehancer_id=GH10J133139;connected_gene=KNDC1;score=22.23;connected_gene=lnc-ADAM8-3;score=0.42;connected_gene=5EW4_A-007;score=0.39
		10	133329405	133330113	GeneHancer	Enhancer	1.06	genehancer_id=GH10J133329;connected_gene=CFAP46;score=7.63;connected_gene=CALY;score=0.42;connected_gene=lnc-CALY-1;score=0.42;connected_gene=ZNF511-PRAP1;score=0.33
88	LG4	10	133333225	133334785
		10	133334697	133337026	GeneHancer	Promoter/Enhancer	1.48	genehancer_id=GH10J133334;connected_gene=CALY;score=750.64;connected_gene=ECHS1;score=11.41;connected_gene=VENTX;score=5.92;connected_gene=MTG1;score=4.86;connected_gene=FUOM;score=4.61;connected_gene=lnc-CALY-1;score=0.39;connected_gene=ZNF511-PRAP1;score=0.31
		11	373847	374636	GeneHancer	Enhancer	0.72	genehancer_id=GH11J000373;connected_gene=B4GALNT4;score=0.64;connected_gene=NONHSAG007304.2;score=0.64;connected_gene=piR-45349-006;score=0.35
19	LG4	11	374617	375242
		11	386932	387750	GeneHancer	Enhancer	0.46	genehancer_id=GH11J000386;connected_gene=SIGIRR;score=19.80;connected_gene=SIRT3;score=11.69;connected_gene=PSMD13;score=11.69;connected_gene=PKP3;score=8.54;connected_gene=piR-45349-006;score=0.64;connected_gene=NONHSAG007304.2;score=0.35
		11	1348171	1350370	GeneHancer	Enhancer	0.63	genehancer_id=GH11J001348;connected_gene=LINC02689;score=750.64;connected_gene=TOLLIP;score=12.27;connected_gene=TOLLIP-AS1;score=6.63;connected_gene=ENSG00000254739;score=4.35;connected_gene=ENSG00000287935;score=0.39
3499	LG4	11	1349701	1354700
		11	1351201	1351756	GeneHancer	Enhancer	0.86	genehancer_id=GH11J001351;connected_gene=LINC02689;score=750.64;connected_gene=TOLLIP-AS1;score=7.46;connected_gene=TOLLIP;score=5.23;connected_gene=piR-37170-012;score=0.39
		11	2121971	2123000	GeneHancer	Enhancer	0.77	genehancer_id=GH11J002122;connected_gene=piR-42694-026;score=0.42;connected_gene=ENSG00000240801;score=0.42
269	LG4	11	2124850	2127844
		11	2127575	2129687	GeneHancer	Promoter/Enhancer	1.01	genehancer_id=GH11J002127;connected_gene=ENSG00000240801;score=750.64;connected_gene=IGF2;score=750.33;connected_gene=piR-42694-026;score=0.35;connected_gene=ENSG00000284779;score=0.31;connected_gene=INS-IGF2;score=0.29
		12	56714801	56715600	GeneHancer	Enhancer	0.33	genehancer_id=GH12J056714;connected_gene=BAZ2A;score=13.90;connected_gene=piR-35674-108;score=0.42;connected_gene=lnc-PRIM1-1;score=0.39;connected_gene=NACA;score=0.35;connected_gene=ENSG00000285625;score=0.31
335	LG4	12	56716069	56718466
		12	56718131	56726985	GeneHancer	Promoter/Enhancer	2.43	genehancer_id=GH12J056718;connected_gene=NACA;score=750.42;connected_gene=BAZ2A;score=65.20;connected_gene=ZC3H10;score=46.92;connected_gene=DTX3;score=33.85;connected_gene=DNAJC14;score=33.28;connected_gene=MBD6;score=28.01;connected_gene=ENSG00000258317;score=21.81;connected_gene=GDF11;score=19.61;connected_gene=ANKRD52;score=18.57;connected_gene=RN7SL809P;score=18.26;connected_gene=CDK2;score=…
		12	95652519	95654945	GeneHancer	Enhancer	1.44	genehancer_id=GH12J095652;connected_gene=NR2C1;score=71.25;connected_gene=SNRPF;score=38.26;connected_gene=ELK3;score=31.20;connected_gene=METAP2;score=21.77;connected_gene=USP44;score=20.13;connected_gene=ENSG00000258313;score=14.62;connected_gene=ENSG00000258272;score=14.58;connected_gene=LTA4H;score=11.55;connected_gene=NTN4;score=11.54;connected_gene=ENSG00000241556;score=10.06;connected_gene…
349	LG4	12	95654596	95655576
		12	95657994	95659004	GeneHancer	Enhancer	0.33	genehancer_id=GH12J095657;connected_gene=piR-34822-070;score=0.42;connected_gene=lnc-USP44-2;score=0.31;connected_gene=PGAM1P5;score=0.14;connected_gene=NTN4;score=0.12
		12	108849745	108849794	GeneHancer	Enhancer	0.45	genehancer_id=GH12J108849;connected_gene=piR-57134-040;score=0.64;connected_gene=SSH1;score=0.42
594	LG4	12	108849811	108850920
		12	108850326	108850334	GeneHancer	Enhancer	0.45	genehancer_id=GH12J108850;connected_gene=SSH1;score=0.42;connected_gene=piR-57134-040;score=0.42
		12	121746002	121751599	GeneHancer	Enhancer	1.35	genehancer_id=GH12J121747;connected_gene=ZCCHC8;score=48.67;connected_gene=RSRC2;score=44.22;connected_gene=KNTC1;score=38.66;connected_gene=SETD1B;score=27.17;connected_gene=PSMD9;score=23.43;connected_gene=KDM2B;score=20.59;connected_gene=ANAPC5;score=20.37;connected_gene=ENSG00000272849;score=19.53;connected_gene=TMEM120B;score=15.14;connected_gene=WDR66;score=6.65;connected_gene=P2RX7;score=5…
4372	LG4	12	121747227	121748264
		12	121753801	121754999	GeneHancer	Enhancer	0.87	genehancer_id=GH12J121753;connected_gene=TMEM120B;score=7.39;connected_gene=HSALNG0094600;score=0.64;connected_gene=lnc-CAMKK2-1;score=0.29
		12	124536522	124540230	GeneHancer	Enhancer	0.92	genehancer_id=GH12J124536;connected_gene=ENSG00000279071;score=750.64;connected_gene=NCOR2;score=12.22;connected_gene=ENSG00000280354;score=0.64;connected_gene=lnc-SCARB1-4;score=0.42;connected_gene=lnc-NCOR2-4;score=0.31
365	LG4	12	124540358	124541981
		12	124541616	124541959	GeneHancer	Enhancer	0.59	genehancer_id=GH12J124541;connected_gene=ENSG00000280354;score=750.64;connected_gene=NCOR2;score=12.16;connected_gene=ENSG00000279071;score=0.64;connected_gene=lnc-SCARB1-4;score=0.64;connected_gene=lnc-NCOR2-4;score=0.31
		12	127119601	127119800	GeneHancer	Enhancer	0.68	genehancer_id=GH12J127119;connected_gene=ENSG00000286016;score=0.39;connected_gene=piR-48799-030;score=0.35
4466	LG4	12	127121226	127126225
		12	127121759	127123151	GeneHancer	Enhancer	0.28	genehancer_id=GH12J127121;connected_gene=ENSG00000286016;score=0.42;connected_gene=piR-48799-030;score=0.33
		12	130334912	130335472	GeneHancer	Enhancer	0.53	genehancer_id=GH12J130334;connected_gene=LOC101927786;score=750.64;connected_gene=PIWIL1;score=13.00;connected_gene=lnc-RIMBP2-2;score=0.64;connected_gene=lnc-RIMBP2-3;score=0.35
1160	LG4	12	130337329	130339019
		12	130337859	130337918	GeneHancer	Promoter	0.33	genehancer_id=GH12J130337;connected_gene=PIWIL1;score=763.30;connected_gene=lnc-RIMBP2-2;score=750.64;connected_gene=LOC101927786;score=750.64;connected_gene=piR-34822-074;score=0.42
		12	131387201	131389200	GeneHancer	Enhancer	0.46	genehancer_id=GH12J131387;connected_gene=ENSG00000256209;score=5.67;connected_gene=LINC02370;score=4.77;connected_gene=lnc-STX2-15;score=0.42;connected_gene=HSALNG0095193;score=0.35
4909	LG4	12	131390466	131395465
		12	131390556	131390705	GeneHancer	Enhancer	0.66	genehancer_id=GH12J131390;connected_gene=lnc-STX2-15;score=0.64;connected_gene=HSALNG0095193;score=0.35
		12	131424174	131431784	GeneHancer	Enhancer	0.64	genehancer_id=GH12J131424;connected_gene=HSALNG0095176;score=750.64;connected_gene=SFSWAP;score=11.74;connected_gene=EP400P1;score=11.64;connected_gene=EP400;score=11.57;connected_gene=LINC02370;score=6.00;connected_gene=lnc-STX2-6;score=0.39
3503	LG4	12	131430906	131435905
		12	131432402	131432800	GeneHancer	Enhancer	0.71	genehancer_id=GH12J131432;connected_gene=HSALNG0095176;score=0.64;connected_gene=ENSG00000280319;score=0.64
		12	132222201	132223400	GeneHancer	Enhancer	0.28	genehancer_id=GH12J132222;connected_gene=ENSG00000279480;score=0.33;connected_gene=piR-36100-006;score=0.31;connected_gene=GALNT9;score=0.14
594	LG4	12	132222806	132227061
		12	132240805	132243400	GeneHancer	Enhancer	0.49	genehancer_id=GH12J132240;connected_gene=LINC02361;score=7.32;connected_gene=piR-36100-006;score=0.39;connected_gene=ENSG00000279480;score=0.26;connected_gene=GALNT9;score=0.17
2590	LG4	12	132240810	132243309
		12	132264615	132264952	GeneHancer	Enhancer	0.29	genehancer_id=GH12J132264;connected_gene=GALNT9;score=11.53;connected_gene=lnc-DDX51-10;score=0.39;connected_gene=piR-46060-008;score=0.39
		12	132289201	132290000	GeneHancer	Enhancer	0.4	genehancer_id=GH12J132289;connected_gene=ENSG00000277011;score=0.42;connected_gene=piR-61315;score=0.29;connected_gene=GALNT9;score=0.27
1098	LG4	12	132313041	132314266
		12	132313168	132313292	GeneHancer	Enhancer	0.36	genehancer_id=GH12J132313;connected_gene=GALNT9;score=5.11;connected_gene=piR-61315;score=0.39;connected_gene=ENSG00000277011;score=0.29
		12	132407801	132408000	GeneHancer	Enhancer	0.35	genehancer_id=GH12J132407;connected_gene=HSALNG0095295;score=0.42;connected_gene=ENSG00000274373;score=0.35
950	LG4	12	132409865	132414864
		12	132413914	132415999	GeneHancer	Enhancer	1.01	genehancer_id=GH12J132413;connected_gene=ENSG00000274373;score=0.39;connected_gene=HSALNG0095295;score=0.35
		12	132685200	132690084	GeneHancer	Promoter/Enhancer	2.01	genehancer_id=GH12J132686;connected_gene=POLE;score=788.13;connected_gene=PXMP2;score=750.64;connected_gene=ENSG00000256632;score=750.64;connected_gene=lnc-ANKLE2-3;score=750.64;connected_gene=ANKLE2;score=56.52;connected_gene=NOC4L;score=49.77;connected_gene=EP400;score=38.77;connected_gene=ZNF891;score=37.28;connected_gene=ZNF84;score=26.93;connected_gene=ENSG00000255933;score=26.54;connected_g…
2012	LG4	12	132688072	132689330
		12	132695001	132695200	GeneHancer	Enhancer	0.28	genehancer_id=GH12J132695;connected_gene=RF00017-1348;score=750.64;connected_gene=ENSG00000256632;score=0.42;connected_gene=PXMP2;score=0.42
		13	114004002	114006199	GeneHancer	Enhancer	1.2	genehancer_id=GH13J114004;connected_gene=RASA3;score=27.91;connected_gene=LINC00452;score=8.18;connected_gene=C13orf46;score=0.29;connected_gene=piR-44178;score=0.18
533	LG4	13	114005726	114007534
		13	114007001	114007200	GeneHancer	Enhancer	0.17	genehancer_id=GH13J114007;connected_gene=C13orf46;score=0.29;connected_gene=piR-44178;score=0.20;connected_gene=RASA3;score=0.13
		13	114062519	114069675	GeneHancer	Enhancer	1.62	genehancer_id=GH13J114062;connected_gene=RASA3;score=17.63;connected_gene=LINC00452;score=8.67;connected_gene=UPF3A;score=6.32;connected_gene=LINC00565;score=4.34;connected_gene=piR-44178;score=0.35;connected_gene=C13orf46;score=0.16
250	LG4	13	114069425	114070297
		13	114070212	114070811	GeneHancer	Enhancer	0.17	genehancer_id=GH13J114070;connected_gene=RASA3;score=13.12;connected_gene=LINC00452;score=8.01;connected_gene=LINC00565;score=4.36;connected_gene=piR-44178;score=0.39;connected_gene=C13orf46;score=0.16
		13	114151621	114152608	GeneHancer	Enhancer	0.8	genehancer_id=GH13J114151;connected_gene=CDC16;score=10.00;connected_gene=CFAP97D2;score=0.64;connected_gene=lnc-RASA3-2;score=0.64
4689	LG4	13	114152696	114157695
		13	114153006	114153155	GeneHancer	Enhancer	0.52	genehancer_id=GH13J114154;connected_gene=CFAP97D2;score=750.64;connected_gene=lnc-RASA3-2;score=0.64
		14	93038536	93058338	GeneHancer	Promoter/Enhancer	1.9	genehancer_id=GH14J093038;connected_gene=CHGA;score=10.92;connected_gene=GOLGA5;score=10.41;connected_gene=ITPK1;score=5.71;connected_gene=lnc-MOAP1-1;score=0.42;connected_gene=lnc-MOAP1-3;score=0.39
120	LG4	14	93058218	93059973
		14	93059916	93060632	GeneHancer	Enhancer	0.73	genehancer_id=GH14J093059;connected_gene=lnc-MOAP1-1;score=0.64;connected_gene=ITPK1-AS1;score=0.42;connected_gene=ITPK1;score=0.22
		14	93983601	93986000	GeneHancer	Enhancer	1.13	genehancer_id=GH14J093983;connected_gene=NONHSAG015768.2;score=0.64;connected_gene=lnc-ASB2-1;score=0.64;connected_gene=ASB2;score=0.42
4103	LG4	14	93985705	93990704
		14	93986601	93988101	GeneHancer	Enhancer	0.77	genehancer_id=GH14J093986;connected_gene=CCDC197;score=756.58;connected_gene=lnc-ASB2-1;score=750.64;connected_gene=NONHSAG015768.2;score=750.64
		14	95914762	95916200	GeneHancer	Enhancer	0.68	genehancer_id=GH14J095914;connected_gene=piR-52475-005;score=0.29;connected_gene=TUNAR;score=0.27
2232	LG4	14	95925634	95930633
		14	95928401	95928800	GeneHancer	Enhancer	0.17	genehancer_id=GH14J095928;connected_gene=piR-52475-005;score=0.33;connected_gene=TUNAR;score=0.24
		14	100166440	100167318	GeneHancer	Promoter/Enhancer	1.42	genehancer_id=GH14J100166;connected_gene=DEGS2;score=750.64;connected_gene=YY1;score=1.36;connected_gene=HSALNG0103703;score=0.64
127	LG4	14	100167191	100168736
		14	100177639	100178903	GeneHancer	Enhancer	0.28	genehancer_id=GH14J100177;connected_gene=lnc-EVL-1;score=750.64;connected_gene=piR-36393-161;score=0.64
		14	101705586	101709434	GeneHancer	Enhancer	1.34	genehancer_id=GH14J101705;connected_gene=PPP2R5C;score=18.67;connected_gene=MEG9;score=12.26;connected_gene=ENSG00000241494;score=11.32;connected_gene=ENSG00000258919;score=9.38;connected_gene=LINC00239;score=4.90;connected_gene=WDR20;score=2.47;connected_gene=piR-57133-175;score=0.39;connected_gene=LINC02320;score=0.33
4766	LG4	14	101709634	101714633
		14	101709867	101711916	GeneHancer	Enhancer	1.2	genehancer_id=GH14J101709;connected_gene=PPP2R5C;score=14.87;connected_gene=ENSG00000258919;score=8.83;connected_gene=LINC00239;score=0.35;connected_gene=piR-57133-175;score=0.35;connected_gene=LINC02320;score=0.33
		14	101780748	101782323	GeneHancer	Enhancer	0.4	genehancer_id=GH14J101780;connected_gene=PPP2R5C;score=6.21;connected_gene=RF00017-1677;score=0.64;connected_gene=lnc-DYNC1H1-7;score=0.39;connected_gene=NONHSAG015959.2-001;score=0.35
435	LG4	14	101781888	101783278
		14	101783150	101784357	GeneHancer	Enhancer	0.17	genehancer_id=GH14J101783;connected_gene=RF00017-1677;score=0.42;connected_gene=lnc-DYNC1H1-7;score=0.39;connected_gene=NONHSAG015959.2-001;score=0.33;connected_gene=PPP2R5C;score=0.33
		14	103104584	103113844	GeneHancer	Promoter/Enhancer	1.97	genehancer_id=GH14J103104;connected_gene=XRCC3;score=95.64;connected_gene=WDR20;score=74.55;connected_gene=CDC42BPB;score=45.37;connected_gene=RCOR1;score=44.84;connected_gene=BAG5;score=40.97;connected_gene=MOK;score=36.92;connected_gene=ENSG00000260285;score=28.78;connected_gene=ZNF839;score=23.06;connected_gene=ZFYVE21;score=22.03;connected_gene=ENSG00000259444;score=20.39;connected_gene=ENSG0…
4776	LG4	14	103109068	103109956
		14	103114476	103117015	GeneHancer	Promoter/Enhancer	1.36	genehancer_id=GH14J103114;connected_gene=WDR20;score=11.69;connected_gene=EXOC3L4;score=4.40;connected_gene=lnc-TNFAIP2-1;score=0.64;connected_gene=ENSG00000259444;score=0.33
		14	104851601	104852552	GeneHancer	Enhancer	0.35	genehancer_id=GH14J104851;connected_gene=LINC00638;score=22.06;connected_gene=CEP170B;score=11.79;connected_gene=CLBA1;score=4.75;connected_gene=ENSG00000258811;score=0.42;connected_gene=ENSG00000258593;score=0.42
238	LG4	14	104852314	104857313
		14	104857184	104858002	GeneHancer	Enhancer	0.45	genehancer_id=GH14J104857;connected_gene=ENSG00000258593;score=750.64;connected_gene=CEP170B;score=12.12;connected_gene=ENSG00000258811;score=0.39
		14	105588401	105592200	GeneHancer	Enhancer	0.6	genehancer_id=GH14J105587;connected_gene=IGHA2;score=750.64;connected_gene=IGHV2-26;score=5.63;connected_gene=IGHG4;score=5.23;connected_gene=lnc-TMEM121-2;score=0.42;connected_gene=lnc-BRF1-4;score=0.42
3047	LG4	14	105589153	105591276
		14	105597601	105598000	GeneHancer	Enhancer	0.17	genehancer_id=GH14J105597;connected_gene=lnc-BRF1-4;score=0.64;connected_gene=IGHE;score=0.64;connected_gene=IGHA2;score=0.42;connected_gene=lnc-TMEM121-2;score=0.39
		15	59609524	59610268	GeneHancer	Enhancer	0.28	genehancer_id=GH15J059609;connected_gene=GCNT3;score=0.35;connected_gene=lnc-GCNT3-2;score=0.35;connected_gene=RF00017-1800;score=0.31
62	LG4	15	59610396	59611271
		15	59611209	59613406	GeneHancer	Promoter/Enhancer	1.62	genehancer_id=GH15J059611;connected_gene=GCNT3;score=750.35;connected_gene=GTF2A2;score=10.43;connected_gene=lnc-GCNT3-2;score=0.35;connected_gene=RF00017-1800;score=0.33
		15	79437201	79437400	GeneHancer	Enhancer	0.59	genehancer_id=GH15J079437;connected_gene=IREB2;score=14.73;connected_gene=PSMA4;score=11.04;connected_gene=RNU6-667P;score=9.28;connected_gene=piR-41581;score=0.35;connected_gene=MINAR1;score=0.33;connected_gene=LOC105370918;score=0.27
113	LG4	15	79437287	79439598
		15	79440801	79441000	GeneHancer	Enhancer	0.28	genehancer_id=GH15J079441;connected_gene=RNU6-667P;score=9.28;connected_gene=piR-41581;score=0.35;connected_gene=MINAR1;score=0.31;connected_gene=LOC105370918;score=0.29
		15	99920882	99921571	GeneHancer	Enhancer	0.35	genehancer_id=GH15J099920;connected_gene=ENSG00000254744;score=10.39;connected_gene=HSALNG0108565;score=0.64
3998	LG4	15	99924446	99929445
		15	99925447	99926925	GeneHancer	Promoter/Enhancer	0.94	genehancer_id=GH15J099925;connected_gene=ENSG00000254744;score=15.47;connected_gene=DNM1P46;score=8.03;connected_gene=ADAMTS17;score=5.53;connected_gene=ENSG00000259219;score=4.54;connected_gene=HSALNG0108565;score=0.42
		16	153800	155001	GeneHancer	Promoter/Enhancer	1.5	genehancer_id=GH16J000154;connected_gene=HBZ;score=767.14;connected_gene=HBM;score=750.64;connected_gene=IL9RP3;score=5.12;connected_gene=HBZP1;score=0.42
680	LG4	16	163320	165080
		16	164400	165201	GeneHancer	Promoter/Enhancer	0.88	genehancer_id=GH16J000163;connected_gene=NPRL3;score=5.28;connected_gene=HBZP1;score=0.64;connected_gene=ENSG00000225323;score=0.64;connected_gene=lnc-HBM-1;score=0.64;connected_gene=HBM;score=0.39
		16	1305388	1306862	GeneHancer	Enhancer	0.4	genehancer_id=GH16J001305;connected_gene=lnc-UBE2I-1;score=750.64;connected_gene=UBE2I;score=15.08;connected_gene=BAIAP3;score=6.39;connected_gene=ENSG00000274751;score=0.64
1141	LG4	16	1307437	1308941
		16	1307800	1313342	GeneHancer	Promoter/Enhancer	2.28	genehancer_id=GH16J001308;connected_gene=UBE2I;score=942.26;connected_gene=ENSG00000274751;score=750.64;connected_gene=WDR90;score=220.41;connected_gene=CRAMP1;score=206.12;connected_gene=TELO2;score=198.69;connected_gene=ENSG00000261505;score=166.73;connected_gene=TSC2;score=163.36;connected_gene=ENSG00000260051;score=143.93;connected_gene=IFT140;score=140.10;connected_gene=WDR24;score=129.46;co…
		16	14926201	14926800	GeneHancer	Enhancer	0.17	genehancer_id=GH16J014926;connected_gene=piR-54150-001;score=750.64;connected_gene=LOC100288162;score=750.64;connected_gene=MIR6511A1;score=750.64;connected_gene=piR-51780-001;score=750.64;connected_gene=NPIPA1;score=0.64;connected_gene=ENSG00000183458;score=0.39;connected_gene=PKD1P3;score=0.35
1123	LG4	16	14927623	14929123
		16	14928000	14928201	GeneHancer	Enhancer	0.17	genehancer_id=GH16J014928;connected_gene=piR-51780-001;score=750.64;connected_gene=LOC100288162;score=750.64;connected_gene=LOC100505915;score=4.72;connected_gene=MIR6770-1;score=0.64;connected_gene=NPIPA1;score=0.42;connected_gene=ENSG00000183458;score=0.35;connected_gene=PKD1P3;score=0.35
		16	16379201	16380200	GeneHancer	Enhancer	0.17	genehancer_id=GH16J016379;connected_gene=NPIPA7;score=750.64;connected_gene=piR-51671-023;score=0.64
403	LG4	16	16379797	16380002
		16	16383801	16385200	GeneHancer	Enhancer	0.17	genehancer_id=GH16J016384;connected_gene=piR-51671-023;score=750.64;connected_gene=piR-53957-007;score=0.64;connected_gene=NPIPA7;score=0.42;connected_gene=LOC105371098;score=0.39
		16	23979001	23980800	GeneHancer	Enhancer	0.28	genehancer_id=GH16J023979;connected_gene=PRKCB;score=11.31;connected_gene=ENSG00000279276;score=0.35;connected_gene=piR-43105-230;score=0.25
11	LG4	16	23981593	23982413
		16	23982402	23983400	GeneHancer	Enhancer	0.33	genehancer_id=GH16J023982;connected_gene=PRKCB;score=15.64;connected_gene=ENSG00000279276;score=0.35;connected_gene=piR-43105-230;score=0.25
		16	88546066	88546363	GeneHancer	Enhancer	0.29	genehancer_id=GH16J088546;connected_gene=IL17C;score=11.24;connected_gene=RNF166;score=5.06;connected_gene=RF00017-2191;score=0.64;connected_gene=lnc-ZC3H18-1;score=0.33
85	LG4	16	88546856	88547887
		16	88547802	88548600	GeneHancer	Enhancer	0.46	genehancer_id=GH16J088547;connected_gene=IL17C;score=11.24;connected_gene=ENSG00000261744;score=9.34;connected_gene=RNF166;score=5.79;connected_gene=CYBA;score=5.63;connected_gene=RF00017-2191;score=0.42;connected_gene=lnc-ZC3H18-1;score=0.35
		16	88999433	89000644	GeneHancer	Enhancer	1.17	genehancer_id=GH16J088999;connected_gene=ACSF3;score=6.94;connected_gene=CBFA2T3;score=2.10;connected_gene=piR-31036;score=0.39;connected_gene=HSALNG0113568;score=0.35
2319	LG4	16	89000043	89005042
		16	89002723	89005799	GeneHancer	Enhancer	1.51	genehancer_id=GH16J089003;connected_gene=APRT;score=28.79;connected_gene=ZC3H18;score=28.29;connected_gene=AFG3L1P;score=26.86;connected_gene=ANKRD11;score=26.80;connected_gene=MC1R;score=21.44;connected_gene=ZNF778;score=20.60;connected_gene=ENSG00000268218;score=19.63;connected_gene=TCF25;score=19.48;connected_gene=ENSG00000259877;score=19.22;connected_gene=SNORD68;score=18.53;connected_gene=RP…
		16	89618201	89619387	GeneHancer	Enhancer	0.4	genehancer_id=GH16J089618;connected_gene=DBNDD1;score=13.27;connected_gene=TUBB3;score=8.83;connected_gene=GAS8;score=6.93;connected_gene=CDK10;score=5.78;connected_gene=VPS9D1-AS1;score=4.58;connected_gene=DEF8;score=4.54;connected_gene=FANCA;score=4.50;connected_gene=DPEP1;score=0.42;connected_gene=piR-55985-070;score=0.42
514	LG4	16	89618873	89620033
		16	89619827	89620600	GeneHancer	Promoter/Enhancer	0.99	genehancer_id=GH16J089620;connected_gene=DPEP1;score=750.42;connected_gene=DBNDD1;score=13.76;connected_gene=CHMP1A;score=6.60;connected_gene=piR-55985-070;score=0.64
		16	89905556	89907110	GeneHancer	Enhancer	0.35	genehancer_id=GH16J089905;connected_gene=ENSG00000267048;score=750.64;connected_gene=NONHSAG020372.2;score=750.64;connected_gene=TUBB3;score=19.83;connected_gene=lnc-MC1R-1;score=0.42;connected_gene=MC1R;score=0.42;connected_gene=TCF25;score=0.29
976	LG4	16	89907328	89908834
		16	89907858	89908927	GeneHancer	Enhancer	0.58	genehancer_id=GH16J089907;connected_gene=TUBB3;score=19.61;connected_gene=MC1R;score=0.64;connected_gene=NONHSAG020372.2;score=0.64;connected_gene=ENSG00000267048;score=0.64;connected_gene=lnc-MC1R-1;score=0.64;connected_gene=TCF25;score=0.29
		17	185401	186599	GeneHancer	Enhancer	0.35	genehancer_id=GH17J000185;connected_gene=piR-35674-203;score=750.64;connected_gene=LINC02091;score=11.28;connected_gene=RPH3AL;score=4.91;connected_gene=DOC2B;score=0.64
1458	LG4	17	189260	194259
		17	192801	193200	GeneHancer	Enhancer	0.17	genehancer_id=GH17J000192;connected_gene=LINC02091;score=25.05;connected_gene=RPH3AL;score=7.88;connected_gene=lnc-SCGB1C2-8;score=0.42;connected_gene=piR-35674-203;score=0.42
		17	379436	380400	GeneHancer	Enhancer	0.33	genehancer_id=GH17J000379;connected_gene=DOC2B;score=11.52;connected_gene=RFLNB;score=11.46;connected_gene=C17orf97;score=9.07;connected_gene=RPH3AL;score=6.68;connected_gene=piR-33303-072;score=0.35
124	LG4	17	380276	381556
		17	381844	384809	GeneHancer	Enhancer	1.13	genehancer_id=GH17J000381;connected_gene=C17orf97;score=13.77;connected_gene=DOC2B;score=12.10;connected_gene=RFLNB;score=11.46;connected_gene=RPH3AL;score=5.28;connected_gene=piR-33303-072;score=0.33
		17	1051001	1051400	GeneHancer	Enhancer	0.33	genehancer_id=GH17J001050;connected_gene=lnc-NXN-4;score=750.64;connected_gene=TIMM22;score=10.92;connected_gene=GLOD4;score=10.28;connected_gene=RF00017-2203;score=0.33;connected_gene=ABR;score=0.10;connected_gene=lnc-ABR-5;score=0.08
366	LG4	17	1052332	1053488
		17	1053122	1055251	GeneHancer	Enhancer	0.35	genehancer_id=GH17J001053;connected_gene=TIMM22;score=11.45;connected_gene=GLOD4;score=10.28;connected_gene=MRM3;score=9.54;connected_gene=CRK;score=5.28;connected_gene=lnc-NXN-4;score=0.64;connected_gene=RF00017-2203;score=0.35;connected_gene=ABR;score=0.10;connected_gene=lnc-ABR-5;score=0.08
		17	3683760	3683956	GeneHancer	Enhancer	0.28	genehancer_id=GH17J003683;connected_gene=CTNS;score=5.25;connected_gene=P2RX5-TAX1BP3;score=0.39;connected_gene=P2RX5;score=0.39;connected_gene=EMC6;score=0.35
5	LG4	17	3685630	3687984
		17	3687979	3688599	GeneHancer	Promoter/Enhancer	0.68	genehancer_id=GH17J003688;connected_gene=P2RX5;score=750.42;connected_gene=ENSG00000262903;score=5.91;connected_gene=P2RX5-TAX1BP3;score=0.42;connected_gene=EMC6;score=0.35
		17	65485382	65487200	GeneHancer	Enhancer	0.59	genehancer_id=GH17J065485;connected_gene=HSALNG0118212;score=0.39;connected_gene=HSALNG0118210;score=0.35
1707	LG4	17	65485493	65490492
		17	65489377	65490329	GeneHancer	Enhancer	0.35	genehancer_id=GH17J065489;connected_gene=HSALNG0118212;score=0.42;connected_gene=HSALNG0118210;score=0.35
		17	79003401	79003600	GeneHancer	Enhancer	0.33	genehancer_id=GH17J079004;connected_gene=piR-53278;score=0.42;connected_gene=CANT1;score=0.42;connected_gene=lnc-LGALS3BP-4;score=0.42
219	LG4	17	79003909	79005288
		17	79005069	79006715	GeneHancer	Promoter/Enhancer	1.18	genehancer_id=GH17J079005;connected_gene=CANT1;score=12.43;connected_gene=ENGASE;score=8.54;connected_gene=lnc-LGALS3BP-4;score=0.64;connected_gene=piR-53278;score=0.42
		17	83160403	83162658	GeneHancer	Enhancer	1.19	genehancer_id=GH17J083160;connected_gene=LOC101929650;score=0.35;connected_gene=ENSG00000262898;score=0.31;connected_gene=LOC105371948;score=0.29
3640	LG4	17	83170242	83175241
		17	83171601	83171800	GeneHancer	Enhancer	0.35	genehancer_id=GH17J083171;connected_gene=TBCD;score=12.58;connected_gene=FN3K;score=11.21;connected_gene=ENSG00000260011;score=10.05;connected_gene=LOC105371948;score=0.33;connected_gene=LOC101929650;score=0.31;connected_gene=ENSG00000262898;score=0.27
		17	83237002	83238599	GeneHancer	Enhancer	0.17	genehancer_id=GH17J083237;connected_gene=lnc-METRNL-6;score=0.64;connected_gene=piR-47959-003;score=0.64;connected_gene=RPL23AP87;score=0.39
2076	LG4	18	9511	12970
		18	10894	11221	GeneHancer	Enhancer	0.63	genehancer_id=GH18J000010;connected_gene=LINC02564;score=750.64;connected_gene=piR-41272-002;score=750.64
		18	14139001	14140600	GeneHancer	Enhancer	0.28	genehancer_id=GH18J014139;connected_gene=ZNF519;score=9.00;connected_gene=FRG2LP;score=0.64;connected_gene=lnc-MC5R-10;score=0.64;connected_gene=LOC100631380;score=0.39
250	LG4	18	14168452	14173451
		18	14173201	14173800	GeneHancer	Enhancer	0.28	genehancer_id=GH18J014173;connected_gene=ANKRD20A5P;score=6.48;connected_gene=piR-40110-306;score=0.42;connected_gene=lnc-MC5R-1;score=0.42
		18	76389898	76392802	GeneHancer	Enhancer	0.89	genehancer_id=GH18J076389;connected_gene=ENSG00000280205;score=750.64;connected_gene=ZNF516;score=9.60;connected_gene=piR-58200;score=0.21
427	LG4	18	76392494	76394852
		18	76394425	76396399	GeneHancer	Enhancer	0.68	genehancer_id=GH18J076394;connected_gene=ZNF516;score=10.35;connected_gene=ENSG00000280205;score=0.42;connected_gene=piR-58200;score=0.21
		18	79416001	79417999	GeneHancer	Enhancer	0.28	genehancer_id=GH18J079416;connected_gene=NFATC1;score=12.50;connected_gene=ENSG00000279637;score=0.64;connected_gene=lnc-ATP9B-1;score=0.64;connected_gene=lnc-PQLC1-16;score=0.35
903	LG4	18	79417096	79417985
		18	79420221	79420350	GeneHancer	Enhancer	0.55	genehancer_id=GH18J079420;connected_gene=piR-48259;score=750.64;connected_gene=lnc-ATP9B-1;score=750.64;connected_gene=ENSG00000279637;score=750.64;connected_gene=NFATC1;score=12.50;connected_gene=lnc-PQLC1-16;score=0.33
		19	493027	498201	GeneHancer	Promoter/Enhancer	1.74	genehancer_id=GH19J000493;connected_gene=MADCAM1;score=754.96;connected_gene=PTBP1;score=31.20;connected_gene=TMEM259;score=28.88;connected_gene=DAZAP1;score=26.22;connected_gene=ENSG00000267317;score=23.73;connected_gene=MED16;score=20.81;connected_gene=ENSG00000266933;score=13.86;connected_gene=SHC2;score=13.25;connected_gene=RPS15;score=11.53;connected_gene=CIRBP;score=10.63;connected_gene=GRI…
1838	LG4	19	496363	497807
		19	499401	500400	GeneHancer	Enhancer	0.46	genehancer_id=GH19J000499;connected_gene=SHC2;score=11.19;connected_gene=MADCAM1;score=5.49;connected_gene=LOC105372232;score=0.42;connected_gene=ENSG00000266933;score=0.42;connected_gene=NONHSAG024290.2;score=0.39
		19	516547	519400	GeneHancer	Enhancer	1.23	genehancer_id=GH19J000516;connected_gene=DAZAP1;score=16.41;connected_gene=TMEM259;score=15.99;connected_gene=CFD;score=14.79;connected_gene=MIER2;score=12.51;connected_gene=PTBP1;score=11.96;connected_gene=BSG;score=11.78;connected_gene=MED16;score=11.44;connected_gene=ENSG00000267317;score=11.30;connected_gene=RNF126;score=10.62;connected_gene=GRIN3B;score=10.53;connected_gene=MIDN;score=10.39;…
2070	LG4	19	517330	518848
		19	521401	521600	GeneHancer	Enhancer	0.43	genehancer_id=GH19J000521;connected_gene=BSG;score=11.80;connected_gene=lnc-ODF3L2-3;score=0.64;connected_gene=HSALNG0122877;score=0.42
		19	603945	606117	GeneHancer	Enhancer	1.21	genehancer_id=GH19J000604;connected_gene=DAZAP1;score=16.41;connected_gene=TMEM259;score=16.00;connected_gene=MIER2;score=12.48;connected_gene=PTBP1;score=11.98;connected_gene=MED16;score=11.45;connected_gene=ENSG00000267317;score=11.30;connected_gene=RNF126;score=10.73;connected_gene=GRIN3B;score=10.54;connected_gene=HCN2;score=5.04;connected_gene=THEG;score=1.48;connected_gene=5EW4_A-026;score=…
2157	LG4	19	603960	605041
		19	608389	612544	GeneHancer	Enhancer	1.22	genehancer_id=GH19J000607;connected_gene=DAZAP1;score=16.41;connected_gene=TMEM259;score=16.00;connected_gene=MIER2;score=12.47;connected_gene=PTBP1;score=11.98;connected_gene=MED16;score=11.45;connected_gene=ENSG00000267317;score=11.29;connected_gene=RNF126;score=10.74;connected_gene=GRIN3B;score=10.54;connected_gene=POLRMT;score=6.33;connected_gene=5EW4_A-026;score=0.64;connected_gene=LOC100420…
		19	874339	875367	GeneHancer	Enhancer	0.43	genehancer_id=GH19J000874;connected_gene=piR-40778;score=750.64;connected_gene=MED16;score=13.57;connected_gene=CFD;score=5.51;connected_gene=piR-56878;score=0.64;connected_gene=lnc-R3HDM4-3;score=0.35
293	LG4	19	877607	879959
		19	879666	880011	GeneHancer	Enhancer	0.35	genehancer_id=GH19J000879;connected_gene=lnc-CFD-1;score=750.64;connected_gene=5EW4_A-027;score=750.64;connected_gene=5EW4_A-028;score=750.64;connected_gene=MED16;score=0.39;connected_gene=lnc-R3HDM4-3;score=0.39
		19	906185	914401	GeneHancer	Promoter/Enhancer	2.47	genehancer_id=GH19J000906;connected_gene=R3HDM4;score=767.44;connected_gene=piR-56497-072;score=750.64;connected_gene=DAZAP1;score=35.90;connected_gene=TCF3;score=32.68;connected_gene=TMEM259;score=32.40;connected_gene=ENSG00000267317;score=28.51;connected_gene=SBNO2;score=27.21;connected_gene=MIDN;score=26.60;connected_gene=LOC100288123;score=20.75;connected_gene=MIER2;score=20.75;connected_gene…
2517	LG4	19	911884	913529
		19	915200	918350	GeneHancer	Promoter/Enhancer	1.65	genehancer_id=GH19J000915;connected_gene=KISS1R;score=750.64;connected_gene=R3HDM4;score=750.64;connected_gene=TMEM259;score=30.67;connected_gene=ENSG00000267317;score=29.72;connected_gene=MIDN;score=29.57;connected_gene=DAZAP1;score=29.45;connected_gene=SBNO2;score=28.69;connected_gene=LOC100288123;score=27.02;connected_gene=CNN2;score=25.44;connected_gene=TCF3;score=24.54;connected_gene=MED16;s…
		19	1135619	1137148	GeneHancer	Enhancer	0.52	genehancer_id=GH19J001135;connected_gene=MED16;score=4.59;connected_gene=RF00017-2721;score=0.33;connected_gene=LOC102723798;score=0.31;connected_gene=SBNO2;score=0.27
142	LG4	19	1137006	1138424
		19	1146216	1147923	GeneHancer	Enhancer	0.66	genehancer_id=GH19J001146;connected_gene=SBNO2;score=13.76;connected_gene=STK11;score=13.74;connected_gene=GPX4;score=7.03;connected_gene=CNN2;score=4.87;connected_gene=LOC102723798;score=0.35;connected_gene=RF00017-2721;score=0.29
172	LG4	19	1148417	1149127
		19	1148955	1149796	GeneHancer	Enhancer	0.43	genehancer_id=GH19J001148;connected_gene=SBNO2;score=5.11;connected_gene=LOC102723798;score=0.39;connected_gene=RF00017-2721;score=0.29
		19	1624542	1624711	GeneHancer	Enhancer	0.71	genehancer_id=GH19J001624;connected_gene=piR-32214-322;score=750.64;connected_gene=RF00017-2727;score=750.64;connected_gene=TCF3;score=12.73;connected_gene=ATP8B3;score=10.87;connected_gene=REXO1;score=10.86
1324	LG4	19	1627668	1629125
		19	1627801	1629399	GeneHancer	Enhancer	0.28	genehancer_id=GH19J001627;connected_gene=TCF3;score=12.76;connected_gene=ATP8B3;score=10.87;connected_gene=REXO1;score=10.86;connected_gene=piR-32214-322;score=0.64;connected_gene=hsa-miR-5095-258;score=0.39
		19	2013200	2013601	GeneHancer	Promoter	0.33	genehancer_id=GH19J002013;connected_gene=ENSG00000275468;score=750.64;connected_gene=ENSG00000279653;score=0.42;connected_gene=BTBD2;score=0.33;connected_gene=lnc-BTBD2-2;score=0.33
1307	LG4	19	2013278	2015307
		19	2014000	2016709	GeneHancer	Promoter/Enhancer	1.69	genehancer_id=GH19J002015;connected_gene=ENSG00000275468;score=750.64;connected_gene=BTBD2;score=750.35;connected_gene=ZNF77;score=13.81;connected_gene=ZNF554;score=12.76;connected_gene=LSM7;score=10.13;connected_gene=ENSG00000253392;score=9.76;connected_gene=lnc-CSNK1G2-2;score=0.64;connected_gene=lnc-BTBD2-2;score=0.35
		19	2709828	2712353	GeneHancer	Enhancer	1.18	genehancer_id=GH19J002709;connected_gene=ENSG00000267304;score=5.84;connected_gene=DIRAS1;score=5.75;connected_gene=GADD45B;score=3.98;connected_gene=GNA15;score=1.63;connected_gene=piR-57460-326;score=0.64
544	LG4	19	2712917	2714545
		19	2714001	2714200	GeneHancer	Enhancer	0.63	genehancer_id=GH19J002713;connected_gene=CACTIN;score=21.03;connected_gene=ENSG00000267063;score=14.66;connected_gene=LINC01775;score=14.62;connected_gene=ENSG00000267448;score=14.58;connected_gene=ENSG00000266959;score=14.58;connected_gene=ZNF77;score=12.76;connected_gene=LSM7;score=10.94;connected_gene=SF3A2;score=10.88;connected_gene=ENSG00000266938;score=10.75;connected_gene=CACTIN-AS1;score=…
		19	4120603	4120752	GeneHancer	Enhancer	0.35	genehancer_id=GH19J004120;connected_gene=AB372675;score=750.64;connected_gene=MAP2K2;score=0.64;connected_gene=piR-50444-212;score=0.42
2215	LG4	19	4121454	4123817
		19	4121602	4122178	GeneHancer	Enhancer	0.35	genehancer_id=GH19J004121;connected_gene=AB372675;score=750.64;connected_gene=MAP2K2;score=0.64;connected_gene=piR-50444-212;score=0.42
		19	6527568	6534699	GeneHancer	Promoter/Enhancer	2.25	genehancer_id=GH19J006527;connected_gene=lnc-TUBB4A-2;score=750.64;connected_gene=TNFSF9;score=750.64;connected_gene=ZNF557;score=134.64;connected_gene=SAFB;score=111.70;connected_gene=DUS3L;score=104.54;connected_gene=SNRPEP4;score=86.63;connected_gene=SAFB2;score=83.24;connected_gene=RANBP3;score=79.91;connected_gene=GTF2F1;score=62.31;connected_gene=ENSG00000267571;score=37.80;connected_gene=T…
1740	LG4	19	6532959	6534511
		19	6535750	6539388	GeneHancer	Enhancer	0.84	genehancer_id=GH19J006535;connected_gene=HSALNG0123561;score=750.64;connected_gene=KHSRP;score=11.93;connected_gene=ZNF557;score=11.85;connected_gene=RANBP3;score=11.23;connected_gene=SNRPEP4;score=11.10;connected_gene=SAFB;score=10.92;connected_gene=DUS3L;score=10.22;connected_gene=ENSG00000267571;score=9.98;connected_gene=TNFSF9;score=0.42;connected_gene=lnc-TUBB4A-2;score=0.42
		19	7597400	7597601	GeneHancer	Promoter/Enhancer	0.61	genehancer_id=GH19J007597;connected_gene=CAMSAP3;score=750.64;connected_gene=RF00017-2786;score=0.35;connected_gene=L13712-013;score=0.24
752	LG4	19	7599196	7600873
		19	7600121	7600377	GeneHancer	Enhancer	0.19	genehancer_id=GH19J007600;connected_gene=XAB2;score=12.39;connected_gene=PET100;score=12.39;connected_gene=CD209;score=11.33;connected_gene=RPL21P129;score=11.32;connected_gene=ARHGEF18;score=10.57;connected_gene=CLEC4G;score=10.53;connected_gene=CAMSAP3;score=4.55;connected_gene=PNPLA6;score=1.73;connected_gene=INSR;score=1.65;connected_gene=RF00017-2786;score=0.35;connected_gene=L13712-013;scor…
		19	16771401	16772056	GeneHancer	Enhancer	0.86	genehancer_id=GH19J016771;connected_gene=CPAMD8;score=11.19;connected_gene=HSALNG0124463;score=0.39;connected_gene=ENSG00000269799;score=0.31;connected_gene=NWD1;score=0.24
44	LG4	19	16776969	16778045
		19	16778001	16781199	GeneHancer	Enhancer	0.85	genehancer_id=GH19J016778;connected_gene=ENSG00000269578;score=6.36;connected_gene=ENSG00000269799;score=0.33;connected_gene=HSALNG0124463;score=0.33;connected_gene=NWD1;score=0.22
		19	41936561	41936853	GeneHancer	Enhancer	0.86	genehancer_id=GH19J041938;connected_gene=lnc-ARHGEF1-4;score=750.64;connected_gene=ZNF526;score=17.35;connected_gene=HNRNPUL1;score=11.43;connected_gene=CCDC97;score=10.52;connected_gene=MEGF8;score=10.32;connected_gene=ZNF574;score=10.05;connected_gene=ARHGEF1;score=6.30;connected_gene=DEDD2;score=1.62;connected_gene=lnc-RABAC1-2;score=0.39
299	LG4	19	41938115	41939981
		19	41939682	41941866	GeneHancer	Promoter/Enhancer	1.42	genehancer_id=GH19J041937;connected_gene=CD79A;score=13.60;connected_gene=CIC;score=10.74;connected_gene=RABAC1;score=9.28;connected_gene=ARHGEF1;score=3.88;connected_gene=POU2F2;score=2.99;connected_gene=lnc-ARHGEF1-4;score=0.64;connected_gene=lnc-RABAC1-2;score=0.42
		19	44800020	44800753	GeneHancer	Enhancer	0.9	genehancer_id=GH19J044800;connected_gene=ENSG00000252200;score=11.81;connected_gene=RELB;score=10.44;connected_gene=BCAM;score=7.60;connected_gene=ENSG00000285128;score=0.64;connected_gene=CBLC;score=0.33
44	LG4	19	44800709	44802101
		19	44806384	44806533	GeneHancer	Enhancer	0.17	genehancer_id=GH19J044807;connected_gene=ENSG00000252200;score=11.51;connected_gene=CEACAM19;score=11.17;connected_gene=APOE;score=11.04;connected_gene=BCAM;score=0.64;connected_gene=piR-50196;score=0.64
		19	48834023	48834403	GeneHancer	Enhancer	0.56	genehancer_id=GH19J048834;connected_gene=HSD17B14;score=21.69;connected_gene=BCAT2;score=0.33
594	LG4	19	48834326	48835794
		19	48835200	48838200	GeneHancer	Promoter/Enhancer	2.13	genehancer_id=GH19J048835;connected_gene=HSD17B14;score=781.86;connected_gene=NONHSAG026190.2;score=750.64;connected_gene=SNORD35A;score=17.91;connected_gene=ALDH16A1;score=16.49;connected_gene=SNORD35B;score=15.10;connected_gene=KDELR1;score=14.51;connected_gene=IRF3;score=14.13;connected_gene=CPT1C;score=13.05;connected_gene=BCL2L12;score=12.76;connected_gene=RPS11;score=11.99;connected_gene=RP…
		19	50677601	50678200	GeneHancer	Enhancer	0.4	genehancer_id=GH19J050679;connected_gene=HSALNG0127124;score=750.64;connected_gene=lnc-SYT3-1;score=0.39;connected_gene=SHANK1;score=0.26
237	LG4	19	50678370	50679302
		19	50679065	50680086	GeneHancer	Enhancer	1.12	genehancer_id=GH19J050678;connected_gene=HSALNG0127124;score=750.64;connected_gene=ZNF175;score=133.01;connected_gene=NUP62;score=91.47;connected_gene=POLD1;score=52.93;connected_gene=ENSG00000268047;score=46.25;connected_gene=CTU1;score=32.10;connected_gene=ADM5;score=27.87;connected_gene=CPT1C;score=26.82;connected_gene=SIGLEC6;score=20.12;connected_gene=ZNF473;score=19.84;connected_gene=PTOV1;…
		19	50968118	50970074	GeneHancer	Promoter/Enhancer	1.51	genehancer_id=GH19J050968;connected_gene=KLK6;score=762.24;connected_gene=ENSG00000267879;score=750.64;connected_gene=KLK7;score=11.30;connected_gene=KLK5;score=8.87;connected_gene=ENSG00000269495;score=5.50;connected_gene=ZNF473;score=5.06;connected_gene=LOC105372442;score=0.42
937	LG4	19	50974772	50975938
		19	50975001	50975200	GeneHancer	Enhancer	0.17	genehancer_id=GH19J050976;connected_gene=ENSG00000267879;score=0.42;connected_gene=KLK6;score=0.42;connected_gene=lnc-KLK8-1;score=0.42
		19	51309801	51310400	GeneHancer	Enhancer	0.17	genehancer_id=GH19J051309;connected_gene=IGLON5;score=750.64;connected_gene=LOC100420904;score=0.31
663	LG4	19	51310397	51311464
		19	51310801	51312801	GeneHancer	Promoter	0.9	genehancer_id=GH19J051310;connected_gene=IGLON5;score=750.64;connected_gene=ENSG00000268595;score=10.19;connected_gene=SIGLECL1;score=9.24;connected_gene=ENSG00000261341;score=5.43;connected_gene=LOC100420904;score=0.31
		19	53989307	53993001	GeneHancer	Promoter/Enhancer	1.52	genehancer_id=GH19J053989;connected_gene=CACNG6;score=780.12;connected_gene=NONHSAG026484.2;score=750.64;connected_gene=CACNG8;score=15.91;connected_gene=lnc-CACNG6-2;score=0.64;connected_gene=piR-61945-265;score=0.42
2693	LG4	19	53990308	53991152
		19	53993400	53993601	GeneHancer	Promoter/Enhancer	0.61	genehancer_id=GH19J053993;connected_gene=CACNG8;score=9.69;connected_gene=CACNG6;score=0.64;connected_gene=NONHSAG026484.2;score=0.64;connected_gene=piR-61945-265;score=0.64
		19	54459659	54474400	GeneHancer	Promoter/Enhancer	2.59	genehancer_id=GH19J054459;connected_gene=CDC42EP5;score=780.86;connected_gene=CNOT3;score=56.17;connected_gene=LENG8-AS1;score=56.12;connected_gene=PRPF31;score=49.83;connected_gene=LENG8;score=46.64;connected_gene=ENSG00000235681;score=38.69;connected_gene=TPM3P6;score=33.06;connected_gene=TTYH1;score=23.59;connected_gene=RPS9;score=23.20;connected_gene=BRSK1;score=22.78;connected_gene=ENSG00000…
2592	LG4	19	54471808	54473195
		19	54478635	54479200	GeneHancer	Enhancer	0.76	genehancer_id=GH19J054478;connected_gene=CDC42EP5;score=0.42;connected_gene=hsa-miR-5095-283;score=0.35
		19	55091710	55093210	GeneHancer	Promoter/Enhancer	0.93	genehancer_id=GH19J055091;connected_gene=HSALNG0127604;score=750.64;connected_gene=PPP1R12C;score=18.89;connected_gene=EPS8L1;score=17.81;connected_gene=RDH13;score=12.12;connected_gene=GP6;score=11.43;connected_gene=TNNI3;score=11.19;connected_gene=ENSG00000239137;score=11.18;connected_gene=DNAAF3;score=11.18;connected_gene=lnc-RDH13-13;score=0.64;connected_gene=NONHSAG026556.2;score=0.42
17	LG4	19	55093276	55094341
		19	55094324	55094880	GeneHancer	Enhancer	0.35	genehancer_id=GH19J055094;connected_gene=lnc-RDH13-13;score=750.64;connected_gene=HSALNG0127604;score=750.64;connected_gene=EPS8L1;score=35.04;connected_gene=PPP1R12C;score=13.12;connected_gene=RDH13;score=12.12;connected_gene=GP6;score=11.41;connected_gene=TNNI3;score=11.19;connected_gene=DNAAF3;score=11.18;connected_gene=ENSG00000239137;score=11.18
		19	55154601	55155200	GeneHancer	Enhancer	0.17	genehancer_id=GH19J055155;connected_gene=ENSG00000267265;score=5.55;connected_gene=TNNI3;score=0.64;connected_gene=HSALNG0127614;score=0.64;connected_gene=lnc-DNAAF3-1;score=0.64;connected_gene=ENSG00000267110;score=0.42
597	LG4	19	55154859	55155998
		19	55155401	55158111	GeneHancer	Promoter/Enhancer	1.38	genehancer_id=GH19J055156;connected_gene=TNNI3;score=769.29;connected_gene=lnc-DNAAF3-1;score=750.64;connected_gene=BRSK1;score=14.61;connected_gene=SHISA7;score=14.37;connected_gene=TTYH1;score=12.33;connected_gene=CCDC106;score=12.11;connected_gene=NAT14;score=11.98;connected_gene=SYT5;score=11.74;connected_gene=TNNT1;score=8.40;connected_gene=DNAAF3;score=8.04;connected_gene=ENSG00000267110;sc…
		19	55206068	55211392	GeneHancer	Promoter/Enhancer	1.86	genehancer_id=GH19J055206;connected_gene=PTPRH;score=750.64;connected_gene=HSALNG0127625;score=750.64;connected_gene=lnc-TMEM86B-3;score=750.64;connected_gene=U2AF2;score=11.77;connected_gene=PPP6R1;score=7.11
3899	LG4	19	55207493	55209037
		19	55212265	55212974	GeneHancer	Enhancer	0.84	genehancer_id=GH19J055212;connected_gene=ENSG00000267649;score=0.64;connected_gene=PTPRH;score=0.64
		19	58537187	58539601	GeneHancer	Promoter/Enhancer	1.74	genehancer_id=GH19J058537;connected_gene=ZBTB45;score=750.64;connected_gene=ZNF584;score=17.46;connected_gene=CENPBD1P1;score=7.32;connected_gene=ZSCAN18;score=7.24;connected_gene=ENSG00000232098;score=6.04;connected_gene=ZNF8;score=4.12;connected_gene=ZNF544;score=3.79;connected_gene=TRIM28;score=3.57;connected_gene=ZNF329;score=2.41;connected_gene=ZNF497;score=1.96;connected_gene=ZNF324;score=1…
2150	LG4	19	58538890	58542950
		19	58540800	58541001	GeneHancer	Promoter	0.33	genehancer_id=GH19J058540;connected_gene=ZBTB45;score=750.64;connected_gene=RN7SL525P;score=0.64;connected_gene=lnc-ZBTB45-2;score=0.64;connected_gene=RF00017-3100;score=0.64
		20	57522600	57526990	GeneHancer	Promoter/Enhancer	1.53	genehancer_id=GH20J057522;connected_gene=CTCFL;score=750.64;connected_gene=HSALNG0131173;score=750.64;connected_gene=lnc-ZBP1-3;score=0.35
1847	LG4	20	57525143	57527172
		20	57527001	57527200	GeneHancer	Enhancer	0.69	genehancer_id=GH20J057527;connected_gene=HSALNG0131173;score=750.64;connected_gene=CTCFL;score=750.64;connected_gene=RAE1;score=19.56;connected_gene=PPP4R1L;score=10.74;connected_gene=piR-33103-019;score=0.42
		20	62493202	62497400	GeneHancer	Enhancer	1.14	genehancer_id=GH20J062492;connected_gene=GATA5;score=5.13;connected_gene=ENSG00000260542;score=5.07;connected_gene=lnc-GATA5-4;score=0.42;connected_gene=LOC105372711;score=0.39
2485	LG4	20	62494915	62499914
		20	62499801	62504000	GeneHancer	Enhancer	1.47	genehancer_id=GH20J062501;connected_gene=lnc-GATA5-4;score=750.64;connected_gene=HSALNG0131536;score=750.64;connected_gene=DIDO1;score=107.91;connected_gene=TAF4;score=89.06;connected_gene=YTHDF1;score=42.39;connected_gene=MRGBP;score=33.73;connected_gene=ENSG00000226332;score=28.87;connected_gene=RPS21;score=23.79;connected_gene=LAMA5;score=20.93;connected_gene=ARFGAP1;score=11.10;connected_gene…
		20	62505250	62506454	GeneHancer	Enhancer	0.4	genehancer_id=GH20J062505;connected_gene=HSALNG0131536;score=0.64;connected_gene=ENSG00000260542;score=0.39
4809	LG4	20	62507155	62512154
		20	62507345	62507800	GeneHancer	Enhancer	0.45	genehancer_id=GH20J062507;connected_gene=ENSG00000260542;score=6.84;connected_gene=HSALNG0131536;score=0.64
		20	63826601	63835951	GeneHancer	Promoter/Enhancer	2.19	genehancer_id=GH20J063826;connected_gene=ZBTB46;score=757.68;connected_gene=DIDO1;score=41.78;connected_gene=GMEB2;score=35.48;connected_gene=PRPF6;score=20.79;connected_gene=RTEL1;score=13.66;connected_gene=CICP4;score=13.01;connected_gene=YTHDF1;score=12.42;connected_gene=ENSG00000237371;score=11.86;connected_gene=FNDC11;score=10.91;connected_gene=UCKL1;score=9.83;connected_gene=RGS19;score=6.2…
346	LG4	20	63835804	63836616
		20	63836270	63838927	GeneHancer	Enhancer	0.82	genehancer_id=GH20J063836;connected_gene=RGS19;score=6.49;connected_gene=LIME1;score=5.66;connected_gene=TCFL5;score=4.82;connected_gene=ZBTB46;score=0.42;connected_gene=C20orf181;score=0.39
		21	41470392	41470929	GeneHancer	Enhancer	0.17	genehancer_id=GH21J041470;connected_gene=lnc-RIPK4-6;score=750.64;connected_gene=lnc-RIPK4-5;score=0.27;connected_gene=TMPRSS2;score=0.21
3054	LG4	21	41472574	41475753
		21	41472699	41474015	GeneHancer	Enhancer	0.17	genehancer_id=GH21J041472;connected_gene=TMPRSS2;score=9.12;connected_gene=lnc-RIPK4-6;score=0.64;connected_gene=lnc-RIPK4-5;score=0.29
		21	44261857	44261916	GeneHancer	Promoter	0.6	genehancer_id=GH21J044261;connected_gene=lnc-AIRE-5;score=750.64;connected_gene=DNMT3L;score=750.42;connected_gene=DNMT3L-AS1;score=0.35
516	LG4	21	44261894	44263318
		21	44262802	44264199	GeneHancer	Enhancer	1.05	genehancer_id=GH21J044263;connected_gene=lnc-AIRE-5;score=750.64;connected_gene=ICOSLG;score=6.11;connected_gene=AIRE;score=5.92;connected_gene=TRAPPC10;score=4.89;connected_gene=ENSG00000184441;score=4.84;connected_gene=DNMT3L;score=3.51;connected_gene=KRTAP12-2;score=2.84;connected_gene=KRTAP10-6;score=2.76;connected_gene=KRTAP12-4;score=2.60;connected_gene=KRTAP12-1;score=2.49;connected_gene=K…
		21	45548615	45552843	GeneHancer	Enhancer	1.29	genehancer_id=GH21J045548;connected_gene=ENSG00000227438;score=30.08;connected_gene=MCM3AP;score=29.90;connected_gene=ENSG00000228137;score=25.20;connected_gene=SLC19A1;score=22.67;connected_gene=COL6A1;score=22.24;connected_gene=POFUT2;score=21.42;connected_gene=UBE2G2;score=18.21;connected_gene=COL6A2;score=13.75;connected_gene=ENSG00000224413;score=12.15;connected_gene=PTTG1IP;score=9.97;conne…
1826	LG4	21	45551017	45556016
		21	45554344	45556776	GeneHancer	Promoter/Enhancer	1.53	genehancer_id=GH21J045554;connected_gene=lnc-SLC19A1-12;score=750.64;connected_gene=MCM3AP;score=17.35;connected_gene=UBE2G2;score=15.81;connected_gene=ENSG00000228137;score=14.78;connected_gene=COL6A1;score=14.51;connected_gene=PCBP3;score=11.84;connected_gene=ENSG00000205424;score=11.42;connected_gene=POFUT2;score=11.18;connected_gene=ENSG00000227438;score=10.94;connected_gene=DIP2A;score=10.85…
		22	22557000	22557601	GeneHancer	Promoter/Enhancer	0.5	genehancer_id=GH22J022557;connected_gene=RF00017-3774;score=750.64;connected_gene=PRAME;score=0.64;connected_gene=LL22NC03-63E9.3;score=0.64;connected_gene=lnc-ZNF280B-6;score=0.05;connected_gene=IGL;score=0.04;connected_gene=lnc-IGLL5-1;score=0.04
328	LG4	22	22557757	22558828
		22	22558500	22559850	GeneHancer	Promoter/Enhancer	1.61	genehancer_id=GH22J022558;connected_gene=PRAME;score=750.64;connected_gene=LL22NC03-63E9.3;score=750.64;connected_gene=LINC01659;score=4.97;connected_gene=RF00017-3774;score=0.64;connected_gene=lnc-ZNF280B-6;score=0.05;connected_gene=IGL;score=0.04;connected_gene=lnc-IGLL5-1;score=0.04
		22	49928400	49939696	GeneHancer	Promoter/Enhancer	2.33	genehancer_id=GH22J049927;connected_gene=ENSG00000278869;score=750.64;connected_gene=RF00017-3887;score=750.64;connected_gene=piR-52079-134;score=750.64;connected_gene=PIM3;score=16.68;connected_gene=ENSG00000260613;score=13.02;connected_gene=SELENOO;score=13.00;connected_gene=MLC1;score=11.09;connected_gene=ALG12;score=10.97;connected_gene=CRELD2;score=8.64;connected_gene=TUBGCP6;score=5.32;conn…
4601	LG4	22	49935095	49936079
		22	49940801	49941154	GeneHancer	Enhancer	0.28	genehancer_id=GH22J049940;connected_gene=CRELD2;score=7.69;connected_gene=ENSG00000278869;score=0.42;connected_gene=lnc-IL17REL-5;score=0.35
		22	50341600	50346001	GeneHancer	Promoter/Enhancer	1.95	genehancer_id=GH22J050341;connected_gene=DENND6B;score=761.16;connected_gene=PPP6R2;score=757.98;connected_gene=RABL2B;score=14.73;connected_gene=NCAPH2;score=10.07;connected_gene=PLXNB2;score=6.05;connected_gene=piR-57461-143;score=0.39
2583	LG4	22	50343418	50346660
		22	50346325	50346968	GeneHancer	Enhancer	0.51	genehancer_id=GH22J050346;connected_gene=PPP6R2;score=9.84;connected_gene=piR-57461-143;score=0.42
		X	9801	10200	GeneHancer	Enhancer	0.43	genehancer_id=GH0XJ000009;connected_gene=piR-32287-161;score=0.39
3249	LG4	X	15451	20450
		X	17201	17400	GeneHancer	Enhancer	0.17	genehancer_id=GH0XJ000018;connected_gene=piR-32287-161;score=0.42
		X	1447001	1447400	GeneHancer	Enhancer	0.62	genehancer_id=GH0XJ001447;connected_gene=piR-38005-068;score=750.64;connected_gene=ASMTL;score=0.42;connected_gene=RF00017-8086;score=0.24;connected_gene=RF00017-8094;score=0.08;connected_gene=RF00017-8097;score=0.07;connected_gene=RF00017-8102;score=0.05
1739	LG4	x	1450356	1452739
		X	1451000	1454801	GeneHancer	Promoter	1.8	genehancer_id=GH0XJ001451;connected_gene=ASMTL;score=750.64;connected_gene=piR-38005-068;score=0.42;connected_gene=RF00017-8086;score=0.25;connected_gene=RF00017-8094;score=0.08;connected_gene=RF00017-8097;score=0.07;connected_gene=RF00017-8102;score=0.05
		X	1582601	1583600	GeneHancer	Enhancer	0.84	genehancer_id=GH0XJ001582;connected_gene=AKAP17A;score=0.42;connected_gene=lnc-AKAP17A-1;score=0.39;connected_gene=RF00017-8104;score=0.18;connected_gene=RF00017-8097;score=0.15;connected_gene=RF00017-8102;score=0.07
3836	LG4	X	1585038	1590037
		X	1586201	1587600	GeneHancer	Enhancer	0.35	genehancer_id=GH0XJ001587;connected_gene=AKAP17A;score=0.64;connected_gene=lnc-AKAP17A-1;score=0.39;connected_gene=RF00017-8104;score=0.18;connected_gene=RF00017-8097;score=0.16;connected_gene=RF00017-8102;score=0.07
		X	2650401	2651600	GeneHancer	Enhancer	0.4	genehancer_id=GH0XJ002650;connected_gene=CD99;score=12.44;connected_gene=piR-48373-027;score=0.64;connected_gene=lnc-CD99-2-002;score=0.39;connected_gene=lnc-CD99-2-001;score=0.26;connected_gene=CD99P1;score=0.26
3208	LG4	X	2656610	2661609
		X	2658401	2659200	GeneHancer	Enhancer	0.28	genehancer_id=GH0XJ002659;connected_gene=lnc-CD99-2-002;score=0.42;connected_gene=piR-48373-027;score=0.39;connected_gene=lnc-CD99-2-001;score=0.25
		X	149932423	149932572	GeneHancer	Enhancer	0.43	genehancer_id=GH0XJ149932;connected_gene=LINC00894;score=750.64;connected_gene=piR-56321-002;score=750.64;connected_gene=CXorf40B;score=0.42
4672	LG4	X	149936873	149941872
		X	149937200	149941401	GeneHancer	Promoter/Enhancer	2.02	genehancer_id=GH0XJ149937;connected_gene=CXorf40B;score=771.65;connected_gene=lnc-CXorf40B-4-001;score=750.64;connected_gene=XRCC6P2;score=28.55;connected_gene=TMEM185AP1;score=10.91;connected_gene=ENSG00000183171;score=10.26;connected_gene=LINC00894;score=5.42;connected_gene=piR-57195-280;score=0.12;connected_gene=lnc-CXorf40B-4-002;score=0.06
